# Supplementary material for: Semantic Similarity for Automatic Classification of Chemical Compounds
Source: PLoS Comput Biol. 2010 Sep 23;6(9):e1000937. doi: 10.1371/journal.pcbi.1000937 (PMC2944781; doi:10.1371/journal.pcbi.1000937)
Supplement: Table S1 — Performance indicators for every metric used by Chym, when solving the BBB problem. The table is sorted so that the metric with higher Matthews Correlation Coefficient appears first in the list. (0.19 MB TXT) [file pcbi.1000937.s001.txt]

Metric	positives	negatives	accuracy	precision	recall	fmeasure	matthews
fp3-simGIC-all-0.29	0.84375	0.95214	0.89975	0.94858	0.84375	0.88621	0.81004
fp3-simGIC-all-0.28	0.84661	0.94946	0.89963	0.94261	0.84661	0.88601	0.80822
fp3-simGIC-all-0.27	0.84232	0.94946	0.89763	0.94478	0.84232	0.88405	0.80516
fp3-simGIC-all-0.26	0.84107	0.95000	0.89717	0.94458	0.84107	0.88379	0.80436
fp3-simGIC-all-0.25	0.83411	0.95268	0.89550	0.94923	0.83411	0.88197	0.80100
fp3-simGIC-all-0.23	0.83696	0.94839	0.89425	0.94415	0.83696	0.87856	0.80054
fp3-simGIC-all-0.30	0.83518	0.94946	0.89421	0.94501	0.83518	0.87980	0.79941
fp3-simGIC-role-0.28	0.84589	0.93411	0.89167	0.93142	0.84589	0.87832	0.79478
fp3-simGIC-role-0.29	0.84357	0.93696	0.89204	0.93219	0.84357	0.87909	0.79322
fp3-simGIC-role-0.26	0.84036	0.93821	0.89050	0.93578	0.84036	0.87815	0.79182
fp3-simGIC-all-0.22	0.82946	0.94143	0.88758	0.94369	0.82946	0.87061	0.79118
fp3-simGIC-all-0.31	0.82911	0.94679	0.88996	0.94344	0.82911	0.87615	0.79085
fp3-simGIC-all-0.32	0.83071	0.94393	0.88875	0.94120	0.83071	0.87496	0.79008
fp3-simGIC-role-0.24	0.84054	0.93464	0.88871	0.93132	0.84054	0.87498	0.78947
fp4-simGIC-role-0.43	0.84982	0.92804	0.89025	0.92459	0.84982	0.87994	0.78877
fp3-simGIC-role-0.25	0.83786	0.93804	0.88921	0.93312	0.83786	0.87679	0.78832
fp4-simGIC-role-0.50	0.84696	0.92821	0.88933	0.92323	0.84696	0.87604	0.78819
fp3-simGIC-all-0.24	0.83321	0.93857	0.88817	0.93581	0.83321	0.87465	0.78689
fp4-simGIC-all-0.45	0.85250	0.92000	0.88708	0.91939	0.85250	0.87690	0.78553
fp3-simGIC-role-0.34	0.83482	0.93429	0.88583	0.93286	0.83482	0.87140	0.78546
fp3-simGIC-role-0.22	0.83571	0.93411	0.88692	0.93086	0.83571	0.87290	0.78468
fp3-simGIC-role-0.21	0.82839	0.94054	0.88625	0.93696	0.82839	0.87104	0.78445
fp3-simGIC-role-0.30	0.83018	0.93911	0.88675	0.93362	0.83018	0.87194	0.78391
fp3-simGIC-role-0.27	0.83929	0.93071	0.88621	0.92652	0.83929	0.87406	0.78254
fp3-simGIC-role-0.31	0.83554	0.93411	0.88621	0.92983	0.83554	0.87363	0.78245
fp3-simGIC-all-0.20	0.82107	0.94446	0.88471	0.94119	0.82107	0.86903	0.78206
fp4-simGIC-role-0.52	0.84196	0.92625	0.88621	0.92343	0.84196	0.87433	0.78177
fp4-simGIC-role-0.38	0.84911	0.91821	0.88504	0.91708	0.84911	0.87282	0.78175
fp3-simGIC-role-0.32	0.83250	0.93196	0.88388	0.93089	0.83250	0.86964	0.78145
fp3-simGIC-all-0.21	0.82679	0.93821	0.88375	0.93556	0.82679	0.86942	0.78128
fp4-simGIC-all-0.49	0.84946	0.92054	0.88621	0.91548	0.84946	0.87550	0.78093
fp4-simGIC-role-0.37	0.85429	0.91589	0.88654	0.91392	0.85429	0.87722	0.78092
fp4-simGIC-role-0.49	0.84196	0.92643	0.88625	0.92169	0.84196	0.87376	0.78081
fp3-simGIC-all-0.33	0.81982	0.94393	0.88413	0.93925	0.81982	0.86826	0.77971
fp4-simGIC-role-0.39	0.84750	0.92089	0.88425	0.91577	0.84750	0.87266	0.77970
fp4-simGIC-all-0.44	0.85214	0.91625	0.88562	0.91283	0.85214	0.87473	0.77949
fp4-simGIC-role-0.42	0.84821	0.91750	0.88467	0.91741	0.84821	0.87362	0.77912
fp4-simGIC-role-0.48	0.84696	0.92286	0.88596	0.91403	0.84696	0.87377	0.77901
fp4-simGIC-all-0.47	0.85179	0.91625	0.88513	0.91349	0.85179	0.87481	0.77888
fp4-simGIC-role-0.54	0.84036	0.92589	0.88492	0.92381	0.84036	0.87413	0.77861
fp4-simGIC-all-0.50	0.84679	0.92143	0.88517	0.91667	0.84679	0.87465	0.77842
fp4-simGIC-role-0.46	0.84179	0.92393	0.88438	0.92014	0.84179	0.87265	0.77804
fp4-simGIC-all-0.48	0.84839	0.91643	0.88329	0.91636	0.84839	0.87315	0.77760
fp3-simGIC-all-0.34	0.83179	0.93321	0.88442	0.92767	0.83179	0.87167	0.77753
fp3-simGIC-role-0.33	0.82929	0.93429	0.88308	0.92817	0.82929	0.86845	0.77736
fp4-simGIC-role-0.45	0.84411	0.91893	0.88233	0.91851	0.84411	0.87125	0.77702
fp3-simUI-role-0.38	0.87089	0.89625	0.88408	0.89650	0.87089	0.87676	0.77683
fp4-simGIC-all-0.52	0.84429	0.92036	0.88421	0.91629	0.84429	0.87137	0.77682
fp4-simGIC-all-0.43	0.85232	0.91339	0.88342	0.90977	0.85232	0.87301	0.77637
fp3-simGIC-role-0.19	0.81554	0.94107	0.88138	0.93916	0.81554	0.86414	0.77607
fp4-simGIC-role-0.36	0.84768	0.91696	0.88367	0.91543	0.84768	0.87394	0.77604
fp4-simGIC-all-0.51	0.84393	0.91643	0.88154	0.91583	0.84393	0.86752	0.77597
fp4-simGIC-all-0.42	0.85018	0.91429	0.88367	0.90902	0.85018	0.87188	0.77564
fp4-simGIC-role-0.40	0.84661	0.91786	0.88375	0.91242	0.84661	0.87249	0.77504
fp4-simGIC-role-0.53	0.83875	0.92482	0.88296	0.91790	0.83875	0.87025	0.77479
fp4-simGIC-role-0.47	0.84518	0.91732	0.88258	0.91483	0.84518	0.87225	0.77401
fp4-simGIC-all-0.46	0.85018	0.91161	0.88100	0.90890	0.85018	0.86922	0.77400
fp4-simGIC-all-0.41	0.84839	0.91286	0.88150	0.90896	0.84839	0.86974	0.77353
fp3-simGIC-all-0.41	0.85232	0.91036	0.88171	0.90523	0.85232	0.86983	0.77262
fp3-simGIC-role-0.20	0.81929	0.93821	0.88025	0.93144	0.81929	0.86433	0.77249
fp4-simGIC-role-0.55	0.84018	0.91911	0.88121	0.91632	0.84018	0.86956	0.77242
fp4-simGIC-role-0.44	0.84304	0.91857	0.88242	0.91330	0.84304	0.87107	0.77224
fp4-simGIC-role-0.41	0.84232	0.91696	0.88146	0.91335	0.84232	0.86918	0.77218
fp3-simGIC-all-0.44	0.85232	0.90875	0.88192	0.90610	0.85232	0.87126	0.77200
fp3-simGIC-all-0.35	0.82161	0.93411	0.87963	0.92906	0.82161	0.86353	0.77170
fp3-simGIC-role-0.23	0.82679	0.93196	0.88088	0.92496	0.82679	0.86665	0.77132
fp4-simGIC-role-0.51	0.83964	0.91946	0.88083	0.91339	0.83964	0.86695	0.77130
fp3-simGIC-all-0.36	0.83571	0.92054	0.87946	0.91751	0.83571	0.86452	0.77092
fp3-simGIC-all-0.15	0.81089	0.94250	0.87929	0.93802	0.81089	0.86132	0.77088
fp3-simGIC-all-0.38	0.85196	0.90518	0.87879	0.90525	0.85196	0.86865	0.76998
fp4-simGIC-role-0.33	0.84482	0.91161	0.87871	0.90861	0.84482	0.86657	0.76882
fp3-simGIC-role-0.11	0.80018	0.94964	0.87746	0.94375	0.80018	0.85774	0.76860
fp4-simGIC-all-0.33	0.83571	0.91804	0.87858	0.91948	0.83571	0.86775	0.76818
fp3-simUI-role-0.40	0.86286	0.89232	0.87800	0.89410	0.86286	0.86889	0.76806
fp3-simGIC-all-0.19	0.81929	0.93107	0.87717	0.92791	0.81929	0.86100	0.76802
fp3-simGIC-role-0.38	0.85518	0.90071	0.87838	0.90188	0.85518	0.86939	0.76774
fp4-simGIC-all-0.40	0.84071	0.91393	0.87842	0.90975	0.84071	0.86488	0.76745
fp3-simGIC-role-0.17	0.80625	0.94411	0.87788	0.93757	0.80625	0.86066	0.76699
fp4-simGIC-role-0.32	0.84268	0.91018	0.87729	0.90988	0.84268	0.86614	0.76683
fp4-simGIC-role-0.35	0.84482	0.90929	0.87813	0.90779	0.84482	0.86798	0.76663
fp3-simGIC-role-0.35	0.84000	0.91339	0.87796	0.90725	0.84000	0.86339	0.76644
fp4-simGIC-role-0.60	0.84268	0.91125	0.87804	0.90769	0.84268	0.86630	0.76637
fp3-simUI-role-0.39	0.86429	0.88821	0.87704	0.89465	0.86429	0.86956	0.76618
fp4-simGIC-all-0.39	0.84304	0.90946	0.87821	0.90542	0.84304	0.86557	0.76605
fp3-simUI-role-0.31	0.83964	0.90929	0.87521	0.91124	0.83964	0.86198	0.76603
fp3-simGIC-all-0.37	0.83589	0.91679	0.87771	0.91087	0.83589	0.86344	0.76575
fp4-simGIC-all-0.38	0.83429	0.92071	0.87833	0.91206	0.83429	0.86492	0.76568
fp3-simUI-role-0.37	0.86589	0.88982	0.87813	0.88990	0.86589	0.87088	0.76555
fp4-simGIC-role-0.34	0.84732	0.90786	0.87854	0.90206	0.84732	0.86689	0.76491
fp3-simGIC-role-0.14	0.80304	0.94429	0.87575	0.93761	0.80304	0.85743	0.76473
fp3-simGIC-all-0.12	0.80536	0.94179	0.87558	0.93396	0.80536	0.85691	0.76396
fp3-simGIC-all-0.42	0.84071	0.90946	0.87675	0.91013	0.84071	0.86495	0.76379
fp3-simUI-role-0.30	0.83393	0.91339	0.87583	0.91436	0.83393	0.86306	0.76378
fp3-simGIC-all-0.17	0.80482	0.94036	0.87462	0.93488	0.80482	0.85681	0.76311
fp4-simGIC-all-0.31	0.83964	0.91000	0.87600	0.90899	0.83964	0.86462	0.76307
fp3-simGIC-role-0.37	0.84268	0.90714	0.87525	0.90572	0.84268	0.86465	0.76200
fp3-simUI-role-0.35	0.85536	0.89357	0.87483	0.89716	0.85536	0.86695	0.76176
fp3-simUI-role-0.28	0.82946	0.91661	0.87433	0.91437	0.82946	0.85979	0.76175
fp3-simGIC-role-0.12	0.79911	0.94500	0.87483	0.93835	0.79911	0.85614	0.76134
fp3-simGIC-role-0.18	0.80464	0.93964	0.87363	0.93326	0.80464	0.85557	0.76105
fp4-simGIC-all-0.32	0.84107	0.90821	0.87633	0.90480	0.84107	0.86576	0.76098
fp3-simGIC-role-0.36	0.82893	0.91732	0.87462	0.91400	0.82893	0.86074	0.76093
fp3-simGIC-all-0.39	0.84250	0.90571	0.87538	0.90280	0.84250	0.86358	0.76068
fp3-simGIC-all-0.18	0.80911	0.93393	0.87392	0.92937	0.80911	0.85679	0.76047
fp4-simGIC-all-0.37	0.83286	0.91268	0.87442	0.90834	0.83286	0.86018	0.75986
fp4-simGIC-all-0.35	0.83107	0.91357	0.87362	0.91220	0.83107	0.86072	0.75956
fp3-simGIC-all-0.14	0.80071	0.94089	0.87267	0.93480	0.80071	0.85414	0.75951
fp4-simGIC-role-0.56	0.83357	0.90964	0.87383	0.90912	0.83357	0.85957	0.75934
fp4-simGIC-all-0.36	0.83196	0.91214	0.87438	0.90986	0.83196	0.86050	0.75931
fp3-simGIC-all-0.40	0.84214	0.90589	0.87538	0.90307	0.84214	0.86497	0.75904
fp3-simGIC-all-0.46	0.84321	0.90393	0.87458	0.90104	0.84321	0.86472	0.75813
fp4-simGIC-all-0.34	0.83286	0.91179	0.87379	0.90729	0.83286	0.86078	0.75772
fp4-simGIC-role-0.31	0.83929	0.90661	0.87379	0.90331	0.83929	0.86237	0.75732
fp4-simUI-role-0.58	0.85446	0.89143	0.87362	0.89337	0.85446	0.86584	0.75719
fp3-simGIC-all-0.13	0.79839	0.93946	0.87125	0.93331	0.79839	0.85200	0.75665
fp3-simGIC-role-0.10	0.79482	0.94321	0.87154	0.93638	0.79482	0.85130	0.75664
fp4-simGIC-all-0.30	0.83250	0.91125	0.87333	0.90703	0.83250	0.86111	0.75657
fp3-simUI-role-0.43	0.86179	0.88500	0.87408	0.88602	0.86179	0.86691	0.75645
fp3-simGIC-role-0.13	0.79607	0.94179	0.87058	0.93604	0.79607	0.85172	0.75598
fp3-simGIC-role-0.09	0.79321	0.94304	0.87071	0.93644	0.79321	0.84981	0.75575
fp3-simGIC-role-0.41	0.84875	0.89518	0.87346	0.89264	0.84875	0.86282	0.75556
fp4-simGIC-role-0.17	0.78250	0.95196	0.86996	0.94321	0.78250	0.84708	0.75526
fp3-simUI-role-0.36	0.84839	0.89554	0.87275	0.89035	0.84839	0.86075	0.75517
fp3-simUI-role-0.33	0.84625	0.89679	0.87262	0.89720	0.84625	0.86353	0.75509
fp3-simUI-role-0.27	0.82929	0.90964	0.87029	0.91096	0.82929	0.85802	0.75505
fp3-simGIC-all-0.43	0.84446	0.90107	0.87379	0.89734	0.84446	0.86513	0.75490
fp4-simUI-role-0.56	0.85768	0.88732	0.87267	0.88676	0.85768	0.86461	0.75481
fp4-simGIC-role-0.59	0.83321	0.91089	0.87312	0.90261	0.83321	0.85961	0.75479
fp3-simUI-role-0.44	0.86625	0.87732	0.87187	0.87937	0.86625	0.86435	0.75478
fp3-simGIC-all-0.16	0.80607	0.93321	0.87129	0.92531	0.80607	0.85407	0.75470
fp3-simUI-role-0.50	0.88125	0.86482	0.87271	0.86877	0.88125	0.86895	0.75463
fp3-simUI-role-0.48	0.87661	0.86875	0.87192	0.87346	0.87661	0.86811	0.75411
fp3-simUI-role-0.41	0.85875	0.88304	0.87142	0.88520	0.85875	0.86313	0.75391
fp4-simGIC-role-0.30	0.83696	0.90536	0.87225	0.90461	0.83696	0.86292	0.75365
fp4-simGIC-role-0.58	0.83250	0.90768	0.87129	0.90493	0.83250	0.85922	0.75365
fp3-simGIC-role-0.16	0.80000	0.93732	0.87171	0.93064	0.80000	0.85547	0.75346
fp4-simUI-role-0.51	0.84482	0.89732	0.87217	0.89454	0.84482	0.86213	0.75329
fp3-simUI-role-0.46	0.86625	0.87625	0.87108	0.87933	0.86625	0.86491	0.75308
fp4-simGIC-role-0.19	0.78464	0.94714	0.86825	0.94140	0.78464	0.84715	0.75298
fp3-simGIC-role-0.15	0.79946	0.93589	0.86979	0.93094	0.79946	0.85222	0.75296
fp4-simGIC-all-0.53	0.83250	0.90554	0.87008	0.90307	0.83250	0.85618	0.75275
fp3-simGIC-role-0.43	0.85589	0.88750	0.87246	0.88404	0.85589	0.86321	0.75268
fp4-simGIC-role-0.57	0.83929	0.90304	0.87183	0.89797	0.83929	0.86097	0.75251
fp4-simGIC-all-0.54	0.83696	0.90429	0.87171	0.90001	0.83696	0.86060	0.75245
fp4-simGIC-role-0.18	0.78607	0.94464	0.86846	0.93902	0.78607	0.84615	0.75228
fp3-simGIC-role-0.40	0.85036	0.89036	0.87104	0.88862	0.85036	0.86102	0.75209
fp4-simGIC-role-0.15	0.77750	0.95179	0.86717	0.94602	0.77750	0.84225	0.75190
fp3-simUI-role-0.23	0.83411	0.90625	0.87133	0.89943	0.83411	0.85806	0.75165
fp4-simUI-role-0.53	0.85357	0.88714	0.87112	0.88608	0.85357	0.86226	0.75155
fp3-simGIC-role-0.39	0.85625	0.88518	0.87050	0.88622	0.85625	0.86429	0.75135
fp3-simGIC-role-0.08	0.79125	0.94054	0.86842	0.93240	0.79125	0.84668	0.75104
fp4-simUI-role-0.55	0.84821	0.89446	0.87217	0.88768	0.84821	0.86185	0.75097
fp4-simGIC-role-0.20	0.78464	0.94696	0.86813	0.93886	0.78464	0.84743	0.75086
fp3-simGIC-role-0.06	0.79607	0.93571	0.86788	0.92935	0.79607	0.84784	0.75081
fp3-simUI-role-0.49	0.87518	0.86589	0.87017	0.87000	0.87518	0.86483	0.75071
fp4-simGIC-all-0.61	0.85107	0.88839	0.87058	0.88571	0.85107	0.86095	0.75071
fp3-simUI-role-0.34	0.84321	0.89375	0.86942	0.89167	0.84321	0.85765	0.75069
fp3-simUI-role-0.51	0.88911	0.85232	0.86996	0.86189	0.88911	0.86974	0.74997
fp3-simUI-role-0.26	0.84446	0.89054	0.86842	0.89333	0.84446	0.85847	0.74996
fp4-simUI-role-0.59	0.84143	0.89500	0.86950	0.89334	0.84143	0.85810	0.74957
fp4-simUI-role-0.52	0.85036	0.88821	0.87025	0.88788	0.85036	0.86208	0.74944
fp3-simGIC-all-0.45	0.83214	0.90607	0.87042	0.90122	0.83214	0.85927	0.74939
fp3-simUI-role-0.42	0.85821	0.87607	0.86750	0.88071	0.85821	0.85733	0.74870
fp4-simGIC-all-0.15	0.78286	0.94411	0.86617	0.93841	0.78286	0.84402	0.74832
fp4-simUI-role-0.61	0.84304	0.89375	0.86942	0.88917	0.84304	0.85758	0.74809
fp4-simUI-role-0.50	0.84857	0.88786	0.86867	0.88723	0.84857	0.85917	0.74791
fp3-simGIC-role-0.42	0.84661	0.88768	0.86721	0.89167	0.84661	0.85900	0.74789
fp3-simGIC-role-0.07	0.78911	0.94054	0.86750	0.93099	0.78911	0.84682	0.74776
fp4-simUI-role-0.57	0.85268	0.88304	0.86863	0.88466	0.85268	0.86096	0.74763
fp4-simUI-role-0.63	0.85286	0.88554	0.86938	0.88454	0.85286	0.86163	0.74747
fp4-simGIC-all-0.55	0.83268	0.90268	0.86925	0.89944	0.83268	0.85780	0.74743
fp3-simUI-role-0.47	0.86786	0.86589	0.86688	0.87113	0.86786	0.85898	0.74715
fp3-simUI-role-0.29	0.82929	0.90179	0.86700	0.89926	0.82929	0.85244	0.74701
fp4-simUI-role-0.54	0.84768	0.88679	0.86788	0.88763	0.84768	0.85922	0.74683
fp4-simGIC-all-0.17	0.78482	0.94196	0.86563	0.93309	0.78482	0.84380	0.74613
fp4-simGIC-all-0.20	0.78482	0.94143	0.86596	0.93261	0.78482	0.84428	0.74602
fp3-simGIC-role-0.44	0.83839	0.89304	0.86688	0.89326	0.83839	0.85573	0.74592
fp3-simUI-role-0.52	0.87554	0.85964	0.86783	0.86407	0.87554	0.86283	0.74557
fp3-simGIC-all-0.11	0.79339	0.93411	0.86650	0.92645	0.79339	0.84643	0.74534
fp3-simGIC-all-0.10	0.79625	0.93054	0.86571	0.92450	0.79625	0.84593	0.74508
fp4-simGIC-role-0.16	0.77661	0.94679	0.86487	0.93853	0.77661	0.84072	0.74483
fp4-simGIC-all-0.16	0.77482	0.94911	0.86546	0.94002	0.77482	0.84211	0.74471
fp3-simUI-role-0.24	0.84054	0.89196	0.86708	0.89058	0.84054	0.85703	0.74452
fp4-simGIC-all-0.56	0.82357	0.90286	0.86550	0.90433	0.82357	0.85121	0.74444
fp4-simUI-role-0.47	0.84125	0.89036	0.86692	0.89042	0.84125	0.85601	0.74431
fp4-simGIC-role-0.13	0.77250	0.94732	0.86283	0.94338	0.77250	0.83917	0.74426
fp4-simUI-role-0.62	0.85196	0.88250	0.86779	0.88101	0.85196	0.85969	0.74423
fp4-simGIC-all-0.29	0.82411	0.90518	0.86592	0.90138	0.82411	0.85111	0.74370
fp3-simUI-role-0.45	0.86911	0.86464	0.86721	0.86767	0.86911	0.86220	0.74349
fp4-simUI-role-0.45	0.84268	0.88804	0.86567	0.88994	0.84268	0.85662	0.74332
fp3-simUI-role-0.32	0.83214	0.89750	0.86613	0.89694	0.83214	0.85506	0.74329
fp4-simUI-role-0.60	0.84036	0.88964	0.86550	0.88966	0.84036	0.85499	0.74294
fp3-simUI-role-0.54	0.87286	0.85768	0.86508	0.86231	0.87286	0.85872	0.74262
fp4-simGIC-role-0.62	0.82893	0.89964	0.86538	0.89890	0.82893	0.85403	0.74246
fp4-simGIC-role-0.21	0.78536	0.93625	0.86321	0.93102	0.78536	0.84114	0.74231
fp4-simGIC-all-0.28	0.82875	0.89857	0.86483	0.89743	0.82875	0.85129	0.74219
fp4-simGIC-all-0.13	0.78125	0.93911	0.86296	0.93433	0.78125	0.83986	0.74214
fp4-simGIC-role-0.66	0.83089	0.89661	0.86517	0.89550	0.83089	0.85237	0.74164
fp3-simGIC-all-0.47	0.83179	0.89607	0.86467	0.89477	0.83179	0.85258	0.74155
fp4-simGIC-all-0.19	0.78018	0.94036	0.86279	0.93228	0.78018	0.83983	0.74151
fp2-simGIC-role-0.20	0.74107	0.96982	0.85896	0.96511	0.74107	0.82723	0.74143
fp4-simGIC-role-0.23	0.78375	0.93893	0.86367	0.93025	0.78375	0.84191	0.74134
fp4-simUI-role-0.49	0.84589	0.88536	0.86608	0.88127	0.84589	0.85627	0.74128
fp4-simGIC-role-0.63	0.83625	0.89429	0.86608	0.88912	0.83625	0.85503	0.74106
fp3-simGIC-role-0.04	0.77821	0.94161	0.86233	0.93280	0.77821	0.83991	0.74012
fp2-simGIC-role-0.23	0.74125	0.96804	0.85842	0.96329	0.74125	0.82782	0.73945
fp4-simGIC-all-0.12	0.77643	0.94196	0.86175	0.93634	0.77643	0.84021	0.73920
fp4-simGIC-role-0.29	0.82804	0.89804	0.86429	0.89275	0.82804	0.85088	0.73920
fp3-simUI-role-0.25	0.83321	0.89357	0.86404	0.89105	0.83321	0.85268	0.73915
fp4-simUI-role-0.30	0.80929	0.91429	0.86288	0.90873	0.80929	0.84667	0.73913
fp4-simGIC-all-0.59	0.84518	0.88232	0.86458	0.88344	0.84518	0.85622	0.73895
fp3-simUI-role-0.53	0.87679	0.85036	0.86346	0.85926	0.87679	0.85827	0.73890
fp4-simGIC-all-0.63	0.84571	0.88375	0.86525	0.87930	0.84571	0.85578	0.73888
fp4-simGIC-all-0.60	0.83893	0.88554	0.86375	0.88843	0.83893	0.85420	0.73873
fp4-simGIC-all-0.18	0.78054	0.93714	0.86154	0.93065	0.78054	0.84023	0.73845
fp4-simGIC-all-0.10	0.76821	0.94679	0.86029	0.94019	0.76821	0.83560	0.73842
fp4-simGIC-all-0.11	0.76821	0.94804	0.86108	0.93808	0.76821	0.83586	0.73782
fp4-simGIC-role-0.22	0.78268	0.93679	0.86196	0.92575	0.78268	0.83955	0.73767
fp3-simGIC-all-0.51	0.83625	0.88679	0.86225	0.88726	0.83625	0.85170	0.73745
fp4-simGIC-role-0.28	0.83214	0.89268	0.86342	0.88771	0.83214	0.85077	0.73732
fp4-simGIC-all-0.58	0.83500	0.89089	0.86392	0.88305	0.83500	0.85100	0.73623
fp2-simGIC-role-0.22	0.73696	0.96732	0.85596	0.96153	0.73696	0.82371	0.73531
fp4-simUI-role-0.64	0.83607	0.88625	0.86171	0.88675	0.83607	0.85207	0.73513
fp4-simGIC-all-0.21	0.78089	0.93286	0.85879	0.92548	0.78089	0.83414	0.73485
fp4-simGIC-all-0.09	0.75893	0.95125	0.85821	0.94405	0.75893	0.83104	0.73481
fp4-simGIC-all-0.57	0.83107	0.89071	0.86179	0.88994	0.83107	0.85080	0.73473
fp4-simGIC-all-0.62	0.83839	0.88482	0.86221	0.88166	0.83839	0.85158	0.73426
fp4-simGIC-role-0.14	0.77054	0.94304	0.85900	0.93154	0.77054	0.83366	0.73404
fp4-simUI-role-0.42	0.82804	0.89357	0.86188	0.89067	0.82804	0.85034	0.73403
fp3-simUI-role-0.22	0.84196	0.88107	0.86229	0.87673	0.84196	0.85081	0.73399
fp4-simUI-role-0.44	0.83089	0.89250	0.86271	0.88662	0.83089	0.85092	0.73395
fp2-simGIC-role-0.19	0.73857	0.96321	0.85496	0.95941	0.73857	0.82224	0.73373
fp4-simGIC-all-0.14	0.77000	0.94214	0.85867	0.93229	0.77000	0.83160	0.73370
fp4-simGIC-role-0.65	0.83268	0.88893	0.86129	0.88709	0.83268	0.85039	0.73370
fp4-simGIC-role-0.11	0.76732	0.94429	0.85867	0.93574	0.76732	0.83503	0.73346
fp2-simGIC-role-0.17	0.74464	0.96071	0.85617	0.95269	0.74464	0.82541	0.73343
fp4-simUI-role-0.67	0.83875	0.88304	0.86100	0.88030	0.83875	0.85005	0.73332
fp4-simUI-role-0.68	0.84946	0.87375	0.86167	0.87269	0.84946	0.85344	0.73324
fp4-simUI-role-0.46	0.83643	0.88643	0.86125	0.88365	0.83643	0.85209	0.73293
fp4-simGIC-role-0.61	0.82518	0.89554	0.86158	0.89076	0.82518	0.84899	0.73290
fp4-simGIC-role-0.12	0.77161	0.93839	0.85842	0.93027	0.77161	0.83271	0.73276
fp3-simGIC-all-0.50	0.83696	0.88250	0.86017	0.88389	0.83696	0.85051	0.73267
fp4-simUI-role-0.43	0.82821	0.89143	0.86142	0.88428	0.82821	0.84691	0.73236
fp3-simGIC-role-0.05	0.78089	0.93214	0.85896	0.92329	0.78089	0.83721	0.73218
fp4-simUI-role-0.32	0.79982	0.91589	0.85992	0.90798	0.79982	0.84034	0.73195
fp2-simGIC-role-0.16	0.74446	0.95946	0.85621	0.95108	0.74446	0.82585	0.73172
fp4-simUI-role-0.72	0.85393	0.86804	0.86067	0.86907	0.85393	0.85457	0.73154
fp4-simUI-role-0.35	0.81429	0.90464	0.86083	0.89910	0.81429	0.84750	0.73151
fp2-simGIC-role-0.09	0.75232	0.95304	0.85567	0.94329	0.75232	0.82531	0.73129
fp4-simGIC-all-0.64	0.84232	0.87804	0.86088	0.87797	0.84232	0.85248	0.73099
fp4-simUI-role-0.36	0.81821	0.89536	0.85863	0.89446	0.81821	0.84370	0.73076
fp4-simGIC-role-0.07	0.76250	0.94446	0.85633	0.93570	0.76250	0.82977	0.73047
fp4-simGIC-role-0.04	0.76143	0.94464	0.85546	0.93619	0.76143	0.82823	0.73034
fp4-simGIC-role-0.10	0.76089	0.94286	0.85575	0.93849	0.76089	0.82730	0.73033
fp4-simGIC-role-0.08	0.76518	0.94054	0.85554	0.93343	0.76518	0.82802	0.73025
fp4-simUI-role-0.48	0.83071	0.88804	0.86004	0.88642	0.83071	0.85024	0.73006
fp2-simGIC-role-0.21	0.74071	0.96179	0.85442	0.95510	0.74071	0.82667	0.73003
fp4-simGIC-role-0.25	0.78750	0.92482	0.85900	0.91651	0.78750	0.83882	0.72996
fp2-simGIC-role-0.14	0.74554	0.95732	0.85425	0.95073	0.74554	0.82598	0.72987
fp4-simGIC-all-0.23	0.79125	0.92036	0.85862	0.91137	0.79125	0.83754	0.72972
fp4-simUI-role-0.33	0.80446	0.91107	0.85950	0.89931	0.80446	0.84166	0.72959
fp2-simGIC-role-0.24	0.74232	0.95839	0.85392	0.95163	0.74232	0.82381	0.72943
fp4-simGIC-role-0.27	0.81589	0.89857	0.85900	0.89836	0.81589	0.84675	0.72932
fp4-simGIC-role-0.24	0.78482	0.92571	0.85796	0.91475	0.78482	0.83389	0.72913
fp4-simGIC-all-0.27	0.81589	0.89768	0.85779	0.89555	0.81589	0.84310	0.72898
fp4-simGIC-all-0.08	0.75446	0.94696	0.85417	0.94019	0.75446	0.82432	0.72856
fp4-simUI-role-0.28	0.80196	0.91036	0.85725	0.90256	0.80196	0.83834	0.72842
fp3-simGIC-all-0.49	0.84054	0.87554	0.85833	0.87726	0.84054	0.84945	0.72838
fp4-simUI-role-0.65	0.83893	0.87607	0.85825	0.87725	0.83893	0.84890	0.72821
fp4-simUI-role-0.40	0.81857	0.89554	0.85800	0.88944	0.81857	0.84285	0.72778
fp4-simUI-role-0.27	0.79839	0.91161	0.85771	0.90845	0.79839	0.84050	0.72760
fp2-simGIC-all-0.11	0.75214	0.94946	0.85338	0.94273	0.75214	0.82566	0.72731
fp4-simUI-role-0.37	0.81054	0.90036	0.85667	0.89446	0.81054	0.83973	0.72706
fp4-simUI-role-0.34	0.80964	0.90554	0.85854	0.89413	0.80964	0.84155	0.72697
fp2-simGIC-role-0.18	0.74036	0.95679	0.85225	0.95154	0.74036	0.82046	0.72691
fp2-simGIC-role-0.06	0.75357	0.94821	0.85429	0.93929	0.75357	0.82591	0.72689
fp2-simGIC-role-0.13	0.74964	0.94911	0.85350	0.94546	0.74964	0.82519	0.72687
fp3-simGIC-all-0.09	0.79125	0.91875	0.85700	0.91068	0.79125	0.83847	0.72623
fp3-simGIC-role-0.45	0.83786	0.87571	0.85763	0.87414	0.83786	0.84749	0.72616
fp4-simGIC-all-0.22	0.79304	0.91696	0.85704	0.90828	0.79304	0.83864	0.72612
fp3-simUI-role-0.56	0.86857	0.84429	0.85604	0.85413	0.86857	0.85212	0.72606
fp3-simGIC-role-0.02	0.77232	0.93286	0.85496	0.92662	0.77232	0.83400	0.72604
fp4-simGIC-role-0.64	0.82625	0.88696	0.85783	0.88419	0.82625	0.84547	0.72601
fp3-simUI-role-0.55	0.86161	0.85536	0.85846	0.85814	0.86161	0.85318	0.72592
fp4-simUI-role-0.66	0.83679	0.87911	0.85833	0.87501	0.83679	0.84857	0.72574
fp4-simGIC-all-0.65	0.83696	0.87875	0.85871	0.87777	0.83696	0.85089	0.72549
fp4-simUI-all-0.68	0.84107	0.87589	0.85892	0.87214	0.84107	0.85016	0.72540
fp3-simGIC-all-0.48	0.82929	0.88304	0.85633	0.88318	0.82929	0.84600	0.72504
fp4-simUI-role-0.41	0.83143	0.88357	0.85833	0.87741	0.83143	0.84717	0.72494
fp2-simGIC-role-0.11	0.75143	0.94571	0.85179	0.94031	0.75143	0.82220	0.72474
fp4-simGIC-role-0.05	0.76179	0.93696	0.85279	0.93065	0.76179	0.82462	0.72430
fp3-simGIC-role-0.47	0.83375	0.87964	0.85712	0.87752	0.83375	0.84706	0.72419
fp4-simGIC-all-0.66	0.83500	0.87875	0.85746	0.87218	0.83500	0.84544	0.72402
fp3-simUI-role-0.20	0.83625	0.87482	0.85629	0.87576	0.83625	0.84608	0.72399
fp2-simGIC-role-0.25	0.73982	0.95589	0.85079	0.94661	0.73982	0.81813	0.72377
fp4-simUI-role-0.70	0.84143	0.87018	0.85642	0.87044	0.84143	0.84761	0.72367
fp4-simGIC-all-0.67	0.83446	0.87839	0.85687	0.87603	0.83446	0.84762	0.72365
fp4-simUI-role-0.29	0.79964	0.90893	0.85629	0.89908	0.79964	0.83796	0.72310
fp3-simGIC-all-0.07	0.77554	0.92714	0.85350	0.91947	0.77554	0.83168	0.72302
fp4-simUI-role-0.38	0.81714	0.88946	0.85492	0.88856	0.81714	0.84112	0.72256
fp4-simUI-role-0.31	0.79518	0.90732	0.85325	0.90429	0.79518	0.83369	0.72249
fp2-simGIC-role-0.15	0.74464	0.95125	0.85121	0.94171	0.74464	0.82220	0.72211
fp2-simGIC-role-0.26	0.73964	0.95429	0.84996	0.94614	0.73964	0.81930	0.72203
fp3-simGIC-role-0.46	0.84268	0.86696	0.85558	0.86646	0.84268	0.84588	0.72196
fp2-simGIC-role-0.07	0.75464	0.94179	0.85146	0.93282	0.75464	0.82391	0.72128
fp4-simGIC-all-0.68	0.83482	0.87607	0.85592	0.87125	0.83482	0.84535	0.72126
fp3-simGIC-role-0.03	0.77250	0.92929	0.85296	0.91921	0.77250	0.83010	0.72117
fp2-simGIC-role-0.08	0.74536	0.94982	0.85075	0.93907	0.74536	0.81933	0.72106
fp4-simUI-role-0.26	0.80107	0.90661	0.85521	0.90018	0.80107	0.84082	0.72106
fp2-simGIC-role-0.04	0.74679	0.94714	0.85067	0.93800	0.74679	0.81881	0.72099
fp3-simGIC-all-0.08	0.78518	0.91464	0.85254	0.91059	0.78518	0.83223	0.72091
fp4-simUI-role-0.39	0.81964	0.89000	0.85596	0.88240	0.81964	0.84175	0.72084
fp3-simGIC-role-0.50	0.84911	0.85339	0.85096	0.86412	0.84911	0.84367	0.72068
fp4-simGIC-all-0.24	0.80214	0.89875	0.85225	0.89666	0.80214	0.83421	0.72056
fp4-simGIC-all-0.06	0.75214	0.94339	0.85058	0.93641	0.75214	0.82386	0.72040
fp4-simUI-all-0.61	0.82911	0.87607	0.85337	0.87691	0.82911	0.84133	0.72039
fp4-simGIC-role-0.26	0.80571	0.89964	0.85433	0.89519	0.80571	0.84020	0.72005
fp4-simGIC-role-0.68	0.82536	0.88321	0.85508	0.87728	0.82536	0.84302	0.71974
fp4-simUI-all-0.65	0.83589	0.87357	0.85604	0.87067	0.83589	0.84649	0.71944
fp4-simGIC-role-0.67	0.82339	0.88125	0.85275	0.88247	0.82339	0.84187	0.71929
fp4-simGIC-all-0.69	0.83214	0.87679	0.85496	0.86980	0.83214	0.84272	0.71870
fp3-simUI-role-0.21	0.83125	0.87357	0.85304	0.87428	0.83125	0.84268	0.71825
fp4-simUI-role-0.71	0.84607	0.86250	0.85446	0.86326	0.84607	0.84654	0.71822
fp4-simUI-role-0.74	0.83643	0.87250	0.85446	0.86823	0.83643	0.84551	0.71769
fp2-simGIC-role-0.27	0.73464	0.95232	0.84708	0.94705	0.73464	0.81402	0.71743
fp4-simGIC-role-0.09	0.75464	0.93839	0.84913	0.93025	0.75464	0.82125	0.71736
fp4-simGIC-all-0.07	0.75714	0.93589	0.84879	0.92898	0.75714	0.82390	0.71700
fp2-simGIC-role-0.28	0.72982	0.95571	0.84750	0.94874	0.72982	0.81492	0.71653
fp2-simGIC-role-0.05	0.74625	0.94554	0.84963	0.93441	0.74625	0.82079	0.71645
fp4-simUI-role-0.75	0.83929	0.86714	0.85350	0.86513	0.83929	0.84489	0.71620
fp4-simUI-role-0.73	0.83625	0.86714	0.85225	0.86665	0.83625	0.84275	0.71541
fp4-simUI-all-0.62	0.83429	0.86714	0.85158	0.86872	0.83429	0.84205	0.71534
fp3-simUI-role-0.18	0.83321	0.86982	0.85288	0.86903	0.83321	0.84225	0.71521
fp4-simGIC-role-0.01	0.75518	0.93554	0.84833	0.92970	0.75518	0.82325	0.71519
fp2-simGIC-role-0.03	0.75661	0.93554	0.84958	0.92312	0.75661	0.82197	0.71455
fp4-simGIC-all-0.26	0.80232	0.89482	0.85088	0.89089	0.80232	0.83387	0.71449
fp3-simGIC-role-0.49	0.85107	0.85125	0.85100	0.85762	0.85107	0.84628	0.71443
fp4-simUI-all-0.60	0.83982	0.86125	0.85137	0.86449	0.83982	0.84273	0.71440
fp2-simGIC-role-0.01	0.75143	0.93911	0.84779	0.92961	0.75143	0.82032	0.71432
fp3-simGIC-all-0.05	0.77446	0.92054	0.84958	0.91006	0.77446	0.82717	0.71419
fp3-simGIC-role-0.48	0.83018	0.86804	0.84929	0.87250	0.83018	0.84013	0.71391
fp3-simUI-role-0.17	0.83250	0.86661	0.85029	0.86951	0.83250	0.83920	0.71387
fp4-simUI-role-0.77	0.83196	0.86982	0.85104	0.86808	0.83196	0.84092	0.71374
fp4-simUI-all-0.67	0.82732	0.87464	0.85217	0.87282	0.82732	0.84205	0.71369
fp4-simGIC-all-0.25	0.79589	0.90196	0.85013	0.89200	0.79589	0.83116	0.71365
fp4-simGIC-role-0.03	0.75089	0.93643	0.84675	0.92833	0.75089	0.81596	0.71363
fp4-simUI-all-0.56	0.82768	0.87071	0.84975	0.87131	0.82768	0.83767	0.71339
fp2-simGIC-all-0.15	0.74196	0.94536	0.84692	0.93606	0.74196	0.81813	0.71303
fp4-simGIC-all-0.71	0.83696	0.86464	0.85104	0.86466	0.83696	0.84254	0.71281
fp4-simUI-role-0.76	0.83018	0.86929	0.85033	0.86755	0.83018	0.83866	0.71278
fp4-simGIC-all-0.72	0.83393	0.86411	0.84892	0.86744	0.83393	0.83858	0.71277
fp4-simUI-all-0.72	0.82411	0.87375	0.85033	0.87560	0.82411	0.83900	0.71269
fp2-simGIC-role-0.12	0.74036	0.94321	0.84525	0.93885	0.74036	0.81540	0.71266
fp4-simGIC-all-0.70	0.82714	0.87339	0.85075	0.87029	0.82714	0.83874	0.71246
fp4-simUI-all-0.59	0.83161	0.86732	0.84992	0.86682	0.83161	0.83847	0.71227
fp2-simGIC-all-0.17	0.74500	0.94214	0.84654	0.93137	0.74500	0.81746	0.71204
fp4-simUI-role-0.24	0.79321	0.90304	0.84975	0.89665	0.79321	0.83341	0.71184
fp3-simGIC-role-0.01	0.76196	0.92714	0.84717	0.91749	0.76196	0.82205	0.71174
fp4-simGIC-all-0.05	0.74339	0.94196	0.84663	0.93119	0.74339	0.81530	0.71150
fp2-simGIC-role-0.10	0.74393	0.94071	0.84579	0.93262	0.74393	0.81663	0.71126
fp4-simGIC-structure-0.35	0.80482	0.89357	0.84979	0.88323	0.80482	0.83255	0.71115
fp2-simGIC-all-0.18	0.73321	0.95304	0.84667	0.93194	0.73321	0.81369	0.71091
fp3-simUI-role-0.59	0.87429	0.82536	0.84896	0.83917	0.87429	0.84860	0.71078
fp4-simUI-all-0.64	0.83964	0.86000	0.84908	0.86005	0.83964	0.83990	0.71058
fp3-simGIC-all-0.53	0.83071	0.86518	0.84921	0.86828	0.83071	0.84018	0.71043
fp4-simUI-all-0.57	0.82982	0.86786	0.84975	0.86700	0.82982	0.83868	0.71032
fp4-simGIC-role-0.70	0.82196	0.87661	0.84988	0.87126	0.82196	0.83734	0.70989
fp4-simGIC-role-0.73	0.83054	0.86946	0.85054	0.86572	0.83054	0.84073	0.70973
fp4-simGIC-structure-0.41	0.81875	0.87732	0.84913	0.87227	0.81875	0.83499	0.70965
fp2-simGIC-all-0.22	0.73643	0.94571	0.84437	0.93611	0.73643	0.81407	0.70963
fp2-simGIC-all-0.10	0.73768	0.94357	0.84421	0.93560	0.73768	0.80981	0.70961
fp4-simGIC-all-0.76	0.82786	0.86643	0.84746	0.87068	0.82786	0.83738	0.70948
fp4-simUI-role-0.69	0.82839	0.86982	0.84979	0.86779	0.82839	0.84033	0.70899
fp2-simGIC-all-0.14	0.74339	0.94143	0.84588	0.92808	0.74339	0.81659	0.70886
fp4-simGIC-role-0.69	0.82304	0.87214	0.84833	0.86774	0.82304	0.83479	0.70872
fp4-simGIC-role-0.02	0.75036	0.93464	0.84517	0.92459	0.75036	0.81644	0.70850
fp4-simUI-role-0.25	0.80000	0.89375	0.84708	0.88933	0.80000	0.83293	0.70833
fp2-simGIC-role-0.02	0.74964	0.93339	0.84371	0.92604	0.74964	0.81609	0.70815
fp4-simUI-all-0.71	0.82304	0.87125	0.84754	0.86884	0.82304	0.83503	0.70784
fp3-simUI-all-0.34	0.83304	0.86214	0.84729	0.86512	0.83304	0.83901	0.70781
fp4-simUI-all-0.58	0.83589	0.86000	0.84921	0.86073	0.83589	0.83884	0.70763
fp4-simGIC-all-0.04	0.74304	0.93804	0.84317	0.92887	0.74304	0.81257	0.70715
fp4-simUI-role-0.79	0.83196	0.86214	0.84717	0.86266	0.83196	0.83774	0.70664
fp3-simGIC-role-0.54	0.84732	0.84661	0.84692	0.84943	0.84732	0.83943	0.70632
fp3-simGIC-all-0.57	0.84518	0.84964	0.84725	0.85629	0.84518	0.84220	0.70615
fp4-simUI-all-0.66	0.83054	0.86429	0.84717	0.86223	0.83054	0.83715	0.70614
fp2-simGIC-all-0.09	0.72857	0.94982	0.84317	0.93543	0.72857	0.80831	0.70601
fp3-simUI-role-0.57	0.85143	0.84161	0.84638	0.84952	0.85143	0.84109	0.70586
fp4-simGIC-structure-0.34	0.80054	0.88732	0.84550	0.88478	0.80054	0.82764	0.70584
fp4-simUI-all-0.51	0.81714	0.87732	0.84821	0.87030	0.81714	0.83547	0.70546
fp4-simGIC-role-0.71	0.82411	0.86518	0.84579	0.86798	0.82411	0.83469	0.70523
fp2-simGIC-all-0.21	0.73482	0.94411	0.84275	0.93267	0.73482	0.81135	0.70520
fp4-simUI-all-0.69	0.82036	0.87286	0.84654	0.86907	0.82036	0.83482	0.70503
fp2-simGIC-role-0.30	0.72214	0.94964	0.83996	0.94484	0.72214	0.80561	0.70499
fp4-simUI-all-0.25	0.80518	0.88643	0.84692	0.87986	0.80518	0.83223	0.70485
fp4-simUI-all-0.53	0.82339	0.86893	0.84571	0.86743	0.82339	0.83471	0.70484
fp4-simUI-role-0.80	0.83143	0.86161	0.84725	0.86026	0.83143	0.83646	0.70468
fp4-simGIC-all-0.74	0.83125	0.86125	0.84667	0.85953	0.83125	0.83710	0.70432
fp2-simGIC-all-0.06	0.73482	0.94071	0.84071	0.93497	0.73482	0.80940	0.70384
fp4-simUI-role-0.78	0.83464	0.85696	0.84533	0.85541	0.83464	0.83407	0.70373
fp4-simUI-all-0.63	0.82875	0.86268	0.84633	0.86319	0.82875	0.83706	0.70367
fp4-simUI-all-0.55	0.82911	0.86214	0.84596	0.86237	0.82911	0.83600	0.70362
fp4-simUI-all-0.70	0.81625	0.87446	0.84642	0.87198	0.81625	0.83378	0.70361
fp3-simGIC-role-0.52	0.83768	0.85357	0.84542	0.85439	0.83768	0.83640	0.70327
fp2-simGIC-role-0.00	0.74946	0.92946	0.84237	0.91897	0.74946	0.81407	0.70316
fp2-simGIC-all-0.05	0.73732	0.93661	0.84025	0.93048	0.73732	0.80760	0.70281
fp3-simUI-all-0.33	0.84607	0.84161	0.84483	0.85080	0.84607	0.83739	0.70267
fp3-simGIC-all-0.56	0.83125	0.85875	0.84492	0.85956	0.83125	0.83648	0.70257
fp3-simGIC-all-0.52	0.82982	0.85839	0.84517	0.86005	0.82982	0.83423	0.70254
fp2-simGIC-role-0.29	0.72482	0.94804	0.84021	0.93779	0.72482	0.80562	0.70234
fp3-simGIC-all-0.06	0.77393	0.90964	0.84379	0.90013	0.77393	0.82282	0.70204
fp3-simGIC-role-0.56	0.84411	0.84786	0.84533	0.84888	0.84411	0.83874	0.70190
fp4-simGIC-role-0.06	0.74696	0.92982	0.84242	0.92035	0.74696	0.81427	0.70181
fp4-simGIC-structure-0.36	0.79946	0.89107	0.84663	0.87903	0.79946	0.83044	0.70174
fp4-simGIC-subatomic-0.63	0.84500	0.84732	0.84617	0.84719	0.84500	0.83940	0.70168
fp4-simGIC-structure-0.33	0.80054	0.88643	0.84500	0.88022	0.80054	0.82958	0.70136
fp4-simUI-all-0.50	0.82089	0.86875	0.84500	0.86460	0.82089	0.83299	0.70126
fp3-simUI-all-0.50	0.89732	0.79018	0.84196	0.81438	0.89732	0.84695	0.70097
fp2-simGIC-all-0.12	0.73946	0.93411	0.83971	0.92577	0.73946	0.80780	0.70092
fp3-simUI-all-0.42	0.85554	0.83500	0.84442	0.84071	0.85554	0.84062	0.70066
fp4-simGIC-role-0.74	0.81732	0.87107	0.84475	0.86543	0.81732	0.83147	0.70062
fp2-simGIC-all-0.20	0.72696	0.94411	0.83958	0.93761	0.72696	0.80717	0.70049
fp4-simGIC-subatomic-0.34	0.79089	0.89214	0.84358	0.88648	0.79089	0.82499	0.70031
fp2-simGIC-all-0.08	0.73571	0.93714	0.84000	0.92651	0.73571	0.80831	0.69989
fp3-simUI-role-0.15	0.82929	0.85875	0.84433	0.85751	0.82929	0.83406	0.69988
fp4-simUI-all-0.49	0.80893	0.87625	0.84446	0.87061	0.80893	0.82840	0.69959
fp4-simGIC-role-0.00	0.74982	0.92750	0.84171	0.91496	0.74982	0.81484	0.69959
fp3-simGIC-role-0.00	0.74786	0.92893	0.84146	0.91876	0.74786	0.81551	0.69950
fp3-simGIC-all-0.54	0.83786	0.85268	0.84542	0.85093	0.83786	0.83782	0.69921
fp3-simGIC-role-0.51	0.83107	0.85250	0.84229	0.86082	0.83107	0.83522	0.69904
fp4-simUI-role-0.23	0.78857	0.89554	0.84325	0.88593	0.78857	0.82541	0.69880
fp3-simUI-subatomic-0.45	0.86893	0.81714	0.84271	0.83145	0.86893	0.84255	0.69804
fp4-simUI-all-0.54	0.81464	0.87054	0.84383	0.86631	0.81464	0.83038	0.69803
fp4-simUI-all-0.26	0.79857	0.88518	0.84271	0.88010	0.79857	0.82790	0.69784
fp3-simUI-all-0.39	0.84536	0.83857	0.84225	0.84877	0.84536	0.83801	0.69781
fp4-simGIC-role-0.72	0.81893	0.86625	0.84342	0.86088	0.81893	0.83073	0.69758
fp4-simGIC-structure-0.37	0.80679	0.87750	0.84371	0.87011	0.80679	0.82870	0.69732
fp4-simUI-all-0.48	0.81679	0.86804	0.84325	0.86432	0.81679	0.83078	0.69717
fp4-simUI-all-0.80	0.80875	0.87571	0.84329	0.86819	0.80875	0.82800	0.69716
fp3-simUI-all-0.36	0.84161	0.84446	0.84325	0.84945	0.84161	0.83810	0.69704
fp4-simUI-role-0.82	0.82482	0.86036	0.84367	0.85894	0.82482	0.83335	0.69696
fp3-simUI-all-0.35	0.83750	0.84804	0.84221	0.85205	0.83750	0.83618	0.69691
fp4-simUI-all-0.34	0.77911	0.89839	0.84100	0.89297	0.77911	0.81959	0.69686
fp4-simUI-all-0.74	0.81304	0.87232	0.84379	0.86459	0.81304	0.82966	0.69677
fp3-simUI-role-0.19	0.82321	0.85875	0.84058	0.85594	0.82321	0.82689	0.69662
fp4-simUI-all-0.36	0.77000	0.90571	0.84013	0.90096	0.77000	0.81764	0.69641
fp2-simGIC-all-0.04	0.73036	0.93982	0.83858	0.92585	0.73036	0.80556	0.69628
fp4-simGIC-structure-0.32	0.79857	0.88393	0.84296	0.87629	0.79857	0.82647	0.69623
fp3-simUI-role-0.58	0.85429	0.82946	0.84146	0.83744	0.85429	0.83651	0.69615
fp2-simGIC-all-0.07	0.72375	0.94393	0.83792	0.93390	0.72375	0.80586	0.69611
fp2-simGIC-all-0.16	0.73107	0.93821	0.83737	0.92640	0.73107	0.80526	0.69609
fp2-simGIC-all-0.25	0.73375	0.93518	0.83792	0.92577	0.73375	0.80727	0.69609
fp4-simUI-all-0.73	0.81554	0.87036	0.84383	0.86283	0.81554	0.83154	0.69586
fp3-simUI-role-0.16	0.83321	0.84946	0.84146	0.85181	0.83321	0.83256	0.69566
fp4-simGIC-all-0.02	0.74286	0.92518	0.83738	0.91787	0.74286	0.80604	0.69565
fp4-simGIC-subatomic-0.57	0.83518	0.84536	0.84038	0.85321	0.83518	0.83337	0.69562
fp4-simUI-all-0.77	0.81464	0.86607	0.84112	0.86766	0.81464	0.83029	0.69560
fp4-simUI-all-0.76	0.80714	0.87732	0.84354	0.86923	0.80714	0.83010	0.69553
fp2-simGIC-all-0.19	0.72321	0.94321	0.83604	0.93176	0.72321	0.80152	0.69551
fp4-simGIC-subatomic-0.40	0.78982	0.88750	0.84042	0.88431	0.78982	0.82197	0.69544
fp4-simUI-all-0.75	0.81018	0.87161	0.84237	0.86779	0.81018	0.83051	0.69535
fp3-simGIC-all-0.03	0.75500	0.91679	0.83783	0.91218	0.75500	0.81350	0.69516
fp4-simGIC-role-0.76	0.81250	0.86839	0.84108	0.87020	0.81250	0.83043	0.69495
fp4-simGIC-structure-0.31	0.79286	0.88500	0.83992	0.87959	0.79286	0.82125	0.69474
fp4-simGIC-subatomic-0.51	0.82607	0.85554	0.84117	0.85544	0.82607	0.82994	0.69467
fp4-simGIC-all-0.75	0.82000	0.86214	0.84204	0.86112	0.82000	0.83070	0.69466
fp2-simGIC-all-0.13	0.73714	0.93339	0.83821	0.91991	0.73714	0.80720	0.69461
fp4-simGIC-structure-0.60	0.83964	0.84339	0.84125	0.84810	0.83964	0.83520	0.69460
fp4-simGIC-subatomic-0.41	0.79268	0.88250	0.83954	0.87944	0.79268	0.81972	0.69452
fp4-simGIC-structure-0.40	0.80250	0.87768	0.84067	0.86863	0.80250	0.82278	0.69444
fp4-simGIC-subatomic-0.32	0.78554	0.89250	0.84054	0.88359	0.78554	0.82082	0.69439
fp4-simGIC-structure-0.28	0.80500	0.87821	0.84271	0.87047	0.80500	0.82917	0.69434
fp3-simGIC-role-0.53	0.84375	0.83625	0.83954	0.84370	0.84375	0.83336	0.69385
fp4-simUI-all-0.52	0.81411	0.86446	0.83992	0.86075	0.81411	0.82475	0.69378
fp4-simUI-all-0.23	0.79893	0.87911	0.84108	0.87580	0.79893	0.82445	0.69355
fp4-simGIC-subatomic-0.38	0.78607	0.88946	0.83883	0.88553	0.78607	0.81710	0.69330
fp3-simGIC-all-0.55	0.82661	0.84732	0.83704	0.86125	0.82661	0.83000	0.69319
fp4-simGIC-subatomic-0.39	0.78696	0.89000	0.84033	0.87890	0.78696	0.82005	0.69307
fp4-simGIC-structure-0.47	0.82214	0.85875	0.84067	0.85750	0.82214	0.83015	0.69301
fp2-simGIC-all-0.03	0.73518	0.93304	0.83717	0.91868	0.73518	0.80668	0.69286
fp4-simGIC-subatomic-0.44	0.80232	0.87411	0.83946	0.87086	0.80232	0.82238	0.69281
fp4-simGIC-subatomic-0.36	0.78946	0.88696	0.84008	0.88193	0.78946	0.82284	0.69276
fp4-simUI-all-0.35	0.78161	0.89107	0.83900	0.88729	0.78161	0.81994	0.69275
fp4-simGIC-subatomic-0.47	0.82107	0.86143	0.84175	0.85585	0.82107	0.83046	0.69257
fp2-simGIC-all-0.27	0.72089	0.94339	0.83546	0.92951	0.72089	0.80049	0.69243
fp3-simGIC-all-0.04	0.75982	0.91196	0.83854	0.90404	0.75982	0.81555	0.69240
fp4-simGIC-subatomic-0.61	0.84000	0.84536	0.84246	0.84478	0.84000	0.83698	0.69239
fp4-simGIC-subatomic-0.46	0.81268	0.86393	0.83983	0.86506	0.81268	0.82592	0.69233
fp4-simGIC-all-0.73	0.81321	0.86857	0.84162	0.85986	0.81321	0.82809	0.69230
fp4-simGIC-structure-0.58	0.83500	0.84750	0.84121	0.84767	0.83500	0.83361	0.69225
fp4-simGIC-subatomic-0.35	0.79750	0.88232	0.84113	0.87416	0.79750	0.82567	0.69223
fp4-simGIC-structure-0.42	0.80500	0.87393	0.84079	0.86670	0.80500	0.82630	0.69172
fp4-simUI-all-0.27	0.78750	0.88714	0.83938	0.88193	0.78750	0.82055	0.69158
fp4-simUI-all-0.30	0.77821	0.89679	0.83871	0.88811	0.77821	0.81925	0.69158
fp4-simGIC-subatomic-0.52	0.82821	0.84804	0.83929	0.85324	0.82821	0.82992	0.69142
fp4-simUI-role-0.19	0.78125	0.89518	0.84013	0.88358	0.78125	0.82091	0.69137
fp4-simGIC-subatomic-0.42	0.80196	0.87732	0.84071	0.86774	0.80196	0.82523	0.69115
fp4-simGIC-structure-0.39	0.79161	0.88339	0.83854	0.87630	0.79161	0.82093	0.69110
fp3-simUI-all-0.37	0.83393	0.84482	0.84038	0.84774	0.83393	0.83113	0.69096
fp3-simUI-all-0.45	0.86821	0.81036	0.83917	0.82251	0.86821	0.83758	0.69075
fp2-simGIC-all-0.23	0.72536	0.93714	0.83454	0.92617	0.72536	0.80154	0.69043
fp4-simGIC-structure-0.38	0.80446	0.87321	0.84017	0.86839	0.80446	0.82523	0.69035
fp2-simGIC-all-0.02	0.73750	0.92768	0.83479	0.91546	0.73750	0.80459	0.69012
fp2-simGIC-role-0.31	0.71946	0.94214	0.83396	0.92927	0.71946	0.79906	0.69007
fp4-simGIC-structure-0.44	0.80839	0.86750	0.83863	0.86198	0.80839	0.82378	0.69003
fp3-simGIC-all-0.59	0.83018	0.84857	0.83975	0.84875	0.83018	0.83048	0.68987
fp3-simGIC-all-0.01	0.74929	0.91696	0.83604	0.90740	0.74929	0.80910	0.68977
fp4-simUI-structure-0.79	0.82839	0.85125	0.83908	0.85014	0.82839	0.83116	0.68972
fp4-simGIC-subatomic-0.48	0.82661	0.85107	0.83858	0.85060	0.82661	0.82872	0.68968
fp4-simUI-all-0.20	0.79143	0.88089	0.83792	0.87471	0.79143	0.81646	0.68964
fp4-simUI-all-0.28	0.78875	0.88214	0.83700	0.88041	0.78875	0.81915	0.68949
fp3-simGIC-all-0.58	0.83286	0.84446	0.83950	0.84397	0.83286	0.83008	0.68948
fp4-simGIC-subatomic-0.29	0.78089	0.89393	0.83842	0.88017	0.78089	0.81720	0.68925
fp4-simGIC-structure-0.48	0.81929	0.85714	0.83858	0.85607	0.81929	0.82765	0.68899
fp4-simGIC-structure-0.55	0.83018	0.84679	0.83908	0.84510	0.83018	0.82888	0.68892
fp4-simUI-all-0.47	0.80125	0.87125	0.83767	0.86740	0.80125	0.82029	0.68886
fp3-simUI-all-0.32	0.83750	0.84071	0.83842	0.84560	0.83750	0.83330	0.68873
fp4-simGIC-subatomic-0.25	0.77750	0.89036	0.83613	0.88548	0.77750	0.81464	0.68852
fp4-simGIC-subatomic-0.60	0.83107	0.84304	0.83700	0.84910	0.83107	0.82896	0.68848
fp4-simGIC-role-0.75	0.80821	0.86286	0.83738	0.85969	0.80821	0.81971	0.68844
fp4-simGIC-all-0.77	0.82232	0.85500	0.83929	0.85358	0.82232	0.82997	0.68843
fp3-simGIC-role-0.58	0.84214	0.83429	0.83800	0.84260	0.84214	0.83415	0.68827
fp3-simUI-subatomic-0.44	0.86786	0.80679	0.83683	0.82318	0.86786	0.83594	0.68815
fp4-simGIC-subatomic-0.58	0.83589	0.84375	0.83971	0.84134	0.83589	0.83251	0.68792
fp3-simUI-all-0.40	0.84643	0.83214	0.83929	0.83650	0.84643	0.83474	0.68786
fp2-simGIC-all-0.01	0.73089	0.92893	0.83362	0.91944	0.73089	0.80056	0.68769
fp4-simUI-role-0.84	0.81036	0.86196	0.83800	0.85922	0.81036	0.82285	0.68743
fp4-simGIC-subatomic-0.31	0.77714	0.89464	0.83829	0.87881	0.77714	0.81560	0.68737
fp3-simGIC-role-0.55	0.82250	0.85071	0.83667	0.85368	0.82250	0.82743	0.68732
fp4-simUI-all-0.39	0.77750	0.89125	0.83638	0.88462	0.77750	0.81746	0.68715
fp3-simGIC-all-0.02	0.75446	0.91143	0.83588	0.89970	0.75446	0.81047	0.68688
fp4-simGIC-subatomic-0.30	0.77339	0.89607	0.83729	0.88568	0.77339	0.81612	0.68677
fp4-simGIC-structure-0.26	0.79714	0.87679	0.83733	0.86859	0.79714	0.82198	0.68660
fp4-simGIC-subatomic-0.62	0.82768	0.84625	0.83700	0.84921	0.82768	0.82862	0.68658
fp4-simUI-all-0.31	0.76839	0.89839	0.83642	0.89065	0.76839	0.81424	0.68657
fp4-simGIC-subatomic-0.67	0.83054	0.84446	0.83813	0.84376	0.83054	0.82812	0.68657
fp3-simUI-all-0.48	0.86196	0.80946	0.83525	0.82393	0.86196	0.83190	0.68654
fp4-simGIC-all-0.79	0.81214	0.86036	0.83687	0.85903	0.81214	0.82486	0.68653
fp3-simGIC-all-0.60	0.82000	0.85482	0.83717	0.85506	0.82000	0.82823	0.68652
fp4-simGIC-subatomic-0.55	0.82393	0.85107	0.83829	0.84816	0.82393	0.82782	0.68636
fp4-simGIC-structure-0.57	0.83500	0.84232	0.83912	0.84224	0.83500	0.83253	0.68634
fp3-simUI-all-0.30	0.82232	0.85196	0.83729	0.84956	0.82232	0.82581	0.68632
fp4-simUI-all-0.40	0.78482	0.88625	0.83592	0.87775	0.78482	0.81880	0.68626
fp4-simGIC-structure-0.56	0.83125	0.84196	0.83625	0.84377	0.83125	0.82778	0.68624
fp4-simUI-role-0.81	0.81750	0.85821	0.83821	0.85538	0.81750	0.82877	0.68623
fp4-simGIC-role-0.77	0.81643	0.85679	0.83758	0.85610	0.81643	0.82637	0.68598
fp4-simUI-structure-0.78	0.82696	0.84589	0.83688	0.84984	0.82696	0.82900	0.68593
fp4-simGIC-subatomic-0.28	0.78375	0.88625	0.83708	0.87877	0.78375	0.81952	0.68575
fp3-simUI-all-0.41	0.83875	0.83429	0.83675	0.84324	0.83875	0.83175	0.68571
fp4-simGIC-subatomic-0.27	0.77357	0.89232	0.83500	0.88352	0.77357	0.81185	0.68555
fp4-simUI-all-0.32	0.77071	0.89554	0.83542	0.88748	0.77071	0.81382	0.68548
fp3-simUI-subatomic-0.37	0.88304	0.79196	0.83500	0.81196	0.88304	0.83960	0.68539
fp3-simGIC-role-0.60	0.84839	0.82607	0.83663	0.83566	0.84839	0.83404	0.68532
fp4-simGIC-subatomic-0.65	0.83857	0.83804	0.83829	0.83690	0.83857	0.83143	0.68532
fp4-simUI-all-0.38	0.77536	0.88893	0.83388	0.88638	0.77536	0.81524	0.68510
fp4-simGIC-subatomic-0.68	0.83607	0.83946	0.83758	0.84030	0.83607	0.83088	0.68507
fp4-simGIC-subatomic-0.59	0.83732	0.83714	0.83763	0.84173	0.83732	0.83152	0.68498
fp3-simUI-subatomic-0.43	0.86518	0.80911	0.83604	0.81958	0.86518	0.83470	0.68487
fp4-simUI-role-0.20	0.76518	0.89804	0.83483	0.89183	0.76518	0.81085	0.68467
fp4-simGIC-all-0.03	0.74821	0.91250	0.83321	0.90587	0.74821	0.80711	0.68461
fp4-simUI-all-0.24	0.79321	0.87732	0.83629	0.86890	0.79321	0.81964	0.68434
fp4-simGIC-structure-0.65	0.82804	0.84393	0.83600	0.84664	0.82804	0.82764	0.68433
fp3-simUI-all-0.38	0.83196	0.84143	0.83729	0.84019	0.83196	0.82811	0.68424
fp4-simGIC-subatomic-0.33	0.78071	0.88679	0.83650	0.87856	0.78071	0.81703	0.68423
fp4-simGIC-structure-0.54	0.82821	0.84554	0.83700	0.84552	0.82821	0.82924	0.68421
fp3-simUI-all-0.49	0.87625	0.79804	0.83592	0.81230	0.87625	0.83723	0.68413
fp4-simUI-all-0.43	0.78107	0.88268	0.83242	0.88182	0.78107	0.81451	0.68409
fp4-simUI-all-0.44	0.78821	0.88143	0.83496	0.87303	0.78821	0.81768	0.68397
fp4-simUI-role-0.83	0.81286	0.85946	0.83637	0.85475	0.81286	0.82505	0.68374
fp4-simGIC-structure-0.53	0.83196	0.83964	0.83638	0.84214	0.83196	0.82781	0.68370
fp4-simGIC-structure-0.52	0.82643	0.84536	0.83542	0.84741	0.82643	0.82765	0.68362
fp4-simGIC-subatomic-0.49	0.81679	0.85268	0.83437	0.85264	0.81679	0.82235	0.68359
fp4-simUI-structure-0.74	0.82393	0.84589	0.83487	0.84919	0.82393	0.82453	0.68358
fp3-simUI-all-0.51	0.88446	0.78536	0.83350	0.80871	0.88446	0.83709	0.68352
fp3-simUI-subatomic-0.49	0.86518	0.80732	0.83429	0.82311	0.86518	0.83511	0.68351
fp4-simGIC-subatomic-0.24	0.77482	0.88804	0.83337	0.88101	0.77482	0.81037	0.68347
fp4-simUI-all-0.37	0.77786	0.88732	0.83388	0.88261	0.77786	0.81587	0.68324
fp4-simGIC-subatomic-0.54	0.82839	0.84196	0.83604	0.84408	0.82839	0.82645	0.68324
fp4-simUI-structure-0.77	0.82268	0.84857	0.83575	0.85044	0.82268	0.82778	0.68313
fp4-simUI-structure-0.76	0.82196	0.84696	0.83492	0.85113	0.82196	0.82553	0.68308
fp3-simUI-role-0.61	0.84643	0.82393	0.83417	0.83164	0.84643	0.82962	0.68306
fp4-simGIC-subatomic-0.23	0.77196	0.89250	0.83400	0.88236	0.77196	0.81053	0.68306
fp3-simUI-all-0.43	0.85179	0.81714	0.83333	0.82885	0.85179	0.82931	0.68296
fp4-simUI-all-0.33	0.77125	0.89196	0.83308	0.88593	0.77125	0.81210	0.68295
fp3-simUI-all-0.47	0.87000	0.80268	0.83504	0.81612	0.87000	0.83585	0.68277
fp4-simGIC-structure-0.27	0.78946	0.87768	0.83525	0.86807	0.78946	0.81645	0.68266
fp3-simGIC-subatomic-0.46	0.79089	0.87036	0.83267	0.87004	0.79089	0.81469	0.68262
fp4-simUI-all-0.41	0.77482	0.88750	0.83267	0.88275	0.77482	0.81289	0.68248
fp4-simGIC-structure-0.43	0.80268	0.86696	0.83583	0.86070	0.80268	0.82081	0.68246
fp4-simGIC-structure-0.50	0.81857	0.84804	0.83362	0.85271	0.81857	0.82257	0.68241
fp3-simGIC-subatomic-0.51	0.79821	0.86393	0.83221	0.86660	0.79821	0.81752	0.68235
fp2-simGIC-role-0.32	0.70696	0.94464	0.82979	0.93122	0.70696	0.79254	0.68218
fp3-simUI-subatomic-0.47	0.86536	0.80786	0.83621	0.81889	0.86536	0.83613	0.68200
fp4-simUI-all-0.22	0.79786	0.87357	0.83721	0.86264	0.79786	0.82194	0.68196
fp4-simUI-structure-0.75	0.83018	0.84125	0.83517	0.84263	0.83018	0.82828	0.68195
fp4-simGIC-subatomic-0.64	0.82268	0.84589	0.83438	0.84909	0.82268	0.82533	0.68194
fp3-simGIC-role-0.57	0.83143	0.83607	0.83354	0.83914	0.83143	0.82440	0.68190
fp4-simGIC-structure-0.30	0.78179	0.88411	0.83425	0.87506	0.78179	0.81582	0.68181
fp3-simUI-subatomic-0.41	0.87804	0.78857	0.83154	0.81166	0.87804	0.83349	0.68176
fp4-simGIC-subatomic-0.37	0.78125	0.88482	0.83483	0.87235	0.78125	0.81280	0.68169
fp4-simGIC-structure-0.46	0.80482	0.86054	0.83342	0.86055	0.80482	0.81922	0.68165
fp4-simGIC-structure-0.51	0.82125	0.84464	0.83313	0.85284	0.82125	0.82436	0.68165
fp3-simUI-all-0.46	0.86518	0.80268	0.83321	0.82414	0.86518	0.83493	0.68162
fp4-simGIC-role-0.81	0.80982	0.86143	0.83608	0.85603	0.80982	0.82522	0.68158
fp4-simGIC-subatomic-0.74	0.81518	0.85339	0.83508	0.85059	0.81518	0.82248	0.68153
fp4-simUI-all-0.45	0.79393	0.87268	0.83462	0.86560	0.79393	0.81742	0.68149
fp4-simUI-structure-0.72	0.82304	0.84482	0.83450	0.84551	0.82304	0.82355	0.68139
fp2-simGIC-all-0.26	0.70607	0.94464	0.82871	0.93240	0.70607	0.79263	0.68135
fp3-simUI-all-0.52	0.87839	0.78964	0.83183	0.81015	0.87839	0.83499	0.68134
fp4-simGIC-structure-0.59	0.83554	0.83518	0.83563	0.83947	0.83554	0.82940	0.68132
fp4-simUI-all-0.46	0.79982	0.86839	0.83521	0.86276	0.79982	0.82116	0.68129
fp4-simGIC-structure-0.67	0.83000	0.83679	0.83363	0.84081	0.83000	0.82471	0.68125
fp4-simUI-structure-0.69	0.82143	0.84679	0.83471	0.84649	0.82143	0.82423	0.68122
fp3-simGIC-structure-0.48	0.79804	0.86875	0.83404	0.86538	0.79804	0.82106	0.68120
fp4-simGIC-all-0.78	0.81625	0.85232	0.83462	0.85219	0.81625	0.82409	0.68119
fp4-simGIC-subatomic-0.53	0.82482	0.84696	0.83625	0.84298	0.82482	0.82686	0.68114
fp3-simUI-subatomic-0.39	0.87946	0.78893	0.83233	0.80934	0.87946	0.83500	0.68098
fp4-simUI-all-0.21	0.77982	0.88607	0.83504	0.87048	0.77982	0.81166	0.68091
fp4-simGIC-structure-0.45	0.80286	0.86518	0.83533	0.86041	0.80286	0.82192	0.68090
fp4-simGIC-structure-0.63	0.83464	0.83571	0.83500	0.83700	0.83464	0.82739	0.68080
fp3-simGIC-role-0.59	0.83232	0.83464	0.83312	0.83927	0.83232	0.82565	0.68052
fp4-simUI-role-0.22	0.77143	0.89286	0.83358	0.88082	0.77143	0.81179	0.68049
fp4-simGIC-subatomic-0.21	0.77679	0.88500	0.83313	0.88177	0.77679	0.81360	0.68048
fp4-simGIC-all-0.83	0.80339	0.86232	0.83392	0.85636	0.80339	0.81798	0.68035
fp3-simGIC-all-0.61	0.83518	0.83286	0.83421	0.83891	0.83518	0.82819	0.68026
fp4-simGIC-subatomic-0.45	0.79804	0.86929	0.83583	0.86026	0.79804	0.81845	0.68026
fp3-simGIC-structure-0.50	0.80393	0.86018	0.83179	0.85827	0.80393	0.81697	0.68018
fp3-simGIC-subatomic-0.50	0.79893	0.86214	0.83163	0.86685	0.79893	0.81885	0.68014
fp4-simUI-role-0.21	0.77321	0.88982	0.83358	0.88206	0.77321	0.81394	0.68004
fp4-simUI-subatomic-0.73	0.81911	0.85036	0.83588	0.84387	0.81911	0.82395	0.68001
fp4-simUI-all-0.81	0.80375	0.86446	0.83529	0.85786	0.80375	0.82255	0.67998
fp4-simUI-role-0.18	0.77429	0.88839	0.83283	0.88348	0.77429	0.81383	0.67995
fp4-simUI-role-0.17	0.76411	0.89821	0.83304	0.88553	0.76411	0.81051	0.67993
fp3-simUI-subatomic-0.40	0.87357	0.79696	0.83408	0.80782	0.87357	0.83352	0.67991
fp3-simUI-all-0.54	0.87732	0.78982	0.83183	0.81116	0.87732	0.83505	0.67975
fp4-simUI-all-0.42	0.78357	0.87768	0.83271	0.87555	0.78357	0.81442	0.67972
fp3-simUI-all-0.57	0.89179	0.77143	0.83058	0.79979	0.89179	0.83586	0.67958
fp4-simUI-structure-0.73	0.82839	0.83839	0.83342	0.84088	0.82839	0.82462	0.67934
fp4-simGIC-all-0.81	0.81625	0.85071	0.83433	0.84525	0.81625	0.82069	0.67933
fp3-simGIC-role-0.61	0.82554	0.84000	0.83371	0.84533	0.82554	0.82497	0.67924
fp4-simGIC-subatomic-0.20	0.77429	0.88750	0.83217	0.87742	0.77429	0.81168	0.67921
fp3-simGIC-role-0.62	0.83964	0.82821	0.83342	0.83420	0.83964	0.82852	0.67910
fp4-simUI-structure-0.84	0.81464	0.85339	0.83404	0.85046	0.81464	0.82414	0.67907
fp4-simUI-all-0.78	0.80643	0.86089	0.83429	0.85416	0.80643	0.82049	0.67875
fp4-simGIC-structure-0.61	0.83643	0.83018	0.83283	0.84003	0.83643	0.82876	0.67858
fp4-simGIC-subatomic-0.43	0.79518	0.86964	0.83392	0.86483	0.79518	0.81911	0.67856
fp3-simUI-all-0.31	0.81589	0.84643	0.83262	0.85203	0.81589	0.82303	0.67794
fp4-simGIC-role-0.79	0.81018	0.85554	0.83321	0.85509	0.81018	0.82285	0.67791
fp4-simGIC-subatomic-0.70	0.82821	0.83893	0.83350	0.84045	0.82821	0.82627	0.67791
fp3-simGIC-subatomic-0.48	0.79286	0.86357	0.83025	0.86817	0.79286	0.81267	0.67787
fp4-simGIC-structure-0.69	0.82750	0.83911	0.83346	0.84056	0.82750	0.82626	0.67787
fp2-simGIC-all-0.24	0.71982	0.93161	0.82921	0.91668	0.71982	0.79588	0.67784
fp4-simGIC-structure-0.64	0.82554	0.84214	0.83387	0.84052	0.82554	0.82543	0.67782
fp4-simUI-subatomic-0.49	0.77107	0.89071	0.83288	0.87842	0.77107	0.81220	0.67769
fp4-simUI-role-0.85	0.81857	0.84482	0.83183	0.84452	0.81857	0.82024	0.67767
fp4-simGIC-subatomic-0.50	0.82446	0.84036	0.83271	0.84281	0.82446	0.82355	0.67761
fp4-simUI-structure-0.86	0.80268	0.85804	0.83021	0.85615	0.80268	0.81386	0.67743
fp4-simGIC-structure-0.25	0.78643	0.87393	0.83196	0.86719	0.78643	0.81053	0.67737
fp4-simUI-subatomic-0.63	0.82125	0.84179	0.83204	0.84721	0.82125	0.82394	0.67727
fp4-simGIC-role-0.78	0.81089	0.85339	0.83229	0.84855	0.81089	0.81851	0.67724
fp3-simGIC-role-0.64	0.82696	0.83304	0.83088	0.84395	0.82696	0.82400	0.67684
fp4-simGIC-structure-0.74	0.82161	0.84179	0.83150	0.84404	0.82161	0.82200	0.67683
fp4-simUI-subatomic-0.36	0.77000	0.89161	0.83238	0.88046	0.77000	0.81308	0.67678
fp3-simUI-subatomic-0.36	0.87411	0.79321	0.83204	0.80997	0.87411	0.83522	0.67671
fp4-simGIC-structure-0.24	0.77839	0.87929	0.83008	0.87260	0.77839	0.80760	0.67666
fp3-simUI-subatomic-0.46	0.86732	0.80107	0.83308	0.81556	0.86732	0.83509	0.67665
fp3-simGIC-all-0.62	0.82536	0.83821	0.83200	0.84345	0.82536	0.82501	0.67657
fp3-simUI-subatomic-0.38	0.87071	0.79304	0.83058	0.81077	0.87071	0.83260	0.67646
fp4-simUI-subatomic-0.76	0.81804	0.84554	0.83233	0.84335	0.81804	0.82128	0.67620
fp4-simGIC-subatomic-0.66	0.82893	0.83607	0.83229	0.83956	0.82893	0.82509	0.67618
fp4-simGIC-subatomic-0.75	0.81357	0.84893	0.83125	0.84932	0.81357	0.81991	0.67618
fp2-simGIC-role-0.33	0.70679	0.94214	0.82796	0.92377	0.70679	0.79047	0.67611
fp4-simUI-all-0.19	0.78982	0.87179	0.83212	0.86631	0.78982	0.81593	0.67602
fp3-simUI-subatomic-0.48	0.85964	0.80500	0.83142	0.81656	0.85964	0.82982	0.67590
fp4-simUI-structure-0.83	0.80893	0.85357	0.83171	0.85079	0.80893	0.81861	0.67578
fp4-simUI-all-0.79	0.80446	0.85929	0.83308	0.85261	0.80446	0.81946	0.67559
fp4-simUI-subatomic-0.72	0.82161	0.84268	0.83229	0.84059	0.82161	0.82261	0.67553
fp3-simUI-all-0.27	0.80357	0.85821	0.83233	0.85567	0.80357	0.82039	0.67552
fp4-simUI-all-0.83	0.80554	0.85714	0.83233	0.84824	0.80554	0.81550	0.67552
fp4-simUI-subatomic-0.77	0.81250	0.85054	0.83171	0.84671	0.81250	0.82014	0.67541
fp4-simUI-subatomic-0.78	0.81429	0.85089	0.83312	0.84531	0.81429	0.82264	0.67536
fp4-simGIC-all-0.82	0.81071	0.85179	0.83158	0.85203	0.81071	0.82129	0.67518
fp4-simUI-all-0.85	0.80125	0.86036	0.83150	0.85667	0.80125	0.81862	0.67515
fp3-simGIC-all-0.65	0.82268	0.83821	0.83088	0.84253	0.82268	0.82104	0.67512
fp4-simGIC-structure-0.66	0.82161	0.84375	0.83304	0.84123	0.82161	0.82415	0.67507
fp4-simGIC-subatomic-0.56	0.82875	0.83393	0.83254	0.83729	0.82875	0.82509	0.67501
fp3-simUI-all-0.26	0.79946	0.85946	0.83108	0.85870	0.79946	0.81835	0.67492
fp3-simGIC-role-0.66	0.82893	0.83339	0.83212	0.83780	0.82893	0.82425	0.67453
fp4-simUI-structure-0.81	0.81982	0.84018	0.83000	0.84729	0.81982	0.82297	0.67451
fp4-simGIC-structure-0.71	0.82839	0.83161	0.82979	0.83658	0.82839	0.82243	0.67417
fp4-simGIC-structure-0.70	0.81446	0.84500	0.82992	0.84270	0.81446	0.81649	0.67407
fp3-simUI-structure-0.50	0.86607	0.79375	0.82800	0.81179	0.86607	0.82883	0.67402
fp3-simUI-role-0.62	0.85607	0.80393	0.82946	0.82201	0.85607	0.82786	0.67402
fp3-simUI-role-0.63	0.85821	0.80393	0.83008	0.81765	0.85821	0.82983	0.67381
fp4-simUI-all-0.29	0.77375	0.88357	0.83100	0.87441	0.77375	0.81224	0.67362
fp3-simUI-subatomic-0.42	0.87179	0.79018	0.82967	0.80851	0.87179	0.83214	0.67349
fp3-simUI-structure-0.51	0.87286	0.78982	0.82996	0.80729	0.87286	0.83264	0.67333
fp3-simUI-role-0.14	0.81536	0.84143	0.82921	0.84799	0.81536	0.81930	0.67318
fp4-simUI-subatomic-0.66	0.82393	0.83714	0.82975	0.83855	0.82393	0.82175	0.67308
fp4-simUI-subatomic-0.48	0.77268	0.88196	0.82942	0.87650	0.77268	0.81141	0.67268
fp4-simUI-subatomic-0.45	0.76232	0.89107	0.82913	0.88329	0.76232	0.80782	0.67260
fp4-simUI-structure-0.80	0.80821	0.84964	0.82942	0.85031	0.80821	0.81806	0.67246
fp4-simUI-subatomic-0.35	0.76571	0.89089	0.83054	0.87449	0.76571	0.80697	0.67241
fp3-simGIC-structure-0.49	0.79000	0.86625	0.82933	0.86170	0.79000	0.81365	0.67236
fp4-simUI-subatomic-0.69	0.81536	0.84804	0.83154	0.84119	0.81536	0.82049	0.67230
fp4-simUI-subatomic-0.81	0.80821	0.84982	0.82892	0.85214	0.80821	0.81876	0.67217
fp4-simGIC-all-0.01	0.73357	0.90875	0.82413	0.90486	0.73357	0.79158	0.67203
fp4-simUI-subatomic-0.27	0.74125	0.90500	0.82625	0.89757	0.74125	0.79829	0.67198
fp4-simUI-structure-0.82	0.81571	0.84571	0.83112	0.84337	0.81571	0.82161	0.67197
fp4-simUI-structure-0.87	0.80946	0.84964	0.83075	0.84938	0.80946	0.82015	0.67176
fp4-simGIC-all-0.00	0.73393	0.91375	0.82600	0.90419	0.73393	0.79759	0.67173
fp4-simUI-subatomic-0.67	0.81911	0.84250	0.83137	0.83757	0.81911	0.82054	0.67165
fp3-simUI-role-0.12	0.80143	0.85429	0.82812	0.85472	0.80143	0.81418	0.67162
fp4-simUI-subatomic-0.64	0.81071	0.84661	0.82983	0.84650	0.81071	0.81800	0.67155
fp4-simUI-structure-0.64	0.80518	0.85321	0.83000	0.84855	0.80518	0.81714	0.67148
fp4-simUI-structure-0.85	0.81357	0.84536	0.82946	0.84629	0.81357	0.81928	0.67144
fp4-simGIC-structure-0.29	0.77875	0.87571	0.82896	0.86827	0.77875	0.81011	0.67139
fp3-simGIC-structure-0.46	0.78696	0.86393	0.82692	0.86606	0.78696	0.81138	0.67110
fp3-simGIC-subatomic-0.45	0.78500	0.86821	0.82896	0.86652	0.78500	0.81229	0.67110
fp4-simUI-subatomic-0.31	0.75161	0.90071	0.82788	0.88608	0.75161	0.80276	0.67109
fp4-simUI-subatomic-0.42	0.76536	0.88607	0.82746	0.87673	0.76536	0.80532	0.67106
fp4-simUI-subatomic-0.65	0.80911	0.84643	0.82750	0.84682	0.80911	0.81418	0.67104
fp3-simUI-all-0.29	0.80571	0.84786	0.82758	0.85231	0.80571	0.81606	0.67085
fp4-simUI-all-0.18	0.78482	0.87143	0.82942	0.85755	0.78482	0.80898	0.67085
fp4-simUI-all-0.84	0.79143	0.86607	0.83025	0.85541	0.79143	0.81248	0.67083
fp3-simGIC-all-0.68	0.83393	0.82696	0.82954	0.83022	0.83393	0.82429	0.67078
fp4-simGIC-role-0.80	0.80786	0.85107	0.82929	0.84686	0.80786	0.81764	0.67068
fp4-simUI-all-0.82	0.80214	0.85321	0.82671	0.85040	0.80214	0.81182	0.67066
fp3-simUI-structure-0.54	0.86571	0.79179	0.82667	0.80900	0.86571	0.82715	0.67065
fp4-simUI-subatomic-0.40	0.77286	0.88036	0.82904	0.87164	0.77286	0.80867	0.67064
fp4-simGIC-role-0.99	0.77054	0.88429	0.82925	0.87159	0.77054	0.80786	0.67062
fp3-simGIC-subatomic-0.55	0.80036	0.85625	0.82875	0.85208	0.80036	0.81567	0.67060
fp4-simGIC-all-0.80	0.80768	0.84750	0.82925	0.84819	0.80768	0.81653	0.67056
fp4-simGIC-subatomic-0.26	0.77036	0.88143	0.82750	0.87507	0.77036	0.80690	0.67056
fp4-simUI-structure-0.67	0.81446	0.84125	0.82842	0.84518	0.81446	0.81805	0.67054
fp4-simGIC-structure-0.49	0.80464	0.85536	0.83046	0.84435	0.80464	0.81537	0.67049
fp2-simGIC-all-0.28	0.70018	0.94036	0.82442	0.92450	0.70018	0.78555	0.67037
fp4-simGIC-subatomic-0.79	0.81000	0.84679	0.82888	0.84761	0.81000	0.81758	0.67037
fp4-simUI-subatomic-0.41	0.76786	0.88518	0.82812	0.87433	0.76786	0.80653	0.67027
fp3-simUI-all-0.55	0.88464	0.77321	0.82721	0.79238	0.88464	0.82960	0.67022
fp3-simGIC-subatomic-0.47	0.78714	0.86464	0.82692	0.86295	0.78714	0.80872	0.67019
fp3-simUI-role-0.60	0.84446	0.81000	0.82712	0.82526	0.84446	0.82359	0.67014
fp4-simGIC-subatomic-0.73	0.82089	0.83804	0.82917	0.83742	0.82089	0.82025	0.67012
fp2-simGIC-all-0.00	0.73571	0.91125	0.82617	0.89686	0.73571	0.79657	0.67005
fp4-simGIC-structure-0.68	0.81304	0.83946	0.82625	0.84184	0.81304	0.81355	0.66976
fp3-simUI-structure-0.49	0.86036	0.79036	0.82496	0.81262	0.86036	0.82369	0.66971
fp4-simGIC-subatomic-0.71	0.81304	0.84446	0.82904	0.84050	0.81304	0.81753	0.66952
fp4-simGIC-structure-0.23	0.76946	0.88125	0.82729	0.87221	0.76946	0.80505	0.66943
fp4-simGIC-structure-0.77	0.81375	0.84304	0.82867	0.83976	0.81375	0.81710	0.66941
fp4-simUI-subatomic-0.34	0.76393	0.88821	0.82862	0.87597	0.76393	0.80648	0.66936
fp4-simUI-subatomic-0.75	0.81446	0.84393	0.82958	0.84257	0.81446	0.81888	0.66936
fp4-simUI-subatomic-0.74	0.81482	0.84107	0.82783	0.84135	0.81482	0.81807	0.66923
fp4-simGIC-subatomic-0.69	0.80768	0.84643	0.82813	0.84682	0.80768	0.81568	0.66916
fp4-simUI-subatomic-0.46	0.76625	0.88107	0.82600	0.87434	0.76625	0.80068	0.66912
fp4-simUI-role-0.86	0.80839	0.84714	0.82821	0.84307	0.80839	0.81453	0.66903
fp4-simUI-subatomic-0.71	0.81268	0.84179	0.82775	0.84335	0.81268	0.81562	0.66892
fp4-simGIC-structure-0.62	0.81804	0.83946	0.82921	0.84141	0.81804	0.82129	0.66869
fp3-simGIC-all-0.64	0.81857	0.83786	0.82779	0.83755	0.81857	0.81823	0.66866
fp4-simUI-subatomic-0.32	0.75946	0.89071	0.82738	0.88130	0.75946	0.80545	0.66842
fp3-simGIC-all-0.00	0.73875	0.90464	0.82479	0.89765	0.73875	0.79803	0.66837
fp3-simUI-structure-0.53	0.86000	0.79536	0.82675	0.81109	0.86000	0.82584	0.66831
fp4-simUI-subatomic-0.47	0.76893	0.88554	0.82896	0.87406	0.76893	0.81126	0.66827
fp4-simGIC-role-0.82	0.80304	0.85339	0.82879	0.85026	0.80304	0.81675	0.66823
fp4-simUI-all-0.92	0.78607	0.86911	0.82796	0.86136	0.78607	0.81270	0.66822
fp3-simGIC-all-0.63	0.82857	0.82732	0.82771	0.83155	0.82857	0.82102	0.66812
fp4-simUI-subatomic-0.58	0.80214	0.85125	0.82771	0.85181	0.80214	0.81554	0.66798
fp3-simUI-role-0.10	0.78929	0.86214	0.82658	0.85783	0.78929	0.80967	0.66764
fp3-simGIC-structure-0.45	0.78321	0.86464	0.82525	0.86517	0.78321	0.80945	0.66756
fp4-simUI-subatomic-0.70	0.80714	0.84786	0.82863	0.84467	0.80714	0.81657	0.66756
fp3-simGIC-subatomic-0.22	0.73661	0.90625	0.82517	0.89215	0.73661	0.79144	0.66752
fp4-simUI-structure-0.65	0.80464	0.84679	0.82554	0.84966	0.80464	0.81314	0.66740
fp4-simUI-subatomic-0.68	0.81750	0.83625	0.82667	0.83676	0.81750	0.81584	0.66738
fp4-simUI-subatomic-0.33	0.76018	0.88857	0.82650	0.87817	0.76018	0.80419	0.66732
fp4-simUI-subatomic-0.80	0.80643	0.84268	0.82596	0.84825	0.80643	0.81500	0.66730
fp3-simGIC-subatomic-0.27	0.75018	0.89643	0.82579	0.88470	0.75018	0.79852	0.66726
fp3-simUI-role-0.13	0.80732	0.84714	0.82771	0.84114	0.80732	0.81369	0.66709
fp4-simUI-all-0.89	0.79179	0.86179	0.82842	0.85771	0.79179	0.81484	0.66709
fp4-simGIC-structure-0.73	0.81679	0.83786	0.82758	0.83752	0.81679	0.81838	0.66699
fp4-simGIC-role-0.98	0.77589	0.87536	0.82637	0.86650	0.77589	0.80789	0.66697
fp4-simUI-subatomic-0.39	0.76589	0.88500	0.82712	0.87037	0.76589	0.80343	0.66689
fp3-simGIC-structure-0.25	0.74411	0.90000	0.82500	0.88985	0.74411	0.79556	0.66681
fp4-simUI-subatomic-0.44	0.76232	0.88464	0.82625	0.87757	0.76232	0.80525	0.66676
fp3-simUI-subatomic-0.35	0.87661	0.77536	0.82496	0.79793	0.87661	0.82740	0.66675
fp4-simGIC-role-0.86	0.80536	0.84589	0.82679	0.84423	0.80536	0.81338	0.66649
fp4-simUI-all-0.86	0.79554	0.85500	0.82533	0.85322	0.79554	0.81174	0.66633
fp4-simUI-role-0.87	0.80179	0.84875	0.82583	0.84809	0.80179	0.81216	0.66628
fp3-simGIC-structure-0.26	0.74857	0.89643	0.82546	0.88411	0.74857	0.79737	0.66612
fp4-simGIC-role-0.83	0.79946	0.85304	0.82717	0.84970	0.79946	0.81353	0.66612
fp4-simGIC-role-0.89	0.79857	0.85036	0.82592	0.85148	0.79857	0.81304	0.66605
fp3-simUI-all-0.28	0.80768	0.84607	0.82742	0.84370	0.80768	0.81638	0.66603
fp4-simGIC-subatomic-0.72	0.81357	0.83875	0.82671	0.83967	0.81357	0.81509	0.66590
fp4-simUI-subatomic-0.85	0.80054	0.85143	0.82771	0.84788	0.80054	0.81356	0.66583
fp3-simGIC-structure-0.52	0.79643	0.85482	0.82775	0.85020	0.79643	0.81366	0.66569
fp3-simUI-all-0.44	0.84804	0.80804	0.82754	0.81903	0.84804	0.82586	0.66567
fp4-simUI-subatomic-0.61	0.79982	0.85071	0.82637	0.84939	0.79982	0.81263	0.66538
fp4-simGIC-structure-0.72	0.82571	0.82589	0.82579	0.83314	0.82571	0.81913	0.66527
fp4-simUI-all-0.17	0.78375	0.86768	0.82696	0.85908	0.78375	0.81037	0.66524
fp4-simGIC-subatomic-0.83	0.80661	0.84196	0.82508	0.84175	0.80661	0.81109	0.66521
fp4-simUI-subatomic-0.37	0.76179	0.88714	0.82650	0.87314	0.76179	0.80448	0.66497
fp4-simUI-role-0.89	0.80321	0.84679	0.82525	0.84716	0.80321	0.81290	0.66490
fp4-simUI-subatomic-0.50	0.77268	0.87464	0.82612	0.86925	0.77268	0.80745	0.66485
fp3-simGIC-role-0.69	0.82696	0.82786	0.82679	0.82668	0.82696	0.81905	0.66474
fp3-simGIC-structure-0.51	0.79000	0.85661	0.82442	0.85991	0.79000	0.81062	0.66471
fp3-simGIC-structure-0.44	0.78554	0.86179	0.82525	0.85945	0.78554	0.80846	0.66469
fp4-simUI-structure-0.68	0.80643	0.84446	0.82554	0.84015	0.80643	0.81233	0.66460
fp3-simGIC-subatomic-0.52	0.80464	0.84375	0.82446	0.84639	0.80464	0.81308	0.66457
fp4-simUI-structure-0.66	0.81179	0.84071	0.82587	0.84048	0.81179	0.81688	0.66447
fp4-simGIC-structure-0.75	0.81607	0.83446	0.82608	0.83821	0.81607	0.81650	0.66423
fp4-simGIC-role-0.96	0.77179	0.87339	0.82513	0.86797	0.77179	0.80511	0.66390
fp4-simUI-subatomic-0.99	0.77464	0.87589	0.82704	0.86095	0.77464	0.80729	0.66380
fp4-simGIC-structure-0.22	0.76214	0.88304	0.82504	0.86816	0.76214	0.79679	0.66373
fp4-simUI-all-0.15	0.77161	0.87643	0.82554	0.86800	0.77161	0.80798	0.66364
fp4-simGIC-subatomic-0.91	0.79482	0.85482	0.82646	0.85269	0.79482	0.81440	0.66354
fp3-simGIC-subatomic-0.49	0.79500	0.85036	0.82333	0.85350	0.79500	0.81080	0.66344
fp4-simGIC-all-0.97	0.77464	0.87643	0.82600	0.86060	0.77464	0.80696	0.66336
fp4-simGIC-subatomic-0.22	0.76679	0.87536	0.82367	0.86930	0.76679	0.80088	0.66332
fp2-simGIC-all-0.29	0.69982	0.93375	0.82046	0.91833	0.69982	0.78299	0.66321
fp2-simGIC-all-0.32	0.69036	0.93696	0.81638	0.92941	0.69036	0.77530	0.66300
fp3-simGIC-structure-0.29	0.73607	0.90143	0.82146	0.89713	0.73607	0.79181	0.66287
fp4-simUI-all-0.99	0.77107	0.87214	0.82250	0.86641	0.77107	0.80244	0.66275
fp4-simGIC-structure-0.81	0.80643	0.84143	0.82471	0.83989	0.80643	0.81065	0.66261
fp4-simUI-subatomic-0.28	0.74500	0.89482	0.82229	0.88372	0.74500	0.79511	0.66252
fp4-simGIC-structure-0.79	0.81000	0.84071	0.82550	0.84003	0.81000	0.81578	0.66251
fp2-simGIC-role-0.34	0.71625	0.91911	0.82021	0.90541	0.71625	0.78530	0.66249
fp4-simUI-subatomic-0.79	0.80500	0.84554	0.82567	0.84065	0.80500	0.81226	0.66249
fp3-simUI-subatomic-0.34	0.87732	0.77161	0.82242	0.79307	0.87732	0.82544	0.66244
fp4-simUI-subatomic-0.29	0.73964	0.90196	0.82300	0.88736	0.73964	0.79516	0.66239
fp4-simGIC-subatomic-0.99	0.76625	0.87857	0.82408	0.86949	0.76625	0.80368	0.66239
fp4-simUI-structure-0.58	0.77946	0.86750	0.82387	0.86064	0.77946	0.80767	0.66231
fp4-simGIC-subatomic-0.78	0.80661	0.84464	0.82621	0.83898	0.80661	0.81432	0.66226
fp4-simGIC-subatomic-0.87	0.79357	0.85321	0.82483	0.84619	0.79357	0.80747	0.66224
fp3-simGIC-subatomic-0.26	0.73750	0.90429	0.82338	0.88449	0.73750	0.79221	0.66219
fp3-simGIC-subatomic-0.21	0.73768	0.90393	0.82392	0.88575	0.73768	0.79356	0.66209
fp4-simGIC-subatomic-0.98	0.76964	0.87446	0.82408	0.86774	0.76964	0.80479	0.66209
fp3-simUI-subatomic-0.53	0.87125	0.77429	0.82163	0.80139	0.87125	0.82557	0.66197
fp4-simGIC-structure-0.80	0.80429	0.84268	0.82396	0.84262	0.80429	0.81148	0.66197
fp3-simGIC-subatomic-0.53	0.79393	0.85286	0.82350	0.85056	0.79393	0.81035	0.66192
fp4-simUI-subatomic-0.38	0.76107	0.87946	0.82142	0.87453	0.76107	0.79851	0.66179
fp3-simGIC-all-0.66	0.82179	0.82839	0.82550	0.82924	0.82179	0.81732	0.66176
fp4-simUI-subatomic-0.83	0.80625	0.84268	0.82579	0.84368	0.80625	0.81631	0.66176
fp4-simUI-structure-0.70	0.80571	0.84089	0.82379	0.84119	0.80571	0.81216	0.66157
fp4-simUI-subatomic-0.82	0.80357	0.84143	0.82317	0.84432	0.80357	0.81041	0.66152
fp4-simUI-subatomic-0.52	0.77071	0.87214	0.82321	0.86414	0.77071	0.80098	0.66150
fp3-simGIC-structure-0.47	0.78839	0.85643	0.82471	0.85469	0.78839	0.81004	0.66144
fp4-simGIC-subatomic-0.80	0.80446	0.84661	0.82633	0.84359	0.80446	0.81628	0.66137
fp4-simGIC-role-0.97	0.77214	0.87357	0.82488	0.86479	0.77214	0.80632	0.66136
fp3-simUI-all-0.58	0.87089	0.77750	0.82271	0.79894	0.87089	0.82638	0.66135
fp3-simGIC-structure-0.43	0.78500	0.86179	0.82467	0.85774	0.78500	0.80911	0.66132
fp4-simUI-subatomic-0.62	0.80661	0.84161	0.82521	0.84256	0.80661	0.81493	0.66130
fp3-simGIC-structure-0.27	0.74143	0.89875	0.82367	0.88287	0.74143	0.79187	0.66129
fp4-simUI-subatomic-0.30	0.74089	0.90000	0.82317	0.88708	0.74089	0.79581	0.66122
fp4-simUI-subatomic-0.88	0.80768	0.83839	0.82429	0.83961	0.80768	0.81269	0.66122
fp4-simUI-role-0.99	0.77268	0.87232	0.82462	0.85804	0.77268	0.80209	0.66105
fp4-simUI-all-0.16	0.76768	0.87411	0.82271	0.86554	0.76768	0.79911	0.66098
fp4-simGIC-role-0.88	0.79554	0.84732	0.82179	0.85032	0.79554	0.80842	0.66068
fp4-simUI-subatomic-0.23	0.73089	0.90357	0.81975	0.89361	0.73089	0.78857	0.66062
fp4-simUI-all-0.97	0.78196	0.86500	0.82450	0.85729	0.78196	0.80974	0.66035
fp3-simGIC-role-0.65	0.81714	0.83232	0.82446	0.83533	0.81714	0.81624	0.66032
fp4-simGIC-structure-0.82	0.80232	0.84375	0.82429	0.84054	0.80232	0.81111	0.66030
fp4-simUI-role-0.16	0.75929	0.88321	0.82325	0.87273	0.75929	0.80109	0.66022
fp4-simUI-role-0.95	0.77768	0.86268	0.82138	0.86187	0.77768	0.80392	0.66018
fp2-simGIC-all-0.31	0.70411	0.92375	0.81792	0.91578	0.70411	0.78155	0.66014
fp4-simUI-role-0.10	0.74732	0.89375	0.82325	0.88013	0.74732	0.79769	0.66012
fp4-simGIC-all-0.85	0.79679	0.85125	0.82492	0.84598	0.79679	0.81122	0.66001
fp4-simGIC-structure-0.98	0.77125	0.87518	0.82400	0.86270	0.77125	0.80588	0.65997
fp4-simUI-subatomic-0.90	0.79500	0.85250	0.82479	0.84598	0.79500	0.81121	0.65985
fp4-simGIC-role-0.85	0.79679	0.84839	0.82292	0.84625	0.79679	0.81037	0.65974
fp3-simGIC-subatomic-0.43	0.78661	0.85446	0.82125	0.85362	0.78661	0.80407	0.65969
fp4-simGIC-structure-0.78	0.80161	0.84464	0.82487	0.84393	0.80161	0.81248	0.65966
fp4-simUI-structure-0.60	0.79286	0.85071	0.82312	0.85052	0.79286	0.80978	0.65954
fp4-simGIC-structure-0.91	0.79714	0.84786	0.82279	0.84432	0.79714	0.80803	0.65952
fp4-simUI-role-0.14	0.74357	0.89518	0.82200	0.88073	0.74357	0.79341	0.65951
fp4-simUI-all-0.94	0.77268	0.86911	0.82300	0.86357	0.77268	0.80516	0.65947
fp4-simUI-structure-0.55	0.77786	0.86732	0.82312	0.85646	0.77786	0.80587	0.65947
fp3-simGIC-subatomic-0.44	0.78768	0.85679	0.82312	0.85389	0.78768	0.80886	0.65923
fp3-simUI-structure-0.47	0.86268	0.78214	0.82100	0.80240	0.86268	0.82306	0.65920
fp4-simGIC-all-0.93	0.78286	0.86089	0.82312	0.85232	0.78286	0.80560	0.65907
fp4-simGIC-all-0.99	0.76857	0.87268	0.82367	0.86293	0.76857	0.80311	0.65894
fp3-simGIC-structure-0.21	0.75786	0.88446	0.82296	0.87253	0.75786	0.80092	0.65879
fp4-simUI-subatomic-0.26	0.73268	0.90268	0.82100	0.89292	0.73268	0.79387	0.65871
fp4-simGIC-structure-0.21	0.76393	0.87643	0.82150	0.86794	0.76393	0.80011	0.65838
fp4-simGIC-all-0.84	0.79857	0.84732	0.82329	0.84351	0.79857	0.81027	0.65819
fp4-simGIC-role-0.95	0.77804	0.86607	0.82363	0.85376	0.77804	0.80488	0.65817
fp4-simGIC-subatomic-0.95	0.77571	0.86732	0.82300	0.86143	0.77571	0.80652	0.65812
fp4-simGIC-structure-0.96	0.77286	0.86929	0.82329	0.86218	0.77286	0.80318	0.65811
fp4-simUI-structure-0.88	0.79161	0.85375	0.82308	0.84690	0.79161	0.80871	0.65802
fp4-simGIC-structure-0.99	0.76732	0.87143	0.82112	0.86444	0.76732	0.80063	0.65801
fp4-simUI-role-0.96	0.77768	0.86571	0.82308	0.85800	0.77768	0.80586	0.65791
fp4-simGIC-structure-0.92	0.79107	0.85071	0.82246	0.85121	0.79107	0.80969	0.65786
fp4-simGIC-all-0.95	0.78357	0.85732	0.82129	0.85637	0.78357	0.80696	0.65773
fp3-simUI-subatomic-0.50	0.83893	0.80482	0.82188	0.81621	0.83893	0.81754	0.65768
fp4-simUI-subatomic-0.96	0.78482	0.85464	0.82071	0.85592	0.78482	0.80607	0.65768
fp4-simGIC-all-0.88	0.79196	0.85107	0.82275	0.84779	0.79196	0.80915	0.65766
fp3-simGIC-role-0.63	0.81196	0.83393	0.82400	0.83344	0.81196	0.81412	0.65763
fp3-simUI-role-0.65	0.84911	0.79536	0.82150	0.80703	0.84911	0.81964	0.65754
fp4-simGIC-structure-0.20	0.75089	0.88518	0.82021	0.87495	0.75089	0.79313	0.65753
fp4-simUI-subatomic-0.94	0.78804	0.85464	0.82192	0.84944	0.78804	0.80677	0.65745
fp4-simUI-structure-0.99	0.77643	0.86411	0.82217	0.85795	0.77643	0.80361	0.65737
fp4-simGIC-structure-0.95	0.77929	0.86339	0.82213	0.85500	0.77929	0.80500	0.65737
fp4-simGIC-role-0.93	0.78429	0.85857	0.82283	0.85319	0.78429	0.80797	0.65735
fp4-simGIC-subatomic-0.18	0.74196	0.89196	0.81938	0.88287	0.74196	0.79032	0.65732
fp4-simGIC-subatomic-0.97	0.77232	0.86964	0.82188	0.85767	0.77232	0.80124	0.65727
fp3-simGIC-structure-0.28	0.75571	0.88357	0.82108	0.86952	0.75571	0.79668	0.65725
fp4-simUI-subatomic-0.24	0.73411	0.89839	0.81842	0.88928	0.73411	0.78905	0.65725
fp4-simUI-structure-0.63	0.80018	0.84071	0.82150	0.84037	0.80018	0.80752	0.65724
fp3-simGIC-subatomic-0.28	0.74768	0.89268	0.82208	0.87207	0.74768	0.79503	0.65717
fp4-simUI-role-0.12	0.75179	0.88482	0.82075	0.87260	0.75179	0.79315	0.65707
fp3-simUI-all-0.60	0.88161	0.76089	0.81912	0.78948	0.88161	0.82586	0.65702
fp4-simGIC-subatomic-0.85	0.80018	0.84357	0.82246	0.84215	0.80018	0.81177	0.65680
fp4-simUI-subatomic-0.98	0.77625	0.86143	0.82021	0.85952	0.77625	0.80223	0.65663
fp4-simUI-structure-0.71	0.80696	0.83714	0.82267	0.83627	0.80696	0.81225	0.65661
fp4-simGIC-subatomic-0.82	0.80268	0.84125	0.82304	0.84077	0.80268	0.81234	0.65653
fp3-simUI-all-0.53	0.86786	0.77696	0.82108	0.79758	0.86786	0.82440	0.65651
fp4-simGIC-subatomic-0.76	0.81107	0.83661	0.82392	0.83236	0.81107	0.81454	0.65651
fp3-simGIC-subatomic-0.42	0.78929	0.84446	0.81821	0.85029	0.78929	0.80287	0.65650
fp4-simUI-structure-0.89	0.79464	0.85125	0.82383	0.84243	0.79464	0.80981	0.65643
fp4-simUI-subatomic-0.89	0.80196	0.83946	0.82117	0.83943	0.80196	0.80972	0.65642
fp3-simUI-structure-0.55	0.86732	0.77571	0.81992	0.79818	0.86732	0.82328	0.65625
fp4-simUI-subatomic-0.87	0.79036	0.85054	0.82104	0.84532	0.79036	0.80456	0.65615
fp3-simUI-role-0.66	0.83464	0.80786	0.82042	0.81564	0.83464	0.81301	0.65608
fp4-simGIC-structure-0.14	0.72179	0.90661	0.81779	0.89749	0.72179	0.78528	0.65604
fp4-simGIC-structure-0.76	0.80911	0.83500	0.82271	0.83562	0.80911	0.81367	0.65604
fp3-simUI-role-0.08	0.77000	0.86946	0.82079	0.86223	0.77000	0.80216	0.65599
fp4-simGIC-subatomic-0.81	0.80857	0.83643	0.82275	0.83299	0.80857	0.81168	0.65590
fp3-simGIC-structure-0.22	0.74768	0.88625	0.81933	0.87899	0.74768	0.79536	0.65588
fp4-simGIC-role-0.91	0.78821	0.85000	0.82008	0.84915	0.78821	0.80395	0.65587
fp4-simUI-all-0.14	0.77107	0.86911	0.82208	0.86051	0.77107	0.80382	0.65573
fp4-simGIC-all-0.96	0.77411	0.86679	0.82263	0.85523	0.77411	0.80367	0.65571
fp4-simGIC-structure-0.86	0.80554	0.83768	0.82229	0.83653	0.80554	0.81173	0.65567
fp4-simUI-structure-0.56	0.77875	0.86054	0.82104	0.85575	0.77875	0.80474	0.65560
fp4-simUI-structure-0.97	0.78143	0.85857	0.82133	0.85520	0.78143	0.80660	0.65554
fp2-simGIC-role-0.35	0.69214	0.93071	0.81433	0.91695	0.69214	0.77150	0.65528
fp4-simUI-subatomic-0.57	0.79107	0.84893	0.82146	0.84770	0.79107	0.80811	0.65522
fp4-simUI-structure-0.57	0.77304	0.86536	0.82088	0.85880	0.77304	0.80204	0.65520
fp4-simUI-all-0.90	0.78679	0.85625	0.82204	0.84755	0.78679	0.80731	0.65515
fp3-simUI-all-0.25	0.79036	0.84964	0.82104	0.84613	0.79036	0.80552	0.65509
fp4-simGIC-subatomic-1.00	0.77054	0.86893	0.82167	0.85977	0.77054	0.8029	0.65495
fp4-simUI-structure-0.93	0.79196	0.84661	0.82100	0.84452	0.79196	0.80529	0.65493
fp2-simGIC-all-0.33	0.69143	0.92982	0.81446	0.91911	0.69143	0.77403	0.65483
fp4-simUI-role-1.00	0.76964	0.87071	0.82088	0.85941	0.76964	0.80111	0.65473
fp4-simGIC-role-0.87	0.79893	0.84179	0.82088	0.84308	0.79893	0.81041	0.65464
fp4-simUI-all-0.91	0.78696	0.84839	0.81912	0.85194	0.78696	0.80429	0.65461
fp4-simUI-all-0.87	0.79054	0.84982	0.82067	0.84727	0.79054	0.80704	0.65458
fp2-simGIC-all-0.30	0.68857	0.93518	0.81550	0.91761	0.68857	0.77602	0.65418
fp4-simUI-subatomic-0.43	0.75964	0.87607	0.81996	0.86590	0.75964	0.79763	0.65417
fp4-simUI-all-1.00	0.76500	0.87036	0.81954	0.86381	0.76500	0.80057	0.65410
fp4-simUI-structure-0.90	0.79946	0.84071	0.82067	0.84055	0.79946	0.80930	0.65407
fp3-simUI-structure-0.52	0.85500	0.78661	0.82046	0.80153	0.85500	0.82056	0.65392
fp4-simUI-role-0.13	0.74714	0.88661	0.81929	0.87575	0.74714	0.79534	0.65391
fp4-simUI-all-0.88	0.78054	0.85643	0.82017	0.85446	0.78054	0.80395	0.65390
fp4-simGIC-all-0.92	0.78607	0.85054	0.81975	0.84789	0.78607	0.80373	0.65388
fp4-simUI-subatomic-0.93	0.78821	0.84964	0.82033	0.84455	0.78821	0.80393	0.65386
fp4-simUI-role-0.90	0.79679	0.84357	0.82038	0.84133	0.79679	0.80803	0.65385
fp4-simGIC-subatomic-0.96	0.78107	0.85911	0.82146	0.84887	0.78107	0.80406	0.65385
fp4-simGIC-subatomic-0.77	0.81500	0.82393	0.81925	0.82571	0.81500	0.80779	0.65338
fp4-simUI-structure-0.62	0.79071	0.85161	0.82192	0.84220	0.79071	0.80734	0.65337
fp3-simUI-subatomic-0.52	0.86179	0.77857	0.81850	0.79922	0.86179	0.82067	0.65332
fp4-simUI-subatomic-0.51	0.77357	0.86429	0.82088	0.85445	0.77357	0.80275	0.65308
fp4-simGIC-role-0.84	0.79661	0.84179	0.82050	0.83891	0.79661	0.80460	0.65307
fp4-simUI-subatomic-0.84	0.80661	0.83482	0.82096	0.83537	0.80661	0.81244	0.65289
fp3-simUI-role-0.64	0.83982	0.80214	0.81979	0.80845	0.83982	0.81442	0.65285
fp3-simGIC-subatomic-0.20	0.73411	0.89768	0.81854	0.88187	0.73411	0.78926	0.65273
fp3-simUI-role-0.07	0.77268	0.86036	0.81825	0.85284	0.77268	0.79703	0.65251
fp4-simUI-all-0.93	0.77929	0.85464	0.81867	0.84913	0.77929	0.79920	0.65251
fp3-simUI-structure-0.45	0.84804	0.78821	0.81763	0.80958	0.84804	0.81809	0.65248
fp4-simUI-role-0.15	0.75054	0.88268	0.81908	0.87343	0.75054	0.79523	0.65242
fp4-simGIC-all-0.98	0.76500	0.87036	0.82021	0.85959	0.76500	0.80038	0.65229
fp4-simUI-subatomic-0.92	0.78929	0.84839	0.81942	0.84325	0.78929	0.80295	0.65218
fp4-simUI-structure-0.52	0.77071	0.86607	0.81979	0.85628	0.77071	0.80067	0.65216
fp4-simGIC-all-1.00	0.76143	0.87375	0.81888	0.86403	0.76143	0.79796	0.65205
fp4-simUI-subatomic-0.91	0.79518	0.84304	0.82067	0.84178	0.79518	0.80839	0.65200
fp4-simGIC-structure-1.00	0.77214	0.86446	0.81988	0.85688	0.77214	0.80273	0.65197
fp4-simUI-all-0.98	0.76964	0.86661	0.81917	0.85593	0.76964	0.79828	0.65190
fp4-simUI-role-0.01	0.74982	0.88429	0.81800	0.87017	0.74982	0.79445	0.65185
fp3-simUI-all-0.18	0.76071	0.86768	0.81613	0.86481	0.76071	0.79365	0.65178
fp4-simGIC-subatomic-0.90	0.79446	0.84304	0.81967	0.84242	0.79446	0.80709	0.65172
fp3-simUI-role-0.06	0.76893	0.86571	0.81862	0.85746	0.76893	0.79946	0.65150
fp4-simGIC-all-0.90	0.78982	0.84768	0.81883	0.84227	0.78982	0.80482	0.65149
fp4-simGIC-subatomic-0.94	0.77893	0.85750	0.81900	0.85185	0.77893	0.80277	0.65138
fp4-simUI-role-0.07	0.75875	0.87661	0.81929	0.86428	0.75875	0.79626	0.65134
fp4-simGIC-subatomic-0.88	0.79554	0.84393	0.82112	0.83913	0.79554	0.80922	0.65131
fp4-simUI-subatomic-0.55	0.78357	0.85125	0.81804	0.84823	0.78357	0.80192	0.65122
fp4-simGIC-role-0.92	0.77893	0.85696	0.81937	0.84828	0.77893	0.80029	0.65118
fp4-simGIC-subatomic-0.93	0.78089	0.85571	0.81938	0.85250	0.78089	0.80505	0.65113
fp4-simGIC-subatomic-0.84	0.79536	0.84143	0.81979	0.83864	0.79536	0.80564	0.65099
fp4-simUI-structure-0.96	0.77643	0.86107	0.81937	0.84959	0.77643	0.80108	0.65096
fp4-simUI-structure-0.61	0.78536	0.85036	0.81863	0.84973	0.78536	0.80532	0.65088
fp3-simUI-structure-0.46	0.85036	0.78607	0.81792	0.80645	0.85036	0.81921	0.65080
fp3-simUI-role-0.11	0.78161	0.85464	0.81929	0.84681	0.78161	0.80147	0.65080
fp4-simGIC-structure-0.87	0.79893	0.83875	0.82021	0.83300	0.79893	0.80660	0.65080
fp3-simGIC-structure-0.24	0.73411	0.89464	0.81687	0.88227	0.73411	0.78907	0.65077
fp3-simGIC-all-0.67	0.82054	0.82000	0.82021	0.81784	0.82054	0.81035	0.65070
fp4-simUI-role-0.98	0.76357	0.86786	0.81817	0.85724	0.76357	0.79411	0.65056
fp3-simGIC-structure-0.42	0.76875	0.85643	0.81500	0.86195	0.76875	0.79593	0.65044
fp3-simUI-all-0.24	0.79232	0.84018	0.81796	0.84187	0.79232	0.80332	0.65043
fp4-simUI-structure-0.49	0.76071	0.87143	0.81875	0.86285	0.76071	0.79761	0.65043
fp3-simUI-all-0.22	0.78393	0.85143	0.81892	0.85014	0.78393	0.80482	0.65037
fp4-simGIC-structure-0.19	0.74750	0.88339	0.81812	0.87017	0.74750	0.79306	0.65031
fp4-simGIC-structure-0.84	0.80214	0.83714	0.81975	0.83374	0.80214	0.80948	0.65024
fp3-simUI-structure-0.40	0.84268	0.79179	0.81571	0.80816	0.84268	0.81340	0.65020
fp4-simGIC-all-0.86	0.79589	0.84196	0.81988	0.83897	0.79589	0.80709	0.65019
fp4-simUI-subatomic-0.22	0.73321	0.89643	0.81796	0.87979	0.73321	0.78894	0.65012
fp3-simUI-subatomic-0.51	0.83964	0.79714	0.81829	0.80867	0.83964	0.81587	0.65004
fp3-simGIC-subatomic-0.23	0.73500	0.89321	0.81638	0.88116	0.73500	0.79048	0.64999
fp3-simGIC-all-0.69	0.81732	0.81964	0.81875	0.82526	0.81732	0.81143	0.64994
fp4-simGIC-structure-0.97	0.77018	0.86393	0.81833	0.85564	0.77018	0.79917	0.64980
fp3-simGIC-structure-0.40	0.78429	0.85089	0.81850	0.84853	0.78429	0.80508	0.64974
fp4-simUI-role-0.91	0.79571	0.84018	0.81971	0.83571	0.79571	0.80473	0.64970
fp3-simUI-role-0.68	0.83732	0.80214	0.81958	0.80993	0.83732	0.81669	0.64950
fp3-simGIC-structure-0.23	0.73679	0.88964	0.81496	0.87900	0.73679	0.78737	0.64945
fp3-simUI-all-0.61	0.87000	0.76714	0.81717	0.79073	0.87000	0.82202	0.64938
fp4-simUI-role-0.06	0.76196	0.86857	0.81650	0.85888	0.76196	0.79394	0.64936
fp4-simGIC-structure-0.94	0.79018	0.84304	0.81771	0.84083	0.79018	0.80373	0.64929
fp3-simGIC-subatomic-0.56	0.79179	0.84107	0.81783	0.84595	0.79179	0.80596	0.64928
fp3-simUI-structure-0.41	0.84250	0.78982	0.81563	0.80772	0.84250	0.81371	0.64927
fp3-simUI-role-0.69	0.84286	0.79589	0.81867	0.80653	0.84286	0.81664	0.64923
fp3-simUI-structure-0.42	0.84911	0.78750	0.81700	0.80318	0.84911	0.81656	0.64922
fp3-simGIC-structure-0.20	0.74750	0.88232	0.81696	0.86914	0.74750	0.79290	0.64907
fp3-simUI-structure-0.57	0.84268	0.79482	0.81846	0.81155	0.84268	0.81815	0.64906
fp4-simUI-role-0.88	0.79464	0.83857	0.81725	0.83664	0.79464	0.80334	0.64906
fp4-simUI-structure-0.44	0.76768	0.86464	0.81858	0.85579	0.76768	0.79774	0.64886
fp4-simUI-subatomic-0.86	0.78911	0.84821	0.81988	0.84088	0.78911	0.80605	0.64885
fp4-simGIC-role-0.94	0.78714	0.84893	0.81917	0.84151	0.78714	0.80440	0.64882
fp3-simGIC-role-0.67	0.81786	0.81964	0.81917	0.82191	0.81786	0.81113	0.64881
fp4-simUI-structure-0.45	0.76625	0.86375	0.81621	0.85828	0.76625	0.79672	0.64876
fp4-simGIC-all-0.89	0.79589	0.83857	0.81754	0.83702	0.79589	0.80435	0.64860
fp3-simGIC-structure-0.53	0.80268	0.83321	0.81796	0.83088	0.80268	0.80717	0.64846
fp3-simGIC-subatomic-0.29	0.74946	0.88000	0.81675	0.87080	0.74946	0.79513	0.64840
fp4-simUI-all-0.95	0.77696	0.85357	0.81737	0.85123	0.77696	0.80132	0.64823
fp4-simGIC-all-0.87	0.79482	0.84018	0.81787	0.83566	0.79482	0.80392	0.64823
fp4-simUI-subatomic-0.95	0.78571	0.84625	0.81746	0.84530	0.78571	0.80345	0.64802
fp3-simUI-all-0.56	0.86607	0.76839	0.81525	0.79034	0.86607	0.81870	0.64798
fp3-simUI-all-0.59	0.86482	0.76857	0.81596	0.79223	0.86482	0.81912	0.64789
fp4-simUI-role-0.09	0.73804	0.88804	0.81600	0.87346	0.73804	0.78664	0.64787
fp4-simGIC-structure-0.85	0.78571	0.84321	0.81483	0.84315	0.78571	0.79939	0.64748
fp4-simUI-role-0.94	0.78500	0.84482	0.81679	0.84602	0.78500	0.80021	0.64742
fp3-simGIC-subatomic-0.24	0.73839	0.88768	0.81542	0.87601	0.73839	0.78798	0.64740
fp4-simUI-all-0.12	0.75536	0.87607	0.81762	0.86343	0.75536	0.79618	0.64721
fp4-simUI-structure-0.95	0.77446	0.85857	0.81792	0.84951	0.77446	0.79985	0.64719
fp3-simUI-all-0.21	0.77804	0.85000	0.81463	0.84781	0.77804	0.79544	0.64718
fp3-simUI-structure-0.58	0.86321	0.76982	0.81417	0.79318	0.86321	0.81782	0.64718
fp4-simGIC-structure-0.17	0.73786	0.88929	0.81638	0.87223	0.73786	0.78644	0.64698
fp3-simGIC-subatomic-0.41	0.76982	0.85786	0.81542	0.85722	0.76982	0.79857	0.64697
fp3-simGIC-role-0.70	0.82429	0.81054	0.81808	0.81566	0.82429	0.81189	0.64695
fp4-simUI-structure-0.50	0.76857	0.86196	0.81675	0.85296	0.76857	0.79642	0.64672
fp4-simGIC-subatomic-0.86	0.79768	0.83714	0.81817	0.83319	0.79768	0.80637	0.64672
fp4-simUI-structure-0.48	0.76929	0.86554	0.81917	0.85013	0.76929	0.80039	0.64670
fp4-simUI-subatomic-0.53	0.77464	0.85679	0.81608	0.84936	0.77464	0.79697	0.64663
fp4-simUI-structure-0.47	0.76393	0.86768	0.81725	0.85462	0.76393	0.79690	0.64661
fp3-simUI-structure-0.56	0.84679	0.78464	0.81483	0.80392	0.84679	0.81534	0.64658
fp4-simUI-subatomic-0.54	0.78589	0.84482	0.81583	0.84915	0.78589	0.80468	0.64658
fp4-simUI-structure-0.92	0.79286	0.84107	0.81796	0.83761	0.79286	0.80627	0.64642
fp4-simGIC-subatomic-0.92	0.78393	0.84964	0.81796	0.84013	0.78393	0.80139	0.64632
fp3-simGIC-subatomic-0.31	0.73839	0.88179	0.81221	0.87998	0.73839	0.78300	0.64629
fp4-simUI-subatomic-0.25	0.73679	0.89000	0.81579	0.87564	0.73679	0.78877	0.64626
fp4-simUI-subatomic-0.60	0.79411	0.83946	0.81800	0.83443	0.79411	0.80385	0.64615
fp4-simUI-role-0.97	0.77107	0.85893	0.81696	0.85527	0.77107	0.80096	0.64610
fp3-simUI-all-0.19	0.76446	0.86375	0.81433	0.85931	0.76446	0.79482	0.64607
fp3-simUI-structure-0.48	0.85696	0.77446	0.81450	0.79756	0.85696	0.81735	0.64596
fp4-simGIC-all-0.94	0.77571	0.84893	0.81363	0.85238	0.77571	0.79700	0.64579
fp4-simGIC-role-1.00	0.76339	0.86411	0.81496	0.86017	0.76339	0.79577	0.64570
fp4-simUI-role-0.11	0.74786	0.87768	0.81467	0.86884	0.74786	0.79011	0.64566
fp4-simGIC-role-0.90	0.77750	0.85054	0.81604	0.84768	0.77750	0.79888	0.64548
fp3-simGIC-all-0.70	0.82214	0.81089	0.81596	0.81796	0.82214	0.81012	0.64528
fp4-simUI-structure-1.00	0.76304	0.86482	0.81592	0.85574	0.76304	0.79537	0.64524
fp4-simUI-structure-0.53	0.76696	0.86232	0.81671	0.85645	0.76696	0.79949	0.64508
fp4-simUI-structure-0.59	0.77554	0.85339	0.81633	0.84711	0.77554	0.79931	0.64502
fp4-simGIC-all-0.91	0.77929	0.84982	0.81596	0.84619	0.77929	0.80038	0.64477
fp4-simGIC-structure-0.90	0.78589	0.84393	0.81633	0.84400	0.78589	0.80269	0.64472
fp4-simUI-structure-0.51	0.76857	0.85589	0.81450	0.85721	0.76857	0.79789	0.64469
fp3-simUI-structure-0.44	0.84643	0.78250	0.81404	0.80106	0.84643	0.81335	0.64457
fp3-simGIC-subatomic-0.40	0.76946	0.85679	0.81483	0.85246	0.76946	0.79792	0.64426
fp4-simGIC-structure-0.93	0.78518	0.84607	0.81654	0.84102	0.78518	0.80318	0.64419
fp3-simGIC-subatomic-0.19	0.74500	0.88071	0.81467	0.86839	0.74500	0.79068	0.64397
fp4-simUI-role-0.08	0.75375	0.87286	0.81563	0.86256	0.75375	0.79317	0.64377
fp4-simUI-structure-0.98	0.76839	0.86196	0.81700	0.85170	0.76839	0.79991	0.64376
fp4-simUI-subatomic-0.59	0.78982	0.83911	0.81567	0.83602	0.78982	0.80102	0.64370
fp3-simUI-subatomic-0.55	0.87357	0.75482	0.81237	0.78639	0.87357	0.81974	0.64364
fp4-simGIC-subatomic-0.89	0.79071	0.83804	0.81508	0.83758	0.79071	0.80161	0.64363
fp4-simUI-subatomic-0.56	0.77411	0.85304	0.81492	0.84625	0.77411	0.79666	0.64358
fp4-simUI-structure-0.54	0.77036	0.85786	0.81525	0.85104	0.77036	0.79857	0.64339
fp3-simGIC-structure-0.34	0.75625	0.86679	0.81258	0.86336	0.75625	0.79195	0.64331
fp4-simGIC-subatomic-0.19	0.74464	0.88054	0.81454	0.86587	0.74464	0.78905	0.64321
fp3-simUI-role-0.04	0.75643	0.86839	0.81454	0.85599	0.75643	0.78978	0.64305
fp3-simGIC-role-0.68	0.80821	0.82214	0.81642	0.82143	0.80821	0.80564	0.64282
fp4-simUI-structure-0.94	0.78929	0.83893	0.81492	0.84111	0.78929	0.80407	0.64279
fp4-simUI-all-0.13	0.75446	0.86839	0.81396	0.85927	0.75446	0.79053	0.64266
fp3-simUI-all-0.62	0.86125	0.76339	0.81121	0.78800	0.86125	0.81286	0.64202
fp4-simGIC-structure-0.88	0.78768	0.84089	0.81467	0.84013	0.78768	0.80380	0.64190
fp3-simUI-structure-0.43	0.83536	0.78893	0.81263	0.80474	0.83536	0.80779	0.64178
fp3-simUI-all-0.23	0.78411	0.84089	0.81446	0.83872	0.78411	0.79843	0.64163
fp4-simUI-structure-0.46	0.76446	0.86250	0.81546	0.84805	0.76446	0.79394	0.64140
fp3-simGIC-subatomic-0.30	0.73643	0.88429	0.81238	0.87288	0.73643	0.78622	0.64128
fp3-simGIC-structure-0.35	0.76768	0.85214	0.81096	0.85188	0.76768	0.79190	0.64116
fp4-simUI-structure-0.91	0.78750	0.83714	0.81354	0.83401	0.78750	0.79692	0.64114
fp3-simGIC-subatomic-0.18	0.73411	0.88286	0.81050	0.87472	0.73411	0.78218	0.64113
fp3-simGIC-structure-0.41	0.78339	0.84036	0.81250	0.84487	0.78339	0.80018	0.64096
fp3-simGIC-structure-0.18	0.74000	0.87732	0.81179	0.87318	0.74000	0.78595	0.64093
fp4-simUI-role-0.92	0.78054	0.84625	0.81475	0.83591	0.78054	0.79715	0.64082
fp4-simGIC-structure-0.83	0.79054	0.83554	0.81329	0.83909	0.79054	0.80139	0.64082
fp3-simGIC-subatomic-0.25	0.72679	0.89089	0.81196	0.87637	0.72679	0.78197	0.64071
fp3-simGIC-structure-0.54	0.78679	0.83893	0.81379	0.83702	0.78679	0.80022	0.64059
fp2-simGIC-all-0.34	0.68625	0.92196	0.80779	0.90898	0.68625	0.76746	0.64055
fp4-simUI-subatomic-1.00	0.76786	0.85732	0.81508	0.85029	0.76786	0.79806	0.64044
fp4-simUI-structure-0.30	0.76089	0.86000	0.81225	0.85240	0.76089	0.79075	0.64042
fp3-simUI-subatomic-0.54	0.85732	0.76982	0.81167	0.79013	0.85732	0.81389	0.64019
fp3-simGIC-subatomic-0.32	0.74321	0.87161	0.80979	0.87047	0.74321	0.78582	0.64003
fp4-simUI-role-0.93	0.78375	0.84321	0.81521	0.83612	0.78375	0.79941	0.63991
fp3-simGIC-subatomic-0.17	0.73964	0.88143	0.81267	0.86815	0.73964	0.78910	0.63977
fp4-simUI-subatomic-0.97	0.77518	0.84446	0.81117	0.84503	0.77518	0.79424	0.63953
fp4-simUI-structure-0.28	0.76375	0.86054	0.81354	0.85055	0.76375	0.79354	0.63949
fp3-simUI-subatomic-0.33	0.85696	0.76661	0.80921	0.79011	0.85696	0.81115	0.63919
fp3-simGIC-structure-0.32	0.75768	0.85982	0.81012	0.86139	0.75768	0.79149	0.63894
fp3-simUI-role-0.67	0.83964	0.78482	0.81150	0.79638	0.83964	0.80751	0.63864
fp3-simUI-structure-0.59	0.85143	0.77268	0.81033	0.79264	0.85143	0.81172	0.63862
fp3-simUI-all-0.63	0.86196	0.76125	0.81029	0.78531	0.86196	0.81354	0.63840
fp4-simGIC-structure-0.15	0.71804	0.89268	0.80704	0.88245	0.71804	0.77083	0.63811
fp3-simGIC-structure-0.56	0.77732	0.84518	0.81163	0.84112	0.77732	0.79562	0.63776
fp4-simUI-structure-0.31	0.75446	0.86482	0.81108	0.85167	0.75446	0.78663	0.63723
fp3-simUI-all-0.20	0.78268	0.83571	0.80996	0.83848	0.78268	0.79575	0.63699
fp3-simUI-all-0.64	0.85768	0.76732	0.81071	0.78779	0.85768	0.81440	0.63699
fp3-simUI-all-0.17	0.76875	0.85268	0.81179	0.84327	0.76875	0.79399	0.63636
fp3-simGIC-structure-0.30	0.73196	0.88268	0.80925	0.86782	0.73196	0.77850	0.63611
fp4-simGIC-structure-0.12	0.70268	0.90321	0.80621	0.89329	0.70268	0.76858	0.63610
fp4-simUI-role-0.04	0.75768	0.85804	0.81058	0.85292	0.75768	0.78879	0.63605
fp4-simGIC-structure-0.89	0.78054	0.83696	0.81025	0.83553	0.78054	0.79423	0.63596
fp3-simUI-role-0.09	0.76357	0.85839	0.81279	0.84745	0.76357	0.79378	0.63594
fp4-simUI-structure-0.25	0.76518	0.85250	0.81071	0.84440	0.76518	0.78995	0.63566
fp4-simUI-structure-0.24	0.75464	0.86214	0.81029	0.85387	0.75464	0.78647	0.63534
fp4-simUI-all-0.96	0.77696	0.84411	0.81163	0.84085	0.77696	0.79781	0.63520
fp3-simGIC-structure-0.16	0.72518	0.88232	0.80613	0.87962	0.72518	0.77764	0.63513
fp4-simUI-structure-0.32	0.75464	0.86339	0.81033	0.85515	0.75464	0.79181	0.63494
fp4-simUI-role-0.03	0.75107	0.86661	0.81071	0.84770	0.75107	0.78421	0.63465
fp3-simGIC-subatomic-0.54	0.77821	0.84036	0.80983	0.83852	0.77821	0.79503	0.63456
fp4-simUI-structure-0.40	0.76446	0.85125	0.80946	0.84426	0.76446	0.78902	0.63426
fp3-simUI-role-0.00	0.74875	0.86339	0.80829	0.85626	0.74875	0.78183	0.63415
fp4-simUI-role-0.05	0.75179	0.86196	0.80867	0.85619	0.75179	0.78827	0.63390
fp3-simUI-role-0.05	0.75411	0.86161	0.80979	0.85026	0.75411	0.78525	0.63382
fp3-simGIC-role-0.72	0.82143	0.79911	0.80958	0.80943	0.82143	0.80558	0.63369
fp4-simUI-role-0.02	0.74679	0.87054	0.81104	0.85497	0.74679	0.78701	0.63354
fp3-simGIC-subatomic-0.38	0.77446	0.83607	0.80579	0.84346	0.77446	0.78977	0.63327
fp4-simGIC-subatomic-0.16	0.73482	0.87714	0.80846	0.86726	0.73482	0.78164	0.63321
fp3-simUI-all-0.12	0.76696	0.84839	0.80888	0.84856	0.76696	0.79283	0.63303
fp3-simUI-all-0.09	0.76214	0.85625	0.81104	0.84046	0.76214	0.78815	0.63300
fp4-simGIC-structure-0.18	0.74446	0.87089	0.81025	0.85514	0.74446	0.78349	0.63296
fp3-simGIC-subatomic-0.57	0.78786	0.82589	0.80767	0.83133	0.78786	0.79546	0.63263
fp4-simUI-structure-0.34	0.76214	0.85107	0.80838	0.84317	0.76214	0.78530	0.63244
fp3-simGIC-all-0.71	0.81786	0.80196	0.81017	0.81235	0.81786	0.80641	0.63211
fp3-simUI-role-0.01	0.76286	0.85357	0.80975	0.84228	0.76286	0.78910	0.63206
fp4-simUI-all-0.11	0.75732	0.85696	0.80908	0.85087	0.75732	0.78832	0.63187
fp3-simGIC-structure-0.39	0.78036	0.83018	0.80629	0.83601	0.78036	0.79229	0.63178
fp4-simUI-structure-0.29	0.76232	0.85232	0.80896	0.84207	0.76232	0.78772	0.63125
fp3-simGIC-subatomic-0.39	0.77018	0.84143	0.80733	0.84215	0.77018	0.79211	0.63075
fp4-simGIC-subatomic-0.17	0.73089	0.87054	0.80388	0.86847	0.73089	0.77258	0.63046
fp3-simGIC-structure-0.37	0.77143	0.83696	0.80633	0.84177	0.77143	0.78926	0.63010
fp3-simGIC-subatomic-0.61	0.78804	0.82589	0.80783	0.82820	0.78804	0.79609	0.63005
fp3-simGIC-role-0.73	0.80946	0.80732	0.80871	0.81137	0.80946	0.80115	0.62890
fp3-simUI-subatomic-0.57	0.87214	0.73696	0.80262	0.77007	0.87214	0.80835	0.62881
fp3-simUI-all-0.66	0.85857	0.75554	0.80554	0.78599	0.85857	0.81135	0.62843
fp3-simGIC-all-0.72	0.81000	0.80625	0.80842	0.80895	0.81000	0.80102	0.62827
fp3-simGIC-subatomic-0.62	0.79357	0.82089	0.80758	0.82001	0.79357	0.79573	0.62797
fp4-simGIC-subatomic-0.14	0.72786	0.87446	0.80312	0.86981	0.72786	0.77548	0.62794
fp4-simUI-structure-0.42	0.76661	0.84482	0.80612	0.84026	0.76661	0.78931	0.62786
fp4-simUI-structure-0.26	0.75500	0.85571	0.80683	0.84601	0.75500	0.78424	0.62781
fp3-simGIC-subatomic-0.58	0.78214	0.82732	0.80508	0.83032	0.78214	0.78885	0.62775
fp4-simGIC-subatomic-0.11	0.69857	0.90089	0.80296	0.88831	0.69857	0.76801	0.62771
fp4-simUI-structure-0.38	0.75661	0.85232	0.80629	0.84451	0.75661	0.78459	0.62763
fp2-simUI-role-0.03	0.75750	0.85196	0.80621	0.84774	0.75750	0.78721	0.62761
fp3-simUI-all-0.65	0.85857	0.75589	0.80479	0.77937	0.85857	0.80915	0.62736
fp3-simUI-all-0.14	0.75179	0.85500	0.80500	0.85003	0.75179	0.78270	0.62716
fp3-simGIC-subatomic-0.59	0.77107	0.84071	0.80779	0.83519	0.77107	0.79079	0.62713
fp3-simGIC-all-0.73	0.81250	0.80089	0.80729	0.80482	0.81250	0.79903	0.62706
fp4-simUI-structure-0.35	0.76357	0.84643	0.80608	0.84200	0.76357	0.78845	0.62672
fp3-simGIC-subatomic-0.36	0.77393	0.83500	0.80446	0.83433	0.77393	0.78898	0.62663
fp3-simUI-subatomic-0.56	0.87000	0.74143	0.80304	0.77271	0.87000	0.81103	0.62653
fp4-simUI-structure-0.43	0.76714	0.84518	0.80725	0.83901	0.76714	0.79157	0.62631
fp3-simUI-all-0.11	0.74464	0.86375	0.80608	0.84946	0.74464	0.78125	0.62572
fp3-simGIC-subatomic-0.37	0.77929	0.82696	0.80367	0.82959	0.77929	0.78760	0.62546
fp3-simUI-subatomic-0.59	0.88089	0.72482	0.80108	0.76565	0.88089	0.81116	0.62523
fp3-simUI-role-0.71	0.81607	0.79161	0.80404	0.80672	0.81607	0.79910	0.62457
fp3-simGIC-subatomic-0.35	0.75929	0.84464	0.80283	0.84352	0.75929	0.78244	0.62434
fp4-simUI-structure-0.41	0.76786	0.84339	0.80617	0.83654	0.76786	0.79107	0.62399
fp3-simUI-all-0.15	0.75232	0.85321	0.80450	0.84502	0.75232	0.78442	0.62396
fp3-simGIC-role-0.71	0.80750	0.80464	0.80550	0.80894	0.80750	0.79909	0.62375
fp3-simGIC-structure-0.38	0.77929	0.82768	0.80379	0.83076	0.77929	0.79052	0.62361
fp3-simGIC-structure-0.31	0.74500	0.85339	0.80100	0.85560	0.74500	0.77963	0.62350
fp2-simUI-role-0.07	0.74911	0.85714	0.80483	0.84646	0.74911	0.78380	0.62328
fp4-simGIC-structure-0.11	0.70607	0.89268	0.80225	0.87537	0.70607	0.76825	0.62318
fp4-simGIC-structure-0.16	0.72375	0.87518	0.80096	0.86614	0.72375	0.77276	0.62308
fp4-simGIC-structure-0.09	0.69429	0.89732	0.79921	0.88296	0.69429	0.75890	0.62244
fp2-simUI-role-0.04	0.74714	0.85589	0.80337	0.84948	0.74714	0.78146	0.62235
fp3-simUI-all-0.13	0.76036	0.83804	0.80042	0.84243	0.76036	0.78103	0.62234
fp3-simUI-structure-0.61	0.84500	0.75875	0.79963	0.78348	0.84500	0.80049	0.62224
fp3-simGIC-subatomic-0.34	0.76089	0.83857	0.80083	0.84193	0.76089	0.78189	0.62220
fp4-simGIC-subatomic-0.15	0.71679	0.87857	0.79938	0.87082	0.71679	0.76834	0.62190
fp3-simUI-role-0.70	0.82589	0.78411	0.80379	0.79652	0.82589	0.80197	0.62183
fp3-simGIC-structure-0.55	0.78089	0.82393	0.80337	0.82607	0.78089	0.78893	0.62164
fp3-simUI-all-0.16	0.75429	0.84982	0.80408	0.83957	0.75429	0.78335	0.62153
fp3-simUI-structure-0.65	0.85089	0.75321	0.80021	0.78247	0.85089	0.80381	0.62151
fp4-simUI-structure-0.27	0.75786	0.84911	0.80525	0.84097	0.75786	0.78494	0.62140
fp2-simGIC-role-0.36	0.70089	0.89143	0.79925	0.87985	0.70089	0.76351	0.62139
fp2-simUI-role-0.00	0.75071	0.85089	0.80242	0.84707	0.75071	0.78138	0.62137
fp4-simUI-role-0.00	0.74357	0.85839	0.80392	0.84742	0.74357	0.78036	0.62132
fp3-simGIC-structure-0.57	0.77750	0.82839	0.80354	0.82469	0.77750	0.78927	0.62122
fp2-simGIC-role-0.37	0.69429	0.89804	0.79896	0.88449	0.69429	0.76031	0.62111
fp3-simUI-subatomic-0.58	0.86357	0.74143	0.80042	0.77215	0.86357	0.80579	0.62102
fp2-simUI-role-0.09	0.74786	0.85625	0.80375	0.84310	0.74786	0.78184	0.62096
fp4-simUI-subatomic-0.21	0.72232	0.87911	0.80346	0.85649	0.72232	0.77215	0.62066
fp4-simGIC-subatomic-0.13	0.71482	0.87732	0.79846	0.87123	0.71482	0.76446	0.62037
fp4-simUI-structure-0.39	0.75518	0.84857	0.80321	0.83824	0.75518	0.78181	0.62036
fp3-simGIC-subatomic-0.16	0.72732	0.87071	0.80163	0.85905	0.72732	0.77121	0.62029
fp3-simGIC-structure-0.33	0.75107	0.84893	0.80229	0.84874	0.75107	0.78341	0.62021
fp3-simGIC-structure-0.19	0.72429	0.87250	0.79996	0.86049	0.72429	0.76944	0.62002
fp3-simGIC-structure-0.36	0.76750	0.83554	0.80208	0.83397	0.76750	0.78661	0.62000
fp3-simUI-role-0.75	0.82196	0.78411	0.80175	0.79893	0.82196	0.80007	0.61995
fp3-simUI-subatomic-0.31	0.83161	0.77054	0.79958	0.79179	0.83161	0.79803	0.61969
fp4-simGIC-subatomic-0.10	0.71411	0.88250	0.80046	0.86558	0.71411	0.76785	0.61948
fp4-simUI-structure-0.37	0.75839	0.84661	0.80483	0.83248	0.75839	0.78370	0.61944
fp3-simUI-all-0.67	0.83982	0.76643	0.80221	0.78278	0.83982	0.80150	0.61896
fp3-simUI-structure-0.63	0.84750	0.75125	0.79875	0.77810	0.84750	0.80052	0.61820
fp3-simGIC-structure-0.66	0.78518	0.81750	0.80171	0.81989	0.78518	0.79086	0.61802
fp3-simGIC-subatomic-0.33	0.74071	0.85286	0.79825	0.84837	0.74071	0.77134	0.61802
fp3-simGIC-subatomic-0.60	0.77982	0.82232	0.80071	0.82313	0.77982	0.78840	0.61756
fp3-simGIC-all-0.75	0.80482	0.79768	0.80088	0.80358	0.80482	0.79310	0.61719
fp3-simUI-structure-0.60	0.83482	0.77107	0.80108	0.78207	0.83482	0.79990	0.61712
fp3-simUI-all-0.69	0.83250	0.76982	0.80046	0.78806	0.83250	0.79860	0.61709
fp3-simUI-subatomic-0.60	0.87679	0.72518	0.79825	0.76267	0.87679	0.80842	0.61697
fp3-simUI-subatomic-0.30	0.83357	0.76732	0.79846	0.78710	0.83357	0.79691	0.61674
fp3-simGIC-all-0.74	0.79857	0.80107	0.79954	0.80864	0.79857	0.79031	0.61673
fp3-simGIC-structure-0.63	0.77786	0.82321	0.80175	0.82302	0.77786	0.78702	0.61670
fp3-simUI-subatomic-0.32	0.83679	0.76232	0.79896	0.77638	0.83679	0.79493	0.61613
fp3-simGIC-structure-0.62	0.77893	0.82143	0.80075	0.81834	0.77893	0.78572	0.61612
fp4-simUI-all-0.10	0.73554	0.85946	0.79946	0.84947	0.73554	0.77105	0.61569
fp4-simUI-structure-0.33	0.75054	0.84964	0.80283	0.83520	0.75054	0.78047	0.61552
fp3-simUI-structure-0.66	0.84464	0.75732	0.79917	0.78338	0.84464	0.80401	0.61544
fp3-simGIC-structure-0.17	0.72250	0.86696	0.79688	0.86171	0.72250	0.76807	0.61535
fp3-simGIC-structure-0.59	0.78107	0.81500	0.79717	0.82007	0.78107	0.78266	0.61503
fp2-simUI-role-0.05	0.73982	0.85786	0.80033	0.84425	0.73982	0.77761	0.61478
fp2-simUI-role-0.02	0.74179	0.85339	0.80038	0.84322	0.74179	0.77719	0.61462
fp3-simUI-structure-0.38	0.81214	0.78125	0.79550	0.80149	0.81214	0.79083	0.61444
fp4-simUI-structure-0.36	0.75536	0.84000	0.79954	0.83450	0.75536	0.77899	0.61429
fp3-simGIC-structure-0.60	0.77661	0.82196	0.79958	0.82025	0.77661	0.78522	0.61377
fp3-simGIC-subatomic-0.67	0.79054	0.81036	0.80050	0.81490	0.79054	0.79246	0.61365
fp3-simGIC-structure-0.58	0.78268	0.81357	0.79875	0.82193	0.78268	0.78726	0.61317
fp3-simUI-subatomic-0.62	0.87161	0.71982	0.79296	0.76441	0.87161	0.80391	0.61304
fp3-simUI-structure-0.39	0.81518	0.78446	0.79967	0.79387	0.81518	0.79490	0.61302
fp4-simGIC-structure-0.13	0.71232	0.87607	0.79625	0.86403	0.71232	0.76604	0.61253
fp3-simUI-role-0.03	0.73357	0.85946	0.79892	0.84566	0.73357	0.77215	0.61242
fp4-simUI-subatomic-0.20	0.72107	0.87125	0.79837	0.85052	0.72107	0.76681	0.61241
fp4-simGIC-structure-0.08	0.69946	0.88768	0.79579	0.87326	0.69946	0.76320	0.61233
fp3-simGIC-structure-0.67	0.78393	0.81429	0.79900	0.81525	0.78393	0.78832	0.61198
fp3-simUI-subatomic-0.61	0.86589	0.72893	0.79496	0.76481	0.86589	0.80397	0.61146
fp3-simUI-role-0.74	0.80589	0.79357	0.80033	0.79756	0.80589	0.79241	0.61114
fp3-simUI-subatomic-0.63	0.87036	0.72071	0.79271	0.75795	0.87036	0.80088	0.61083
fp3-simGIC-structure-0.12	0.67964	0.89589	0.79150	0.88313	0.67964	0.74824	0.61018
fp3-simUI-subatomic-0.65	0.87375	0.72000	0.79467	0.75468	0.87375	0.80383	0.61010
fp3-simGIC-structure-0.15	0.71107	0.87036	0.79354	0.86913	0.71107	0.76503	0.61008
fp2-simUI-role-0.11	0.74625	0.85000	0.79908	0.82748	0.74625	0.77529	0.60959
fp3-simUI-all-0.71	0.83589	0.75768	0.79546	0.77896	0.83589	0.79681	0.60951
fp3-simUI-structure-0.29	0.75250	0.83589	0.79512	0.83479	0.75250	0.77432	0.60923
fp2-simGIC-all-0.35	0.66607	0.90804	0.79067	0.89771	0.66607	0.74859	0.60919
fp3-simGIC-role-0.74	0.81321	0.78339	0.79796	0.78829	0.81321	0.78932	0.60903
fp3-simGIC-structure-0.14	0.71357	0.86946	0.79433	0.85944	0.71357	0.76527	0.60867
fp4-simUI-all-0.08	0.74089	0.85161	0.79842	0.83509	0.74089	0.77442	0.60862
fp3-simGIC-subatomic-0.15	0.70143	0.87714	0.79296	0.86803	0.70143	0.75770	0.60815
fp2-simUI-role-0.01	0.74036	0.85232	0.79700	0.83314	0.74036	0.77068	0.60806
fp3-simGIC-structure-0.64	0.78750	0.80839	0.79821	0.80976	0.78750	0.78893	0.60787
fp3-simGIC-structure-0.65	0.78732	0.80411	0.79600	0.80967	0.78732	0.78571	0.60766
fp4-simGIC-structure-0.10	0.69661	0.88714	0.79475	0.86775	0.69661	0.75926	0.60732
fp3-simUI-structure-0.37	0.81196	0.77661	0.79383	0.79139	0.81196	0.78708	0.60713
fp4-simUI-structure-0.23	0.74982	0.84375	0.79850	0.82776	0.74982	0.77744	0.60696
fp3-simUI-role-0.72	0.81232	0.77821	0.79421	0.79039	0.81232	0.78944	0.60680
fp3-simUI-role-0.02	0.73804	0.85071	0.79642	0.83773	0.73804	0.77221	0.60665
fp2-simUI-role-0.06	0.72875	0.85839	0.79542	0.84123	0.72875	0.76827	0.60629
fp3-simGIC-subatomic-0.65	0.78446	0.80607	0.79558	0.81026	0.78446	0.78439	0.60610
fp3-simUI-structure-0.64	0.84607	0.74607	0.79363	0.77282	0.84607	0.79938	0.60587
fp4-simGIC-subatomic-0.12	0.70482	0.87232	0.79117	0.86844	0.70482	0.75703	0.60565
fp3-simGIC-structure-0.70	0.77982	0.81446	0.79783	0.81258	0.77982	0.78750	0.60540
fp3-simGIC-subatomic-0.69	0.78500	0.80929	0.79754	0.80933	0.78500	0.78803	0.60536
fp3-simUI-all-0.68	0.83643	0.75929	0.79696	0.77684	0.83643	0.79974	0.60498
fp3-simGIC-subatomic-0.66	0.78250	0.80911	0.79696	0.80668	0.78250	0.78440	0.60406
fp2-simGIC-all-0.36	0.68071	0.89143	0.78900	0.88048	0.68071	0.74804	0.60395
fp2-simUI-role-0.12	0.74786	0.84071	0.79596	0.82963	0.74786	0.77739	0.60352
fp3-simUI-all-0.07	0.75089	0.83536	0.79525	0.83132	0.75089	0.77764	0.60309
fp4-simUI-all-0.07	0.74589	0.84000	0.79442	0.83081	0.74589	0.77492	0.60305
fp3-simUI-all-0.10	0.75607	0.83214	0.79575	0.82606	0.75607	0.77925	0.60299
fp4-simUI-subatomic-0.19	0.72643	0.85482	0.79246	0.84553	0.72643	0.76556	0.60298
fp2-simGIC-role-0.38	0.67982	0.89214	0.78983	0.87711	0.67982	0.74791	0.60282
fp3-simGIC-subatomic-0.64	0.76696	0.82071	0.79450	0.81637	0.76696	0.78040	0.60264
fp3-simUI-subatomic-0.64	0.86036	0.72357	0.78833	0.76153	0.86036	0.79794	0.60255
fp3-simGIC-structure-0.13	0.70464	0.87250	0.79008	0.85780	0.70464	0.75556	0.60244
fp3-simGIC-subatomic-0.14	0.71732	0.86482	0.79337	0.84393	0.71732	0.76020	0.60238
fp3-simGIC-subatomic-0.63	0.79196	0.79107	0.79229	0.80686	0.79196	0.78561	0.60180
fp4-simUI-all-0.09	0.74214	0.83893	0.79275	0.83610	0.74214	0.77198	0.60172
fp3-simGIC-role-0.75	0.79214	0.79857	0.79479	0.79984	0.79214	0.78736	0.60152
fp3-simUI-subatomic-0.29	0.80393	0.77214	0.78725	0.79143	0.80393	0.77640	0.60140
fp3-simUI-structure-0.36	0.79964	0.78482	0.79254	0.79533	0.79964	0.78470	0.60130
fp4-simUI-all-0.06	0.75143	0.83054	0.79217	0.82702	0.75143	0.77241	0.60130
fp3-simGIC-structure-0.61	0.78857	0.79571	0.79258	0.80307	0.78857	0.78230	0.60115
fp3-simUI-structure-0.62	0.83768	0.74411	0.78963	0.77286	0.83768	0.79137	0.60070
fp4-simGIC-subatomic-0.09	0.69250	0.88089	0.78933	0.86930	0.69250	0.75486	0.60033
fp3-simUI-structure-0.34	0.78357	0.79839	0.79179	0.80491	0.78357	0.78064	0.60027
fp4-simUI-structure-0.22	0.74821	0.83554	0.79329	0.82278	0.74821	0.77067	0.60012
fp2-simUI-role-0.10	0.74071	0.84161	0.79283	0.83184	0.74071	0.77041	0.60006
fp2-simUI-role-0.14	0.72929	0.85125	0.79271	0.83520	0.72929	0.76246	0.59946
fp4-simUI-subatomic-0.18	0.71804	0.85839	0.79000	0.84606	0.71804	0.76109	0.59906
fp3-simUI-structure-0.68	0.82929	0.75482	0.78950	0.77613	0.82929	0.79142	0.59898
fp3-simUI-structure-0.33	0.77018	0.80607	0.78892	0.81699	0.77018	0.77591	0.59883
fp2-simGIC-role-0.39	0.69286	0.87375	0.78625	0.86752	0.69286	0.74840	0.59841
fp2-simUI-role-0.08	0.73786	0.84393	0.79254	0.83125	0.73786	0.76915	0.59836
fp3-simUI-all-0.06	0.74536	0.83589	0.79129	0.82420	0.74536	0.76888	0.59793
fp3-simGIC-role-0.76	0.78268	0.80143	0.79196	0.80287	0.78268	0.78121	0.59745
fp3-simUI-all-0.70	0.82607	0.75696	0.79046	0.77576	0.82607	0.79039	0.59698
fp3-simGIC-role-0.82	0.77821	0.80304	0.79033	0.80305	0.77821	0.77799	0.59668
fp4-simUI-subatomic-0.17	0.71964	0.85679	0.78987	0.84083	0.71964	0.76111	0.59667
fp3-simUI-structure-0.67	0.83589	0.74839	0.79138	0.76793	0.83589	0.79330	0.59664
fp4-simGIC-structure-0.07	0.70536	0.86714	0.78863	0.84963	0.70536	0.75487	0.59613
fp3-simGIC-all-0.76	0.78625	0.79482	0.78987	0.79917	0.78625	0.77960	0.59585
fp3-simUI-role-0.76	0.80929	0.77304	0.78917	0.77806	0.80929	0.78094	0.59504
fp4-simGIC-subatomic-0.08	0.70125	0.86946	0.78775	0.85771	0.70125	0.75726	0.59485
fp3-simUI-role-0.73	0.80696	0.77536	0.79096	0.78536	0.80696	0.78663	0.59456
fp2-simUI-role-0.18	0.73750	0.83946	0.78996	0.82779	0.73750	0.76806	0.59364
fp3-simUI-all-0.08	0.75750	0.81857	0.78892	0.81226	0.75750	0.76890	0.59214
fp2-simUI-role-0.15	0.73714	0.83643	0.78754	0.82795	0.73714	0.76628	0.59210
fp3-simGIC-subatomic-0.13	0.69554	0.86964	0.78462	0.85781	0.69554	0.75160	0.59155
fp2-simUI-role-0.13	0.72750	0.84536	0.78892	0.82672	0.72750	0.76106	0.59099
fp3-simUI-all-0.74	0.82054	0.75786	0.78729	0.77121	0.82054	0.78587	0.59094
fp3-simGIC-subatomic-0.70	0.77411	0.80250	0.78942	0.80039	0.77411	0.77696	0.59079
fp3-simGIC-subatomic-0.12	0.70036	0.86375	0.78404	0.85287	0.70036	0.75226	0.59077
fp3-simUI-subatomic-0.27	0.79821	0.77339	0.78475	0.79072	0.79821	0.77922	0.59037
fp3-simUI-subatomic-0.70	0.84857	0.71893	0.78158	0.75928	0.84857	0.78863	0.59035
fp3-simUI-subatomic-0.67	0.84893	0.72696	0.78546	0.74981	0.84893	0.78822	0.59028
fp3-simGIC-structure-0.07	0.68304	0.87732	0.78363	0.86621	0.68304	0.74547	0.58996
fp4-simGIC-subatomic-0.07	0.69929	0.87000	0.78650	0.84704	0.69929	0.75303	0.58966
fp3-simGIC-role-0.77	0.78821	0.78804	0.78692	0.79121	0.78821	0.77750	0.58943
fp3-simGIC-structure-0.68	0.77875	0.79393	0.78663	0.79570	0.77875	0.77445	0.58939
fp3-simGIC-subatomic-0.68	0.76893	0.81054	0.78979	0.79785	0.76893	0.77367	0.58935
fp3-simGIC-structure-0.69	0.76321	0.81018	0.78775	0.80869	0.76321	0.77330	0.58914
fp3-simUI-role-0.78	0.80964	0.76714	0.78775	0.78052	0.80964	0.78639	0.58805
fp3-simGIC-subatomic-0.08	0.71482	0.84571	0.78258	0.84015	0.71482	0.75285	0.58788
fp3-simUI-all-0.04	0.75911	0.81393	0.78667	0.80830	0.75911	0.77011	0.58758
fp3-simUI-all-0.05	0.74179	0.83036	0.78775	0.81867	0.74179	0.76593	0.58750
fp3-simUI-all-0.72	0.80411	0.76196	0.78258	0.78454	0.80411	0.77732	0.58748
fp3-simGIC-all-0.77	0.77839	0.79429	0.78583	0.79467	0.77839	0.77399	0.58737
fp3-simUI-structure-0.69	0.83536	0.73857	0.78517	0.76382	0.83536	0.78977	0.58717
fp3-simGIC-subatomic-0.72	0.77821	0.79589	0.78813	0.79465	0.77821	0.77686	0.58693
fp3-simUI-all-0.73	0.81946	0.75036	0.78317	0.77139	0.81946	0.78171	0.58651
fp2-simUI-role-0.16	0.73161	0.83804	0.78600	0.82173	0.73161	0.76085	0.58643
fp3-simUI-structure-0.31	0.73857	0.82661	0.78433	0.82159	0.73857	0.75961	0.58601
fp3-simUI-structure-0.32	0.76107	0.80661	0.78438	0.80803	0.76107	0.76890	0.58590
fp3-simUI-structure-0.35	0.77607	0.79071	0.78429	0.79977	0.77607	0.77321	0.58557
fp4-simUI-structure-0.21	0.73357	0.83625	0.78663	0.82566	0.73357	0.76562	0.58557
fp3-simUI-structure-0.30	0.74375	0.82143	0.78313	0.82379	0.74375	0.76384	0.58546
fp3-simUI-subatomic-0.25	0.79036	0.77839	0.78350	0.78772	0.79036	0.77501	0.58544
fp4-simUI-all-0.04	0.74607	0.82107	0.78429	0.81799	0.74607	0.76700	0.58526
fp3-simGIC-structure-0.71	0.76214	0.81161	0.78775	0.80229	0.76214	0.77295	0.58491
fp4-simUI-subatomic-0.16	0.72089	0.84679	0.78613	0.82975	0.72089	0.76123	0.58447
fp4-simGIC-structure-0.06	0.69411	0.86536	0.78300	0.84649	0.69411	0.74513	0.58429
fp3-simUI-subatomic-0.66	0.84536	0.72375	0.78208	0.75407	0.84536	0.78905	0.58393
fp4-simUI-subatomic-0.15	0.71625	0.84589	0.78308	0.83127	0.71625	0.75199	0.58374
fp2-simUI-role-0.20	0.73696	0.82804	0.78462	0.81911	0.73696	0.75903	0.58282
fp3-simGIC-subatomic-0.71	0.77196	0.79393	0.78400	0.79337	0.77196	0.76822	0.58248
fp3-simUI-subatomic-0.28	0.79000	0.77643	0.78383	0.78573	0.79000	0.77571	0.58229
fp4-simGIC-subatomic-0.06	0.70321	0.86018	0.78412	0.83297	0.70321	0.74985	0.58222
fp4-simUI-structure-0.20	0.73232	0.83339	0.78421	0.81945	0.73232	0.76213	0.58118
fp2-simGIC-all-0.37	0.67000	0.87875	0.77875	0.86324	0.67000	0.73486	0.58077
fp4-simGIC-structure-0.03	0.69714	0.85893	0.78058	0.84299	0.69714	0.74429	0.58021
fp3-simGIC-structure-0.03	0.70464	0.85196	0.78112	0.83757	0.70464	0.75048	0.58001
fp4-simUI-all-0.05	0.74554	0.81500	0.78154	0.81264	0.74554	0.76436	0.57953
fp3-simGIC-subatomic-0.75	0.76571	0.79679	0.78137	0.79953	0.76571	0.76925	0.57919
fp3-simGIC-structure-0.06	0.68607	0.86500	0.77804	0.85376	0.68607	0.74226	0.57915
fp3-simGIC-subatomic-0.05	0.69321	0.86018	0.77904	0.84086	0.69321	0.73930	0.57902
fp3-simUI-structure-0.72	0.81893	0.74554	0.78100	0.76642	0.81893	0.78242	0.57867
fp3-simUI-structure-0.70	0.81482	0.74536	0.77929	0.76668	0.81482	0.77761	0.57822
fp3-simUI-role-0.77	0.79625	0.76607	0.78112	0.77500	0.79625	0.77229	0.57816
fp3-simGIC-subatomic-0.10	0.68750	0.85804	0.77617	0.85165	0.68750	0.73861	0.57771
fp2-simGIC-role-0.40	0.69500	0.85304	0.77675	0.84689	0.69500	0.74026	0.57762
fp3-simUI-subatomic-0.21	0.78482	0.77196	0.77967	0.78441	0.78482	0.76888	0.57736
fp3-simUI-subatomic-0.69	0.83071	0.72464	0.77650	0.76136	0.83071	0.77986	0.57722
fp3-simGIC-subatomic-0.11	0.69857	0.85286	0.77842	0.84208	0.69857	0.74305	0.57715
fp3-simUI-subatomic-0.26	0.77268	0.78714	0.77975	0.79268	0.77268	0.76735	0.57713
fp4-simGIC-subatomic-0.05	0.70054	0.85554	0.78008	0.83410	0.70054	0.74405	0.57708
fp4-simGIC-structure-0.00	0.70929	0.84821	0.78021	0.82357	0.70929	0.74566	0.57706
fp2-simUI-all-0.35	0.77571	0.78804	0.78188	0.79111	0.77571	0.77159	0.57683
fp2-simUI-all-0.09	0.76482	0.79429	0.78046	0.79753	0.76482	0.76587	0.57628
fp3-simGIC-subatomic-0.06	0.70321	0.84357	0.77554	0.84315	0.70321	0.74529	0.57602
fp3-simGIC-structure-0.05	0.68804	0.86161	0.77788	0.84195	0.68804	0.73795	0.57560
fp2-simUI-role-0.36	0.76821	0.79304	0.78162	0.79155	0.76821	0.76909	0.57550
fp3-simGIC-all-0.78	0.76625	0.79429	0.78013	0.79443	0.76625	0.76793	0.57498
fp2-simUI-all-0.28	0.77000	0.78571	0.77742	0.79186	0.77000	0.76339	0.57474
fp3-simUI-role-0.79	0.79607	0.76571	0.78013	0.77087	0.79607	0.77311	0.57457
fp4-simGIC-structure-0.05	0.68804	0.86143	0.77683	0.84203	0.68804	0.73805	0.57438
fp2-simUI-all-0.04	0.78696	0.76839	0.77792	0.78407	0.78696	0.77054	0.57434
fp2-simUI-role-0.26	0.74339	0.81589	0.78038	0.80754	0.74339	0.76272	0.57407
fp3-simUI-structure-0.28	0.75054	0.80589	0.77883	0.80257	0.75054	0.76165	0.57391
fp3-simGIC-structure-0.04	0.68911	0.85607	0.77496	0.84471	0.68911	0.73714	0.57355
fp3-simGIC-subatomic-0.09	0.68750	0.85482	0.77383	0.84991	0.68750	0.73590	0.57348
fp2-simUI-role-0.24	0.74196	0.81393	0.77942	0.81066	0.74196	0.76163	0.57300
fp3-simGIC-all-0.80	0.77929	0.78000	0.77996	0.77811	0.77929	0.76662	0.57281
fp3-simUI-structure-0.71	0.82857	0.72964	0.77654	0.75258	0.82857	0.77926	0.57271
fp3-simGIC-subatomic-0.76	0.75929	0.79429	0.77821	0.80204	0.75929	0.76541	0.57259
fp2-simUI-all-0.34	0.78643	0.77518	0.78104	0.77914	0.78643	0.77444	0.57256
fp3-simGIC-subatomic-0.02	0.71107	0.84464	0.78008	0.82221	0.71107	0.74996	0.57251
fp3-simGIC-subatomic-0.01	0.70589	0.84625	0.77796	0.82652	0.70589	0.74478	0.57249
fp3-simGIC-subatomic-0.73	0.77179	0.78857	0.78054	0.78344	0.77179	0.76727	0.57243
fp3-simGIC-structure-0.09	0.68125	0.85857	0.77329	0.85233	0.68125	0.73341	0.57239
fp3-simGIC-structure-0.72	0.75911	0.80000	0.78050	0.79453	0.75911	0.76663	0.57236
fp2-simUI-all-0.05	0.78536	0.76875	0.77583	0.78590	0.78536	0.76982	0.57209
fp2-simGIC-subatomic-0.07	0.69875	0.85054	0.77779	0.83081	0.69875	0.74074	0.57187
fp2-simGIC-subatomic-0.10	0.71071	0.84000	0.77688	0.82681	0.71071	0.74861	0.57132
fp3-simGIC-subatomic-0.04	0.70018	0.84929	0.77692	0.83244	0.70018	0.74446	0.57129
fp2-simUI-all-0.32	0.76714	0.79054	0.77904	0.79191	0.76714	0.76741	0.57124
fp2-simUI-all-0.01	0.78268	0.77339	0.77804	0.78064	0.78268	0.76886	0.57103
fp2-simUI-all-0.10	0.75107	0.79607	0.77421	0.80828	0.75107	0.75735	0.57096
fp2-simGIC-role-0.41	0.69839	0.84625	0.77488	0.83800	0.69839	0.74025	0.57095
fp2-simUI-role-0.32	0.75661	0.80036	0.77929	0.78672	0.75661	0.75872	0.57085
fp3-simGIC-structure-0.10	0.68268	0.85571	0.77229	0.84634	0.68268	0.73241	0.57065
fp3-simUI-subatomic-0.74	0.80625	0.74893	0.77746	0.76534	0.80625	0.77495	0.57051
fp2-simGIC-all-0.39	0.68161	0.85518	0.77054	0.84922	0.68161	0.72914	0.57042
fp3-simGIC-role-0.79	0.78304	0.77375	0.77842	0.77777	0.78304	0.76847	0.57032
fp2-simUI-role-0.19	0.73036	0.82143	0.77708	0.81412	0.73036	0.75508	0.57008
fp4-simGIC-subatomic-0.00	0.71411	0.83607	0.77704	0.82331	0.71411	0.75021	0.56992
fp3-simUI-subatomic-0.68	0.83571	0.71286	0.77204	0.74550	0.83571	0.77460	0.56984
fp2-simGIC-subatomic-0.08	0.71071	0.84304	0.77854	0.81935	0.71071	0.74997	0.56961
fp3-simUI-structure-0.75	0.80786	0.74464	0.77408	0.77125	0.80786	0.77527	0.56894
fp2-simGIC-all-0.40	0.67964	0.85679	0.77033	0.84953	0.67964	0.73089	0.56891
fp3-simGIC-all-0.79	0.78125	0.77000	0.77500	0.78337	0.78125	0.76827	0.56874
fp4-simUI-all-0.03	0.76786	0.78196	0.77433	0.79190	0.76786	0.76318	0.56872
fp2-simUI-role-0.34	0.74804	0.80768	0.77850	0.79633	0.74804	0.76018	0.56862
fp3-simGIC-role-0.83	0.75357	0.79732	0.77571	0.79636	0.75357	0.75671	0.56808
fp2-simGIC-structure-0.03	0.69357	0.84857	0.77283	0.83360	0.69357	0.73444	0.56805
fp3-simGIC-all-0.82	0.75464	0.79393	0.77504	0.79850	0.75464	0.75858	0.56802
fp4-simGIC-subatomic-0.02	0.69375	0.85250	0.77612	0.82978	0.69375	0.73972	0.56797
fp4-simUI-subatomic-0.14	0.70643	0.83946	0.77471	0.82766	0.70643	0.74460	0.56773
fp3-simUI-structure-0.27	0.74411	0.80554	0.77508	0.80412	0.74411	0.75858	0.56730
fp3-simGIC-structure-0.73	0.76143	0.79196	0.77771	0.78866	0.76143	0.76220	0.56702
fp3-simUI-subatomic-0.24	0.76696	0.78393	0.77517	0.78490	0.76696	0.76129	0.56692
fp3-simGIC-role-0.80	0.76482	0.78589	0.77558	0.78568	0.76482	0.76180	0.56676
fp2-simUI-role-0.29	0.74429	0.80607	0.77625	0.79958	0.74429	0.75787	0.56666
fp2-simGIC-subatomic-0.04	0.71679	0.83071	0.77500	0.81776	0.71679	0.74664	0.56664
fp3-simUI-subatomic-0.23	0.78571	0.76446	0.77462	0.77384	0.78571	0.76486	0.56663
fp2-simGIC-subatomic-0.09	0.70625	0.84286	0.77596	0.81912	0.70625	0.74610	0.56646
fp4-simGIC-structure-0.04	0.69107	0.85268	0.77400	0.83025	0.69107	0.73718	0.56643
fp3-simUI-all-0.03	0.74696	0.80179	0.77571	0.79969	0.74696	0.75762	0.56626
fp2-simUI-role-0.22	0.73589	0.81214	0.77442	0.80855	0.73589	0.75645	0.56615
fp2-simGIC-structure-0.08	0.71125	0.83393	0.77442	0.80960	0.71125	0.74140	0.56591
fp2-simUI-all-0.37	0.78071	0.76875	0.77475	0.77723	0.78071	0.76440	0.56569
fp2-simUI-role-0.17	0.72000	0.82714	0.77571	0.81571	0.72000	0.75213	0.56529
fp3-simUI-structure-0.26	0.72643	0.81732	0.77404	0.81503	0.72643	0.75022	0.56515
fp2-simUI-role-0.28	0.74089	0.80625	0.77383	0.80088	0.74089	0.75273	0.56514
fp2-simUI-all-0.36	0.78661	0.76607	0.77608	0.77152	0.78661	0.76979	0.56508
fp3-simUI-structure-0.76	0.79661	0.75268	0.77346	0.76767	0.79661	0.77010	0.56493
fp2-simGIC-structure-0.00	0.69946	0.84714	0.77629	0.82136	0.69946	0.74086	0.56456
fp2-simGIC-structure-0.05	0.69446	0.85250	0.77467	0.82521	0.69446	0.74177	0.56446
fp3-simUI-subatomic-0.72	0.81946	0.73000	0.77346	0.75540	0.81946	0.77595	0.56439
fp2-simGIC-subatomic-0.03	0.70357	0.84250	0.77587	0.82083	0.70357	0.74545	0.56396
fp2-simGIC-subatomic-0.06	0.71375	0.83125	0.77454	0.81467	0.71375	0.74535	0.56396
fp3-simGIC-structure-0.11	0.65643	0.87750	0.77087	0.84751	0.65643	0.72073	0.56361
fp2-simUI-all-0.00	0.78179	0.76750	0.77512	0.77896	0.78179	0.76893	0.56356
fp4-simUI-structure-0.19	0.70804	0.83732	0.77417	0.81454	0.70804	0.74276	0.56348
fp4-simGIC-subatomic-0.01	0.68875	0.85250	0.77238	0.83255	0.68875	0.73682	0.56328
fp4-simUI-all-0.00	0.80125	0.74679	0.77237	0.76207	0.80125	0.76817	0.56323
fp3-simGIC-structure-0.02	0.70339	0.83875	0.77417	0.82030	0.70339	0.74107	0.56296
fp2-simGIC-subatomic-0.05	0.69893	0.84196	0.77263	0.82902	0.69893	0.74045	0.56284
fp2-simUI-all-0.29	0.76411	0.78107	0.77325	0.78793	0.76411	0.75920	0.56249
fp3-simGIC-subatomic-0.74	0.76125	0.78679	0.77504	0.78514	0.76125	0.76019	0.56241
fp2-simGIC-structure-0.01	0.69929	0.84232	0.77275	0.81830	0.69929	0.73939	0.56229
fp3-simUI-structure-0.73	0.80696	0.73911	0.77238	0.75866	0.80696	0.77054	0.56197
fp2-simGIC-all-0.38	0.67839	0.84964	0.76758	0.84695	0.67839	0.72861	0.56166
fp3-simGIC-role-0.78	0.76911	0.77732	0.77354	0.78203	0.76911	0.76166	0.56159
fp3-simUI-all-0.76	0.79232	0.75339	0.77342	0.76611	0.79232	0.76818	0.56143
fp2-simUI-role-0.43	0.76196	0.78161	0.77196	0.78602	0.76196	0.76024	0.56131
fp3-simGIC-structure-0.01	0.69732	0.84321	0.77246	0.82319	0.69732	0.73757	0.56130
fp2-simGIC-subatomic-0.01	0.70411	0.83679	0.77296	0.81670	0.70411	0.74174	0.56123
fp2-simUI-all-0.33	0.77375	0.77339	0.77458	0.78066	0.77375	0.76463	0.56115
fp3-simUI-subatomic-0.20	0.79161	0.74982	0.76963	0.76492	0.79161	0.76324	0.56104
fp2-simUI-all-0.08	0.77696	0.76839	0.77275	0.77732	0.77696	0.76491	0.56086
fp4-simUI-all-0.02	0.77304	0.77179	0.77179	0.78201	0.77304	0.76385	0.56073
fp3-simUI-subatomic-0.22	0.78661	0.75643	0.77146	0.77747	0.78661	0.76789	0.56068
fp2-simGIC-structure-0.04	0.70143	0.84107	0.77404	0.81626	0.70143	0.74166	0.56057
fp3-simGIC-structure-0.75	0.75375	0.79196	0.77329	0.79245	0.75375	0.75987	0.56056
fp2-simUI-role-0.27	0.74089	0.80321	0.77304	0.79634	0.74089	0.75256	0.56036
fp3-simUI-subatomic-0.75	0.81286	0.72839	0.76979	0.75488	0.81286	0.77044	0.56030
fp3-simUI-all-0.02	0.74679	0.79607	0.77233	0.79336	0.74679	0.75440	0.56026
fp2-simGIC-structure-0.06	0.69643	0.84536	0.77275	0.82160	0.69643	0.74031	0.56022
fp4-simGIC-subatomic-0.04	0.69268	0.84482	0.77012	0.82930	0.69268	0.73915	0.56017
fp2-simGIC-role-0.46	0.73714	0.80196	0.77075	0.80280	0.73714	0.74770	0.56000
fp2-simUI-role-0.25	0.73536	0.81143	0.77421	0.80135	0.73536	0.75534	0.55979
fp3-simUI-all-0.77	0.78821	0.75554	0.77125	0.76753	0.78821	0.76481	0.55979
fp4-simUI-subatomic-0.12	0.71321	0.82643	0.77263	0.80883	0.71321	0.74216	0.55979
fp3-simUI-all-0.75	0.80286	0.74054	0.77058	0.75838	0.80286	0.76881	0.55958
fp2-simUI-all-0.02	0.77196	0.76857	0.77058	0.78054	0.77196	0.76010	0.55954
fp2-simUI-all-0.07	0.75179	0.78768	0.77042	0.79139	0.75179	0.75375	0.55939
fp3-simGIC-role-0.81	0.76946	0.77429	0.77133	0.77369	0.76946	0.75789	0.55881
fp2-simUI-all-0.25	0.76161	0.78321	0.77171	0.77872	0.76161	0.75456	0.55874
fp2-simUI-all-0.06	0.77286	0.76786	0.76908	0.77585	0.77286	0.75957	0.55866
fp3-simGIC-subatomic-0.03	0.68339	0.85000	0.76954	0.83402	0.68339	0.73162	0.55841
fp2-simUI-role-0.30	0.75161	0.79393	0.77338	0.78819	0.75161	0.75948	0.55837
fp4-simGIC-subatomic-0.03	0.69768	0.83518	0.76817	0.82277	0.69768	0.73405	0.55820
fp3-simUI-structure-0.74	0.78929	0.75250	0.76950	0.76582	0.78929	0.76486	0.55819
fp2-simGIC-subatomic-0.00	0.70232	0.83768	0.77200	0.81915	0.70232	0.74275	0.55794
fp4-simUI-all-0.01	0.75429	0.78571	0.76967	0.79021	0.75429	0.75503	0.55792
fp2-simUI-role-0.39	0.76857	0.77518	0.77175	0.77864	0.76857	0.76090	0.55791
fp3-simGIC-structure-0.08	0.67714	0.85429	0.76675	0.83439	0.67714	0.72802	0.55786
fp2-simUI-role-0.21	0.72643	0.81536	0.77258	0.80133	0.72643	0.74812	0.55769
fp3-simUI-subatomic-0.71	0.82768	0.71393	0.76858	0.74591	0.82768	0.77460	0.55766
fp2-simUI-all-0.31	0.76536	0.77571	0.77050	0.77793	0.76536	0.75618	0.55736
fp4-simGIC-structure-0.02	0.69446	0.84268	0.77096	0.81855	0.69446	0.73639	0.55704
fp3-simUI-subatomic-0.15	0.79982	0.74268	0.77017	0.75785	0.79982	0.76834	0.55693
fp4-simUI-structure-0.10	0.64696	0.87679	0.76587	0.85723	0.64696	0.72068	0.55692
fp2-simUI-all-0.11	0.75446	0.78607	0.77088	0.78304	0.75446	0.75499	0.55682
fp2-simGIC-subatomic-0.02	0.69107	0.84429	0.77113	0.82527	0.69107	0.73195	0.55680
fp2-simGIC-structure-0.07	0.69518	0.84357	0.77212	0.82056	0.69518	0.74053	0.55665
fp2-simGIC-all-0.45	0.69679	0.82821	0.76546	0.82296	0.69679	0.72440	0.55662
fp2-simUI-all-0.23	0.75786	0.78464	0.77121	0.78514	0.75786	0.75817	0.55610
fp2-simUI-role-0.33	0.75357	0.78786	0.77096	0.78272	0.75357	0.75555	0.55603
fp2-simUI-role-0.23	0.73161	0.81304	0.77329	0.79307	0.73161	0.75165	0.55588
fp3-simGIC-structure-0.77	0.75125	0.78911	0.77112	0.78786	0.75125	0.75674	0.55580
fp2-simUI-all-0.30	0.75946	0.78500	0.77292	0.78237	0.75946	0.76103	0.55575
fp3-simGIC-structure-0.00	0.70375	0.83321	0.76975	0.81632	0.70375	0.73933	0.55573
fp2-simUI-all-0.22	0.77607	0.76732	0.77096	0.76779	0.77607	0.76209	0.55523
fp3-simGIC-subatomic-0.80	0.74964	0.79286	0.77212	0.78424	0.74964	0.75681	0.55513
fp2-simUI-role-0.38	0.77089	0.77107	0.77117	0.77150	0.77089	0.76084	0.55508
fp2-simGIC-role-0.67	0.77429	0.77000	0.77250	0.77272	0.77429	0.76477	0.55506
fp4-simGIC-structure-0.01	0.69946	0.83911	0.77192	0.81286	0.69946	0.73951	0.55504
fp2-simGIC-structure-0.02	0.69786	0.84089	0.77150	0.80735	0.69786	0.73463	0.55491
fp2-simUI-all-0.20	0.76179	0.77714	0.76883	0.78141	0.76179	0.75782	0.55424
fp2-simUI-all-0.13	0.76000	0.78071	0.76992	0.77650	0.76000	0.75609	0.55380
fp3-simGIC-structure-0.82	0.73446	0.80357	0.76958	0.79325	0.73446	0.74946	0.55376
fp3-simUI-structure-0.77	0.79054	0.74625	0.76808	0.76080	0.79054	0.76392	0.55360
fp2-simUI-all-0.19	0.75518	0.78625	0.77121	0.77637	0.75518	0.75472	0.55343
fp3-simGIC-subatomic-0.00	0.70536	0.82804	0.76883	0.81223	0.70536	0.73647	0.55341
fp2-simGIC-role-0.70	0.77375	0.76929	0.77112	0.77050	0.77375	0.76373	0.55334
fp3-simGIC-all-0.85	0.75286	0.77964	0.76600	0.78224	0.75286	0.75015	0.55330
fp2-simGIC-role-0.50	0.75375	0.78321	0.76929	0.77850	0.75375	0.75036	0.55329
fp2-simGIC-role-0.66	0.76857	0.77482	0.77129	0.76770	0.76857	0.75902	0.55313
fp3-simUI-subatomic-0.18	0.79946	0.73750	0.76679	0.75840	0.79946	0.76550	0.55302
fp3-simGIC-subatomic-0.07	0.69750	0.82964	0.76542	0.82069	0.69750	0.73288	0.55298
fp2-simGIC-all-0.53	0.77143	0.76946	0.76937	0.76954	0.77143	0.75851	0.55290
fp2-simUI-role-0.31	0.73786	0.79946	0.76950	0.78718	0.73786	0.74592	0.55289
fp3-simGIC-structure-0.74	0.75036	0.78750	0.76983	0.78025	0.75036	0.75226	0.55236
fp4-simUI-subatomic-0.11	0.71554	0.81964	0.76879	0.80699	0.71554	0.74487	0.55230
fp3-simUI-subatomic-0.76	0.79821	0.73304	0.76446	0.75542	0.79821	0.76105	0.55186
fp3-simUI-all-0.01	0.75875	0.77500	0.76779	0.78148	0.75875	0.75392	0.55153
fp4-simUI-structure-0.12	0.65571	0.86732	0.76400	0.84294	0.65571	0.72116	0.55125
fp2-simUI-role-0.40	0.76607	0.77214	0.76892	0.77740	0.76607	0.76018	0.55116
fp3-simUI-structure-0.24	0.74357	0.78661	0.76608	0.79379	0.74357	0.74862	0.55113
fp2-simGIC-role-0.69	0.77107	0.76893	0.77067	0.76784	0.77107	0.76139	0.55111
fp2-simUI-all-0.17	0.75089	0.78536	0.76817	0.78662	0.75089	0.75510	0.55099
fp3-simUI-subatomic-0.19	0.79661	0.73589	0.76583	0.75090	0.79661	0.75890	0.55078
fp2-simGIC-role-0.62	0.77357	0.76161	0.76742	0.76692	0.77357	0.75720	0.55065
fp2-simGIC-structure-0.09	0.70214	0.83089	0.76871	0.81000	0.70214	0.73829	0.55048
fp3-simUI-role-0.81	0.75857	0.77661	0.76838	0.78302	0.75857	0.75721	0.55044
fp2-simGIC-all-0.43	0.68643	0.83696	0.76383	0.82404	0.68643	0.72714	0.55042
fp3-simGIC-structure-0.76	0.75304	0.78268	0.76829	0.78145	0.75304	0.75440	0.55020
fp2-simGIC-all-0.42	0.68214	0.83804	0.76208	0.82522	0.68214	0.72364	0.54996
fp3-simGIC-role-0.84	0.75214	0.77982	0.76646	0.78370	0.75214	0.75273	0.54993
fp2-simUI-all-0.14	0.75982	0.77607	0.76754	0.77824	0.75982	0.75540	0.54983
fp2-simGIC-all-0.46	0.72143	0.80268	0.76350	0.80433	0.72143	0.73565	0.54977
fp2-simUI-role-0.44	0.76089	0.77536	0.76804	0.77480	0.76089	0.75491	0.54971
fp2-simUI-all-0.15	0.75446	0.77857	0.76754	0.78155	0.75446	0.75464	0.54955
fp2-simGIC-role-0.64	0.77821	0.75911	0.76746	0.76247	0.77821	0.76064	0.54953
fp3-simGIC-subatomic-0.77	0.75125	0.77804	0.76546	0.78486	0.75125	0.75072	0.54950
fp3-simUI-structure-0.80	0.77679	0.75750	0.76604	0.76577	0.77679	0.75935	0.54944
fp2-simGIC-role-0.44	0.68661	0.83786	0.76408	0.81810	0.68661	0.72723	0.54942
fp2-simUI-all-0.16	0.74786	0.78714	0.76800	0.78564	0.74786	0.75435	0.54876
fp2-simGIC-role-0.42	0.68429	0.83125	0.76133	0.81878	0.68429	0.71577	0.54869
fp2-simGIC-role-0.48	0.73643	0.79125	0.76433	0.78847	0.73643	0.74287	0.54842
fp2-simGIC-role-0.47	0.71054	0.80643	0.76088	0.81210	0.71054	0.72842	0.54835
fp2-simGIC-all-0.49	0.72482	0.79732	0.76250	0.79847	0.72482	0.73515	0.54833
fp2-simUI-all-0.40	0.77125	0.76321	0.76754	0.76359	0.77125	0.75645	0.54827
fp2-simGIC-role-0.63	0.77089	0.76625	0.76829	0.76775	0.77089	0.75942	0.54820
fp3-simGIC-all-0.84	0.73875	0.79125	0.76617	0.78589	0.73875	0.74551	0.54818
fp2-simGIC-subatomic-0.11	0.69696	0.82946	0.76629	0.81635	0.69696	0.73585	0.54812
fp4-simUI-structure-0.07	0.63214	0.88089	0.76108	0.85801	0.63214	0.70561	0.54809
fp3-simUI-structure-0.78	0.77250	0.76232	0.76783	0.76823	0.77250	0.75954	0.54793
fp2-simUI-all-0.41	0.77696	0.75750	0.76675	0.77275	0.77696	0.76272	0.54787
fp3-simUI-structure-0.79	0.76589	0.76393	0.76483	0.77367	0.76589	0.75551	0.54781
fp2-simUI-role-0.35	0.75768	0.77625	0.76679	0.77506	0.75768	0.75397	0.54766
fp2-simUI-role-0.42	0.76911	0.76500	0.76733	0.76924	0.76911	0.75857	0.54746
fp2-simGIC-role-0.68	0.76393	0.77464	0.76958	0.76992	0.76393	0.75954	0.54726
fp3-simUI-structure-0.25	0.74446	0.78446	0.76525	0.78166	0.74446	0.74488	0.54711
fp3-simGIC-role-0.91	0.74000	0.78732	0.76433	0.79240	0.74000	0.74854	0.54694
fp3-simUI-all-0.80	0.79018	0.74089	0.76537	0.75247	0.79018	0.75989	0.54690
fp2-simUI-all-0.38	0.75643	0.77268	0.76383	0.77772	0.75643	0.75022	0.54688
fp3-simUI-subatomic-0.17	0.78589	0.74804	0.76642	0.75796	0.78589	0.76109	0.54653
fp3-simGIC-structure-0.81	0.73411	0.79375	0.76558	0.79158	0.73411	0.74759	0.54635
fp3-simGIC-subatomic-0.78	0.74429	0.78321	0.76475	0.78044	0.74429	0.74680	0.54614
fp2-simUI-role-0.45	0.77143	0.75964	0.76546	0.76357	0.77143	0.75528	0.54607
fp3-simGIC-subatomic-0.81	0.74250	0.78607	0.76525	0.78614	0.74250	0.75067	0.54588
fp3-simUI-subatomic-0.16	0.79786	0.73536	0.76567	0.75191	0.79786	0.76466	0.54569
fp3-simGIC-structure-0.78	0.74000	0.79161	0.76617	0.78356	0.74000	0.74941	0.54529
fp3-simUI-role-0.80	0.77768	0.75089	0.76371	0.76404	0.77768	0.75700	0.54523
fp2-simGIC-role-0.54	0.77500	0.75446	0.76413	0.76612	0.77500	0.75583	0.54520
fp2-simGIC-all-0.52	0.76661	0.76536	0.76562	0.76500	0.76661	0.75369	0.54505
fp2-simUI-role-0.37	0.75464	0.77732	0.76583	0.77628	0.75464	0.75334	0.54467
fp2-simGIC-structure-0.16	0.68286	0.83714	0.76233	0.82011	0.68286	0.72409	0.54466
fp3-simUI-role-0.82	0.76232	0.76304	0.76142	0.77642	0.76232	0.75248	0.54390
fp3-simUI-all-0.00	0.76339	0.76304	0.76417	0.76742	0.76339	0.75046	0.54380
fp4-simUI-subatomic-0.13	0.70696	0.81786	0.76412	0.80159	0.70696	0.73612	0.54379
fp3-simGIC-all-0.83	0.73429	0.78964	0.76325	0.79020	0.73429	0.74569	0.54364
fp2-simUI-role-0.41	0.76375	0.76375	0.76371	0.76832	0.76375	0.75184	0.54356
fp3-simGIC-structure-0.79	0.73518	0.79179	0.76400	0.78683	0.73518	0.74639	0.54355
fp2-simUI-role-0.48	0.76714	0.76268	0.76529	0.76455	0.76714	0.75397	0.54336
fp3-simUI-role-0.84	0.75500	0.76982	0.76192	0.77334	0.75500	0.74903	0.54325
fp3-simUI-subatomic-0.77	0.80571	0.71821	0.76113	0.74307	0.80571	0.76148	0.54306
fp2-simGIC-role-0.43	0.69054	0.82446	0.75946	0.81555	0.69054	0.72473	0.54291
fp3-simUI-subatomic-0.10	0.78643	0.73821	0.76158	0.75448	0.78643	0.75559	0.54287
fp2-simGIC-role-0.73	0.76786	0.76089	0.76400	0.76465	0.76786	0.75520	0.54277
fp3-simGIC-subatomic-0.79	0.74875	0.77446	0.76242	0.78400	0.74875	0.75105	0.54262
fp2-simUI-all-0.12	0.74268	0.78339	0.76379	0.78359	0.74268	0.74869	0.54257
fp3-simGIC-all-0.88	0.72286	0.79893	0.76258	0.79494	0.72286	0.73948	0.54256
fp2-simGIC-role-0.52	0.76929	0.75875	0.76387	0.76424	0.76929	0.75318	0.54250
fp2-simGIC-all-0.48	0.72661	0.79679	0.76342	0.78835	0.72661	0.73558	0.54249
fp2-simGIC-all-0.41	0.67679	0.83571	0.75838	0.83152	0.67679	0.72325	0.54248
fp2-simGIC-all-0.50	0.73839	0.78804	0.76350	0.78092	0.73839	0.74139	0.54245
fp2-simUI-all-0.39	0.77071	0.76036	0.76554	0.76628	0.77071	0.75881	0.54242
fp2-simGIC-role-0.65	0.76750	0.76357	0.76558	0.76557	0.76750	0.75692	0.54236
fp2-simGIC-role-0.72	0.76554	0.76536	0.76575	0.76417	0.76554	0.75501	0.54236
fp2-simGIC-role-0.51	0.76268	0.76304	0.76217	0.76687	0.76268	0.74835	0.54233
fp3-simGIC-all-0.89	0.72732	0.79589	0.76271	0.79116	0.72732	0.74017	0.54230
fp2-simGIC-subatomic-0.12	0.70036	0.82071	0.76192	0.80324	0.70036	0.73086	0.54205
fp3-simGIC-structure-0.89	0.72411	0.79804	0.76275	0.78946	0.72411	0.73828	0.54202
fp2-simGIC-structure-0.10	0.68500	0.83786	0.76354	0.81212	0.68500	0.72915	0.54198
fp2-simUI-role-0.47	0.76964	0.75786	0.76317	0.76643	0.76964	0.75569	0.54180
fp2-simGIC-role-0.71	0.77000	0.76143	0.76571	0.75952	0.77000	0.75662	0.54152
fp3-simGIC-subatomic-0.89	0.73696	0.78679	0.76346	0.78632	0.73696	0.74586	0.54150
fp3-simUI-subatomic-0.78	0.79643	0.73000	0.76229	0.75085	0.79643	0.76192	0.54142
fp4-simUI-structure-0.18	0.69589	0.82393	0.76158	0.80851	0.69589	0.72937	0.54124
fp2-simGIC-structure-0.11	0.69429	0.83089	0.76429	0.80093	0.69429	0.73105	0.54109
fp2-simGIC-role-0.53	0.76071	0.76893	0.76554	0.76175	0.76071	0.74979	0.54102
fp2-simUI-all-0.21	0.74554	0.77786	0.76371	0.78007	0.74554	0.74598	0.54101
fp2-simUI-all-0.24	0.74446	0.78143	0.76354	0.77580	0.74446	0.74615	0.54096
fp2-simUI-role-0.54	0.79661	0.72625	0.76000	0.75031	0.79661	0.75961	0.54084
fp2-simUI-all-0.26	0.75357	0.77161	0.76279	0.77559	0.75357	0.75039	0.54083
fp3-simUI-subatomic-0.14	0.78107	0.74018	0.75942	0.76108	0.78107	0.75318	0.54048
fp3-simGIC-structure-0.88	0.73464	0.78571	0.76092	0.78254	0.73464	0.74303	0.54016
fp3-simGIC-subatomic-0.82	0.74357	0.77821	0.76017	0.78194	0.74357	0.74549	0.53993
fp2-simUI-all-0.27	0.74911	0.77304	0.76150	0.77744	0.74911	0.74812	0.53950
fp2-simGIC-role-0.61	0.76714	0.76375	0.76525	0.76099	0.76714	0.75581	0.53944
fp3-simUI-all-0.79	0.78661	0.73357	0.75967	0.75552	0.78661	0.75620	0.53907
fp3-simUI-subatomic-0.13	0.79179	0.73286	0.76188	0.74686	0.79179	0.75814	0.53895
fp4-simUI-structure-0.11	0.65393	0.85268	0.75667	0.83570	0.65393	0.71347	0.53892
fp3-simUI-structure-0.81	0.77304	0.75089	0.76163	0.76023	0.77304	0.75489	0.53857
fp4-simUI-structure-0.04	0.61250	0.89464	0.75888	0.85348	0.61250	0.69776	0.53850
fp4-simUI-structure-0.17	0.67946	0.83607	0.75854	0.81709	0.67946	0.72185	0.53848
fp2-simGIC-all-0.51	0.73464	0.78518	0.76167	0.78463	0.73464	0.74054	0.53827
fp3-simGIC-structure-0.85	0.73286	0.78679	0.76033	0.78223	0.73286	0.73913	0.53820
fp2-simUI-role-0.51	0.77071	0.75518	0.76242	0.76079	0.77071	0.75419	0.53811
fp3-simUI-subatomic-0.73	0.79839	0.72196	0.75913	0.74285	0.79839	0.75781	0.53797
fp3-simGIC-role-0.88	0.73232	0.78393	0.75867	0.78241	0.73232	0.73453	0.53785
fp4-simUI-subatomic-0.10	0.70375	0.81839	0.76262	0.79211	0.70375	0.73079	0.53773
fp2-simUI-all-0.42	0.77429	0.75071	0.76242	0.75828	0.77429	0.75559	0.53740
fp3-simUI-structure-0.82	0.75857	0.76036	0.75958	0.76982	0.75857	0.74957	0.53684
fp3-simUI-subatomic-0.12	0.78161	0.74036	0.76075	0.74754	0.78161	0.75201	0.53613
fp3-simGIC-role-0.86	0.73571	0.78393	0.76100	0.78008	0.73571	0.74284	0.53610
fp4-simUI-structure-0.05	0.61625	0.88857	0.75662	0.84960	0.61625	0.70006	0.53572
fp3-simUI-role-0.85	0.75821	0.76482	0.76158	0.76337	0.75821	0.74948	0.53546
fp2-simGIC-role-0.45	0.71143	0.80357	0.75904	0.79741	0.71143	0.73191	0.53537
fp3-simGIC-structure-0.80	0.72804	0.78696	0.75954	0.78353	0.72804	0.73796	0.53527
fp2-simUI-all-0.03	0.75071	0.76357	0.75662	0.77286	0.75071	0.74347	0.53526
fp2-simGIC-structure-0.12	0.69571	0.81839	0.75863	0.80111	0.69571	0.72677	0.53505
fp3-simGIC-subatomic-0.83	0.74554	0.77411	0.75983	0.77046	0.74554	0.74462	0.53497
fp4-simUI-structure-0.15	0.67107	0.84036	0.75804	0.81597	0.67107	0.72071	0.53483
fp4-simUI-structure-0.06	0.62821	0.87179	0.75433	0.84735	0.62821	0.70456	0.53479
fp2-simGIC-role-0.49	0.72804	0.78464	0.75642	0.79041	0.72804	0.73485	0.53474
fp3-simGIC-subatomic-0.86	0.72696	0.79018	0.75913	0.78889	0.72696	0.74123	0.53469
fp3-simUI-all-0.84	0.76089	0.75982	0.75988	0.76506	0.76089	0.75089	0.53449
fp3-simUI-role-0.92	0.73446	0.78357	0.75942	0.77720	0.73446	0.74131	0.53449
fp3-simGIC-all-0.81	0.74946	0.76964	0.76046	0.76836	0.74946	0.74602	0.53424
fp3-simUI-structure-0.23	0.71554	0.79982	0.75887	0.79139	0.71554	0.73544	0.53373
fp2-simGIC-all-0.44	0.67857	0.82357	0.75379	0.82102	0.67857	0.71294	0.53366
fp3-simUI-all-0.81	0.78804	0.72625	0.75592	0.75736	0.78804	0.75762	0.53310
fp4-simUI-structure-0.09	0.64232	0.85911	0.75550	0.84090	0.64232	0.71110	0.53285
fp2-simUI-role-0.49	0.76393	0.75375	0.75875	0.76489	0.76393	0.75211	0.53283
fp3-simGIC-structure-0.87	0.73071	0.78500	0.75971	0.77960	0.73071	0.73918	0.53273
fp3-simUI-all-0.78	0.78625	0.73393	0.75883	0.74501	0.78625	0.75598	0.53252
fp3-simGIC-role-0.92	0.73786	0.77732	0.75775	0.77840	0.73786	0.74051	0.53247
fp2-simUI-role-0.59	0.82518	0.68804	0.75404	0.72451	0.82518	0.75988	0.53233
fp3-simGIC-subatomic-0.85	0.73929	0.77357	0.75679	0.77722	0.73929	0.73952	0.53227
fp2-simUI-all-0.18	0.74232	0.77500	0.75892	0.77309	0.74232	0.74421	0.53210
fp2-simGIC-all-0.67	0.75625	0.76714	0.76200	0.76313	0.75625	0.75174	0.53195
fp2-simUI-all-0.51	0.80482	0.70679	0.75338	0.73375	0.80482	0.75277	0.53178
fp4-simUI-structure-0.13	0.66286	0.84054	0.75454	0.82251	0.66286	0.71464	0.53165
fp2-simUI-role-0.50	0.76643	0.75107	0.75900	0.75389	0.76643	0.74988	0.53162
fp3-simGIC-subatomic-0.84	0.73393	0.77804	0.75754	0.78131	0.73393	0.74026	0.53162
fp3-simGIC-all-0.86	0.75571	0.75679	0.75708	0.76957	0.75571	0.74680	0.53116
fp4-simUI-structure-0.08	0.64054	0.86161	0.75492	0.82646	0.64054	0.70186	0.53101
fp3-simGIC-role-0.90	0.73714	0.77643	0.75700	0.77616	0.73714	0.74044	0.53099
fp3-simUI-role-0.87	0.74321	0.77286	0.75779	0.77575	0.74321	0.74515	0.53088
fp2-simUI-all-0.45	0.79000	0.72625	0.75708	0.74413	0.79000	0.75342	0.53081
fp3-simGIC-structure-0.97	0.71393	0.79804	0.75683	0.79003	0.71393	0.73240	0.53079
fp3-simUI-role-0.83	0.76893	0.75214	0.76104	0.75377	0.76893	0.75272	0.53062
fp2-simGIC-role-0.75	0.76179	0.75661	0.75971	0.76267	0.76179	0.75089	0.53022
fp2-simGIC-all-0.68	0.75875	0.76036	0.75938	0.76018	0.75875	0.74964	0.53001
fp2-simUI-all-0.44	0.76821	0.74714	0.75746	0.75528	0.76821	0.74997	0.52983
fp3-simUI-subatomic-0.81	0.79196	0.71821	0.75404	0.74956	0.79196	0.75409	0.52959
fp3-simGIC-subatomic-0.93	0.71786	0.79357	0.75704	0.78469	0.71786	0.73475	0.52906
fp3-simUI-all-0.82	0.77339	0.73732	0.75471	0.75264	0.77339	0.74801	0.52874
fp3-simUI-structure-0.84	0.76071	0.75125	0.75646	0.75982	0.76071	0.74795	0.52872
fp2-simUI-role-0.60	0.83071	0.68089	0.75350	0.72408	0.83071	0.76569	0.52855
fp2-simGIC-role-0.58	0.78411	0.73054	0.75613	0.74530	0.78411	0.75438	0.52828
fp3-simGIC-role-0.89	0.74321	0.76893	0.75546	0.76710	0.74321	0.73999	0.52828
fp3-simUI-all-0.87	0.75929	0.75268	0.75462	0.76278	0.75929	0.74738	0.52815
fp4-simUI-structure-0.14	0.66250	0.84125	0.75392	0.81956	0.66250	0.71277	0.52808
fp3-simUI-structure-0.86	0.74107	0.76821	0.75525	0.77398	0.74107	0.74058	0.52792
fp3-simUI-all-1.00	0.71821	0.79339	0.75679	0.78273	0.71821	0.73504	0.52789
fp2-simUI-all-0.47	0.79982	0.70875	0.75337	0.74153	0.79982	0.75748	0.52769
fp3-simUI-structure-0.06	0.65143	0.84446	0.75192	0.82626	0.65143	0.70798	0.52763
fp2-simGIC-subatomic-0.15	0.67732	0.83179	0.75671	0.80469	0.67732	0.72121	0.52753
fp3-simUI-role-1.00	0.71768	0.79125	0.75513	0.78102	0.71768	0.73063	0.52753
fp3-simGIC-structure-0.96	0.71946	0.79089	0.75642	0.77764	0.71946	0.73413	0.52751
fp2-simUI-role-0.52	0.77839	0.73250	0.75421	0.74739	0.77839	0.75010	0.52729
fp3-simUI-subatomic-0.85	0.77500	0.73393	0.75417	0.75216	0.77500	0.75018	0.52727
fp3-simUI-structure-0.83	0.76482	0.74821	0.75700	0.75115	0.76482	0.74615	0.52717
fp3-simGIC-all-0.87	0.73375	0.77393	0.75579	0.76989	0.73375	0.73614	0.52689
fp3-simGIC-role-0.87	0.73625	0.77000	0.75337	0.77165	0.73625	0.73499	0.52678
fp4-simUI-subatomic-0.09	0.69393	0.80982	0.75387	0.80077	0.69393	0.72562	0.52669
fp2-simGIC-all-0.64	0.75714	0.75571	0.75717	0.76089	0.75714	0.74801	0.52638
fp2-simUI-all-0.56	0.81571	0.69464	0.75379	0.72363	0.81571	0.75959	0.52626
fp2-simGIC-all-0.55	0.76304	0.74946	0.75592	0.75708	0.76304	0.74903	0.52572
fp2-simUI-all-0.50	0.81393	0.69857	0.75333	0.72524	0.81393	0.75741	0.52562
fp2-simGIC-role-0.55	0.77214	0.73607	0.75392	0.75024	0.77214	0.74628	0.52546
fp2-simGIC-role-0.74	0.76946	0.74589	0.75692	0.74765	0.76946	0.74941	0.52544
fp2-simUI-role-0.64	0.82018	0.68875	0.75229	0.72288	0.82018	0.75966	0.52538
fp3-simGIC-subatomic-0.88	0.71554	0.79089	0.75542	0.78264	0.71554	0.73120	0.52522
fp2-simGIC-all-0.47	0.71643	0.78339	0.75021	0.78874	0.71643	0.72534	0.52508
fp3-simUI-structure-0.01	0.62732	0.86911	0.75196	0.83487	0.62732	0.70278	0.52501
fp3-simGIC-subatomic-0.87	0.72911	0.77375	0.75242	0.77806	0.72911	0.73437	0.52501
fp3-simGIC-structure-0.92	0.72500	0.78018	0.75383	0.78151	0.72500	0.73453	0.52500
fp2-simGIC-role-0.60	0.77036	0.74143	0.75513	0.75199	0.77036	0.75054	0.52476
fp3-simUI-structure-0.85	0.75857	0.75232	0.75592	0.75833	0.75857	0.74750	0.52457
fp4-simUI-structure-0.16	0.66696	0.83411	0.75392	0.81052	0.66696	0.71469	0.52454
fp2-simGIC-all-0.72	0.76464	0.75054	0.75725	0.75183	0.76464	0.75010	0.52444
fp2-simUI-all-0.52	0.80357	0.70732	0.75421	0.72601	0.80357	0.75461	0.52429
fp3-simUI-role-0.90	0.73286	0.77589	0.75483	0.77145	0.73286	0.73800	0.52428
fp3-simGIC-role-0.94	0.71643	0.79161	0.75579	0.78089	0.71643	0.73494	0.52405
fp2-simUI-role-0.56	0.81821	0.69268	0.75275	0.72421	0.81821	0.76070	0.52395
fp2-simGIC-all-0.57	0.77964	0.72929	0.75325	0.74642	0.77964	0.75054	0.52364
fp3-simGIC-role-0.85	0.74054	0.76357	0.75304	0.76906	0.74054	0.73671	0.52358
fp3-simUI-subatomic-0.80	0.78446	0.71839	0.75071	0.74436	0.78446	0.74904	0.52354
fp2-simUI-role-0.75	0.77732	0.73286	0.75437	0.74171	0.77732	0.74941	0.52349
fp3-simUI-all-0.89	0.73339	0.77125	0.75242	0.77547	0.73339	0.73765	0.52332
fp2-simUI-role-0.78	0.77054	0.74000	0.75508	0.74674	0.77054	0.74848	0.52316
fp2-simUI-role-0.58	0.81518	0.69304	0.75142	0.72219	0.81518	0.75656	0.52296
fp2-simGIC-all-0.56	0.75911	0.75125	0.75437	0.74842	0.75911	0.73984	0.52278
fp2-simGIC-all-0.69	0.75607	0.75518	0.75575	0.75405	0.75607	0.74523	0.52269
fp3-simGIC-all-0.91	0.73821	0.77125	0.75483	0.76482	0.73821	0.73960	0.52265
fp3-simUI-all-0.97	0.72857	0.77946	0.75492	0.77428	0.72857	0.73840	0.52263
fp2-simUI-all-0.43	0.76768	0.74036	0.75417	0.75241	0.76768	0.74815	0.52260
fp3-simUI-structure-0.21	0.71089	0.78929	0.75104	0.78175	0.71089	0.72456	0.52243
fp2-simGIC-role-0.59	0.77196	0.73518	0.75204	0.75318	0.77196	0.74903	0.52230
fp2-simGIC-all-0.71	0.76268	0.74875	0.75592	0.75513	0.76268	0.74995	0.52214
fp3-simGIC-all-0.90	0.73196	0.77321	0.75329	0.76844	0.73196	0.73510	0.52186
fp2-simUI-role-0.57	0.81304	0.69571	0.75188	0.72396	0.81304	0.75835	0.52182
fp2-simGIC-structure-0.14	0.68214	0.81893	0.75283	0.80411	0.68214	0.72049	0.52172
fp3-simUI-structure-0.03	0.61571	0.87571	0.75021	0.83691	0.61571	0.69387	0.52167
fp3-simUI-subatomic-0.82	0.77661	0.73071	0.75337	0.74121	0.77661	0.74796	0.52161
fp2-simUI-role-0.79	0.76679	0.74250	0.75383	0.74911	0.76679	0.74763	0.52158
fp3-simGIC-all-0.98	0.72500	0.77411	0.75071	0.77914	0.72500	0.73134	0.52156
fp3-simGIC-subatomic-0.97	0.70732	0.79214	0.75037	0.78840	0.70732	0.72514	0.52153
fp2-simGIC-role-0.57	0.77679	0.73214	0.75354	0.74814	0.77679	0.75159	0.52142
fp4-simUI-subatomic-0.07	0.70375	0.79607	0.75087	0.79078	0.70375	0.72539	0.52125
fp2-simUI-role-0.77	0.77107	0.73536	0.75329	0.74739	0.77107	0.74613	0.52115
fp2-simGIC-structure-0.13	0.67196	0.82696	0.75242	0.80275	0.67196	0.71456	0.52073
fp3-simGIC-subatomic-0.98	0.71750	0.78589	0.75371	0.77652	0.71750	0.73132	0.52071
fp3-simUI-subatomic-0.79	0.79750	0.70911	0.75138	0.72850	0.79750	0.75213	0.52069
fp2-simUI-role-0.46	0.75661	0.74786	0.75258	0.75766	0.75661	0.74328	0.52066
fp3-simGIC-structure-0.83	0.71857	0.78232	0.75238	0.77953	0.71857	0.73202	0.52063
fp2-simUI-all-0.48	0.80000	0.70357	0.75104	0.73199	0.80000	0.75249	0.52048
fp2-simUI-all-0.55	0.80143	0.70018	0.74896	0.73199	0.80143	0.75165	0.52038
fp2-simUI-all-0.53	0.80321	0.70161	0.75017	0.73212	0.80321	0.75549	0.52037
fp2-simGIC-subatomic-0.13	0.67554	0.82304	0.75150	0.80699	0.67554	0.71632	0.52037
fp2-simUI-role-0.62	0.81625	0.69179	0.75204	0.72002	0.81625	0.75857	0.52035
fp3-simGIC-all-0.97	0.70857	0.79125	0.75158	0.78404	0.70857	0.72760	0.52030
fp2-simUI-all-0.46	0.78946	0.71911	0.75288	0.73797	0.78946	0.75393	0.52028
fp3-simUI-structure-0.87	0.74036	0.76107	0.75167	0.76690	0.74036	0.73708	0.52024
fp2-simUI-role-0.61	0.81839	0.68554	0.74946	0.72201	0.81839	0.75724	0.52018
fp2-simUI-role-0.63	0.81625	0.69089	0.75079	0.72079	0.81625	0.75771	0.52014
fp2-simGIC-subatomic-0.14	0.68393	0.81411	0.75146	0.79483	0.68393	0.71608	0.52003
fp3-simUI-structure-0.91	0.73304	0.76893	0.75033	0.76562	0.73304	0.73011	0.51981
fp3-simUI-subatomic-0.11	0.77536	0.72554	0.74908	0.74314	0.77536	0.74331	0.51975
fp3-simGIC-subatomic-0.92	0.71625	0.78196	0.75004	0.77993	0.71625	0.72758	0.51970
fp2-simGIC-all-0.70	0.75732	0.75196	0.75483	0.75060	0.75732	0.74457	0.51967
fp2-simGIC-all-0.66	0.75571	0.75054	0.75337	0.75428	0.75571	0.74435	0.51966
fp3-simUI-structure-0.14	0.68214	0.80661	0.74638	0.80412	0.68214	0.71320	0.51956
fp3-simGIC-structure-0.91	0.72161	0.77911	0.75129	0.77093	0.72161	0.72814	0.51952
fp3-simGIC-structure-0.84	0.74000	0.76482	0.75258	0.76641	0.74000	0.74050	0.51948
fp2-simGIC-all-0.74	0.76429	0.74446	0.75396	0.74505	0.76429	0.74593	0.51946
fp2-simGIC-role-0.56	0.76268	0.74089	0.75171	0.74925	0.76268	0.74278	0.51941
fp2-simGIC-all-0.65	0.74714	0.76339	0.75554	0.75596	0.74714	0.74367	0.51927
fp3-simUI-structure-0.16	0.68661	0.80286	0.74750	0.80342	0.68661	0.71705	0.51915
fp3-simGIC-all-0.94	0.71518	0.78518	0.75075	0.77943	0.71518	0.72898	0.51912
fp2-simUI-role-0.66	0.80571	0.69589	0.74846	0.72712	0.80571	0.75196	0.51909
fp3-simUI-role-0.91	0.72661	0.77554	0.75229	0.77158	0.72661	0.73481	0.51893
fp3-simUI-all-0.91	0.74054	0.75893	0.74958	0.76971	0.74054	0.73925	0.51892
fp2-simUI-role-0.73	0.78893	0.71768	0.75087	0.73902	0.78893	0.75285	0.51868
fp3-simUI-structure-0.22	0.71571	0.78696	0.75200	0.77403	0.71571	0.72894	0.51844
fp3-simUI-role-0.93	0.71518	0.78589	0.75208	0.77882	0.71518	0.73145	0.51827
fp3-simUI-subatomic-0.95	0.72696	0.76893	0.74887	0.77650	0.72696	0.73300	0.51790
fp3-simGIC-all-1.00	0.71357	0.78804	0.75175	0.77813	0.71357	0.72978	0.51764
fp3-simUI-all-0.85	0.76286	0.73750	0.74971	0.74834	0.76286	0.74137	0.51761
fp3-simUI-role-0.86	0.74250	0.75911	0.75100	0.75940	0.74250	0.73631	0.51757
fp2-simUI-all-0.49	0.80268	0.69643	0.74867	0.72911	0.80268	0.74965	0.51753
fp2-simGIC-all-0.63	0.75518	0.75250	0.75371	0.74953	0.75518	0.74342	0.51707
fp2-simUI-all-0.54	0.80179	0.70125	0.74883	0.72613	0.80179	0.75195	0.51701
fp2-simUI-role-0.55	0.78679	0.71036	0.74821	0.73734	0.78679	0.74623	0.51669
fp2-simUI-role-0.76	0.77750	0.72554	0.75158	0.74201	0.77750	0.74953	0.51660
fp3-simUI-structure-0.07	0.64411	0.84375	0.74696	0.81786	0.64411	0.70367	0.51655
fp3-simUI-structure-0.94	0.72768	0.77143	0.75058	0.77238	0.72768	0.73264	0.51654
fp3-simUI-all-0.83	0.76500	0.73679	0.75046	0.75138	0.76500	0.74381	0.51653
fp3-simGIC-all-0.96	0.72911	0.77196	0.75121	0.76697	0.72911	0.73364	0.51637
fp3-simGIC-structure-0.98	0.71929	0.77821	0.75017	0.77585	0.71929	0.73246	0.51604
fp3-simUI-all-0.96	0.71518	0.78429	0.75029	0.77483	0.71518	0.72812	0.51576
fp3-simUI-role-0.97	0.72911	0.77304	0.75175	0.76493	0.72911	0.73429	0.51576
fp2-simGIC-subatomic-0.18	0.66071	0.82679	0.74662	0.81308	0.66071	0.70479	0.51573
fp2-simUI-role-0.81	0.75732	0.74625	0.75175	0.74914	0.75732	0.74356	0.51563
fp3-simGIC-all-0.99	0.70482	0.79518	0.75188	0.78105	0.70482	0.72807	0.51546
fp3-simGIC-role-0.97	0.71964	0.77500	0.74783	0.77798	0.71964	0.73058	0.51536
fp3-simUI-role-0.88	0.73946	0.75982	0.74983	0.76783	0.73946	0.73768	0.51520
fp2-simGIC-all-0.60	0.76839	0.73357	0.75004	0.74686	0.76839	0.74565	0.51518
fp2-simUI-role-0.74	0.78696	0.71732	0.75025	0.72970	0.78696	0.74839	0.51508
fp3-simUI-structure-0.98	0.70750	0.78589	0.74717	0.77884	0.70750	0.72304	0.51494
fp3-simGIC-structure-1.00	0.71304	0.78268	0.74867	0.77834	0.71304	0.72593	0.51479
fp2-simUI-structure-0.04	0.59429	0.88786	0.74604	0.84296	0.59429	0.68391	0.51477
fp3-simGIC-subatomic-0.95	0.70464	0.79000	0.74867	0.78151	0.70464	0.72321	0.51471
fp2-simUI-role-0.53	0.78268	0.71786	0.74954	0.74019	0.78268	0.75031	0.51432
fp2-simGIC-subatomic-0.17	0.65518	0.83125	0.74721	0.81267	0.65518	0.70374	0.51401
fp3-simUI-structure-0.08	0.65339	0.82821	0.74329	0.81657	0.65339	0.70068	0.51398
fp3-simUI-subatomic-0.91	0.74268	0.75500	0.74838	0.75960	0.74268	0.73682	0.51380
fp2-simUI-role-0.65	0.80875	0.68554	0.74571	0.71962	0.80875	0.75039	0.51336
fp2-simUI-structure-0.09	0.60893	0.87339	0.74500	0.83625	0.60893	0.68889	0.51328
fp2-simGIC-all-0.61	0.76714	0.73518	0.75021	0.74595	0.76714	0.74624	0.51325
fp3-simUI-subatomic-0.83	0.77732	0.71732	0.74588	0.74212	0.77732	0.74354	0.51293
fp2-simUI-structure-0.01	0.59214	0.88625	0.74383	0.84333	0.59214	0.67981	0.51282
fp4-simUI-subatomic-0.08	0.68571	0.80964	0.75004	0.78377	0.68571	0.71613	0.51282
fp2-simGIC-role-0.77	0.75661	0.74536	0.75083	0.75376	0.75661	0.74476	0.51261
fp3-simUI-all-0.86	0.74554	0.74411	0.74383	0.75717	0.74554	0.73211	0.51261
fp3-simUI-all-0.90	0.73161	0.75911	0.74525	0.76814	0.73161	0.73151	0.51251
fp3-simGIC-role-0.93	0.72214	0.77161	0.74808	0.77104	0.72214	0.72967	0.51250
fp3-simGIC-structure-0.90	0.72304	0.76911	0.74642	0.76692	0.72304	0.72485	0.51242
fp2-simGIC-structure-0.15	0.68036	0.81143	0.74829	0.79261	0.68036	0.71252	0.51237
fp3-simGIC-subatomic-0.94	0.71036	0.78304	0.74937	0.77944	0.71036	0.72525	0.51221
fp3-simGIC-structure-0.94	0.72589	0.76893	0.74750	0.76960	0.72589	0.73271	0.51209
fp3-simUI-subatomic-0.86	0.75964	0.73429	0.74612	0.75129	0.75964	0.73950	0.51179
fp2-simUI-role-0.68	0.80768	0.69089	0.74679	0.72421	0.80768	0.75488	0.51151
fp3-simUI-role-0.94	0.72946	0.76429	0.74613	0.76756	0.72946	0.73116	0.51136
fp3-simGIC-subatomic-0.99	0.69786	0.79107	0.74625	0.78754	0.69786	0.71831	0.51134
fp3-simUI-subatomic-0.98	0.71286	0.77839	0.74667	0.77304	0.71286	0.72302	0.51093
fp2-simGIC-role-0.76	0.75946	0.74089	0.74950	0.74973	0.75946	0.74546	0.51071
fp3-simUI-all-0.93	0.72589	0.76839	0.74787	0.76342	0.72589	0.73022	0.51068
fp4-simUI-structure-0.03	0.60857	0.87232	0.74467	0.83150	0.60857	0.68747	0.51053
fp2-simGIC-all-0.54	0.73804	0.75482	0.74675	0.76005	0.73804	0.72763	0.51048
fp3-simUI-structure-0.05	0.62107	0.85696	0.74317	0.82908	0.62107	0.68768	0.51041
fp3-simUI-all-0.98	0.71875	0.77625	0.74862	0.77072	0.71875	0.73055	0.51040
fp3-simUI-structure-0.99	0.72125	0.77536	0.74892	0.76283	0.72125	0.72943	0.51039
fp2-simUI-role-0.84	0.75946	0.73911	0.74946	0.74404	0.75946	0.74196	0.51034
fp3-simGIC-subatomic-0.96	0.71500	0.77964	0.74900	0.76667	0.71500	0.72602	0.51034
fp3-simGIC-role-0.99	0.71911	0.77732	0.74913	0.76872	0.71911	0.72971	0.51031
fp2-simGIC-structure-0.18	0.64839	0.83625	0.74583	0.80956	0.64839	0.69964	0.51030
fp2-simGIC-all-0.62	0.76411	0.73339	0.74933	0.74410	0.76411	0.74302	0.51010
fp2-simUI-role-0.72	0.78036	0.71929	0.74783	0.73601	0.78036	0.74842	0.50980
fp2-simGIC-all-0.73	0.75696	0.74268	0.74996	0.74554	0.75696	0.74263	0.50959
fp3-simUI-structure-0.88	0.72357	0.77143	0.74838	0.76017	0.72357	0.72869	0.50945
fp3-simUI-role-0.89	0.71857	0.77429	0.74846	0.76565	0.71857	0.72855	0.50944
fp2-simUI-all-0.57	0.80696	0.68732	0.74575	0.71447	0.80696	0.75031	0.50919
fp3-simUI-all-0.99	0.70946	0.77964	0.74562	0.77554	0.70946	0.72372	0.50911
fp3-simUI-structure-0.09	0.66196	0.81714	0.74108	0.79999	0.66196	0.69763	0.50890
fp3-simUI-subatomic-0.96	0.72196	0.76982	0.74575	0.76776	0.72196	0.72611	0.50890
fp2-simUI-all-0.61	0.80089	0.69036	0.74346	0.72013	0.80089	0.74635	0.50885
fp2-simGIC-structure-0.20	0.66357	0.82161	0.74613	0.79584	0.66357	0.70519	0.50867
fp3-simGIC-subatomic-0.91	0.71732	0.77214	0.74554	0.76942	0.71732	0.72603	0.50866
fp3-simUI-subatomic-0.93	0.72982	0.76089	0.74592	0.76354	0.72982	0.72916	0.50851
fp3-simGIC-structure-0.86	0.71911	0.77232	0.74675	0.77195	0.71911	0.72909	0.50849
fp3-simUI-structure-0.17	0.69893	0.78607	0.74367	0.78086	0.69893	0.71592	0.50841
fp2-simGIC-all-0.76	0.76804	0.73071	0.74721	0.73802	0.76804	0.74367	0.50839
fp3-simUI-subatomic-1.00	0.71661	0.77339	0.74596	0.76984	0.71661	0.72476	0.50826
fp2-simGIC-subatomic-0.16	0.66268	0.82554	0.74754	0.79248	0.66268	0.70460	0.50819
fp2-simUI-role-0.67	0.80036	0.69179	0.74417	0.72130	0.80036	0.74811	0.50815
fp3-simUI-role-0.95	0.71768	0.77089	0.74567	0.76791	0.71768	0.72574	0.50801
fp2-simUI-role-0.80	0.75982	0.73875	0.74858	0.73870	0.75982	0.74063	0.50798
fp4-simUI-structure-0.02	0.61375	0.86411	0.74408	0.83564	0.61375	0.69230	0.50794
fp2-simUI-role-0.82	0.75357	0.74304	0.74796	0.74707	0.75357	0.74058	0.50788
fp3-simUI-role-0.98	0.70607	0.78518	0.74708	0.77143	0.70607	0.72312	0.50786
fp3-simGIC-all-0.92	0.71214	0.77911	0.74562	0.77119	0.71214	0.72365	0.50759
fp2-simUI-role-0.69	0.79464	0.69821	0.74517	0.72263	0.79464	0.74717	0.50747
fp2-simGIC-all-0.58	0.77125	0.72339	0.74554	0.73674	0.77125	0.74345	0.50744
fp3-simGIC-structure-0.93	0.71196	0.77321	0.74329	0.78210	0.71196	0.72598	0.50718
fp3-simGIC-structure-0.99	0.70393	0.78500	0.74671	0.77326	0.70393	0.72157	0.50717
fp2-simUI-all-0.65	0.79357	0.70018	0.74479	0.72658	0.79357	0.74798	0.50686
fp2-simUI-role-0.70	0.80089	0.69054	0.74383	0.72131	0.80089	0.74890	0.50681
fp3-simUI-structure-0.18	0.69000	0.79518	0.74229	0.78244	0.69000	0.71398	0.50609
fp3-simUI-structure-0.19	0.70250	0.78018	0.74229	0.78141	0.70250	0.71809	0.50605
fp2-simGIC-structure-0.17	0.67214	0.81268	0.74483	0.78932	0.67214	0.70776	0.50602
fp2-simGIC-all-0.75	0.75893	0.73536	0.74667	0.73995	0.75893	0.73908	0.50580
fp2-simUI-structure-0.00	0.59536	0.87429	0.73925	0.84180	0.59536	0.67461	0.50535
fp2-simGIC-subatomic-0.19	0.64071	0.83893	0.74338	0.80806	0.64071	0.69661	0.50490
fp2-simUI-all-0.60	0.80232	0.68786	0.74342	0.72029	0.80232	0.74898	0.50478
fp3-simGIC-structure-0.95	0.70232	0.78571	0.74588	0.77607	0.70232	0.72193	0.50471
fp3-simGIC-all-0.93	0.71661	0.76804	0.74313	0.76406	0.71661	0.72027	0.50428
fp3-simGIC-role-0.95	0.72446	0.76411	0.74562	0.76127	0.72446	0.72926	0.50410
fp4-simUI-structure-0.00	0.60589	0.87018	0.74133	0.82375	0.60589	0.68149	0.50403
fp2-simUI-all-0.59	0.80357	0.68768	0.74379	0.71838	0.80357	0.75076	0.50397
fp3-simGIC-all-0.95	0.72268	0.76125	0.74312	0.76626	0.72268	0.72756	0.50396
fp3-simUI-structure-0.89	0.73571	0.74929	0.74275	0.75709	0.73571	0.73027	0.50393
fp2-simUI-structure-0.07	0.59893	0.87357	0.74092	0.83083	0.59893	0.68035	0.50367
fp2-simGIC-structure-0.19	0.66714	0.81482	0.74292	0.79547	0.66714	0.70619	0.50354
fp3-simUI-structure-1.00	0.70964	0.77661	0.74375	0.76739	0.70964	0.72138	0.50345
fp3-simUI-all-0.88	0.74321	0.73893	0.74192	0.75019	0.74321	0.73046	0.50317
fp2-simUI-all-0.70	0.78571	0.70375	0.74275	0.72422	0.78571	0.74365	0.50310
fp3-simUI-structure-0.00	0.59054	0.87482	0.73871	0.83979	0.59054	0.67085	0.50309
fp3-simGIC-subatomic-1.00	0.70375	0.78071	0.74433	0.77070	0.70375	0.71878	0.50298
fp3-simUI-subatomic-0.87	0.76286	0.72446	0.74396	0.74001	0.76286	0.73897	0.50293
fp3-simGIC-subatomic-0.90	0.69750	0.78625	0.74317	0.77441	0.69750	0.71781	0.50277
fp2-simGIC-subatomic-0.20	0.64786	0.83000	0.74208	0.80309	0.64786	0.69708	0.50276
fp2-simGIC-role-0.78	0.75893	0.73321	0.74475	0.73689	0.75893	0.73792	0.50271
fp3-simUI-all-0.95	0.72393	0.76286	0.74358	0.76450	0.72393	0.72808	0.50230
fp3-simUI-structure-0.04	0.62482	0.84982	0.74079	0.81538	0.62482	0.69025	0.50203
fp2-simGIC-role-0.79	0.74875	0.74179	0.74525	0.74164	0.74875	0.73314	0.50181
fp3-simUI-subatomic-0.08	0.75071	0.73250	0.74117	0.74344	0.75071	0.73039	0.50176
fp2-simGIC-all-0.59	0.76196	0.72696	0.74387	0.73809	0.76196	0.73898	0.50169
fp4-simUI-structure-0.01	0.61125	0.86018	0.73942	0.81728	0.61125	0.68364	0.50109
fp3-simGIC-role-0.96	0.70857	0.77911	0.74517	0.76669	0.70857	0.72574	0.50077
fp3-simUI-structure-0.96	0.71607	0.76375	0.74029	0.76508	0.71607	0.71988	0.50057
fp3-simUI-subatomic-0.92	0.71804	0.76393	0.74175	0.76423	0.71804	0.72481	0.50050
fp3-simUI-structure-0.90	0.72071	0.75893	0.73979	0.75805	0.72071	0.71996	0.50044
fp3-simUI-role-0.99	0.71821	0.76768	0.74308	0.76175	0.71821	0.72645	0.50001
fp2-simUI-structure-0.15	0.60982	0.85607	0.73717	0.83270	0.60982	0.68235	0.49990
fp2-simUI-role-0.86	0.74679	0.74161	0.74362	0.74347	0.74679	0.73388	0.49972
fp3-simUI-subatomic-0.09	0.76518	0.71911	0.74150	0.73534	0.76518	0.73653	0.49965
fp3-simUI-role-0.96	0.70143	0.77857	0.74071	0.76439	0.70143	0.71389	0.49928
fp2-simUI-all-0.67	0.78268	0.70679	0.74346	0.72295	0.78268	0.74380	0.49906
fp2-simUI-role-0.71	0.78964	0.69750	0.74258	0.72231	0.78964	0.74601	0.49868
fp3-simGIC-role-1.00	0.69696	0.78875	0.74383	0.76667	0.69696	0.71827	0.49865
fp3-simUI-subatomic-0.99	0.72054	0.76143	0.74121	0.76025	0.72054	0.72530	0.49856
fp3-simUI-subatomic-0.84	0.75946	0.72125	0.73913	0.73672	0.75946	0.73038	0.49845
fp3-simUI-structure-0.20	0.71339	0.76464	0.73933	0.76376	0.71339	0.71670	0.49838
fp2-simUI-all-0.63	0.78429	0.70107	0.74183	0.72722	0.78429	0.74587	0.49829
fp3-simUI-subatomic-0.07	0.76286	0.71714	0.73962	0.73589	0.76286	0.73373	0.49825
fp2-simUI-all-0.69	0.78018	0.70786	0.74304	0.72747	0.78018	0.74490	0.49821
fp2-simUI-structure-0.05	0.60214	0.86536	0.73917	0.82033	0.60214	0.67281	0.49821
fp3-simUI-subatomic-0.90	0.72911	0.74661	0.73787	0.75470	0.72911	0.72255	0.49801
fp3-simUI-subatomic-0.94	0.72339	0.75875	0.74092	0.75633	0.72339	0.72386	0.49752
fp2-simUI-role-0.83	0.75411	0.73268	0.74271	0.73832	0.75411	0.73671	0.49727
fp3-simGIC-role-0.98	0.70893	0.76982	0.74050	0.76550	0.70893	0.71925	0.49646
fp3-simUI-all-0.92	0.72661	0.74982	0.73842	0.75055	0.72661	0.71975	0.49635
fp2-simUI-structure-0.12	0.60839	0.85411	0.73546	0.82384	0.60839	0.67790	0.49623
fp3-simUI-all-0.94	0.73143	0.74536	0.73746	0.75060	0.73143	0.72347	0.49595
fp3-simUI-structure-0.95	0.71232	0.76821	0.74154	0.75890	0.71232	0.72119	0.49575
fp2-simUI-all-0.58	0.79857	0.68357	0.73900	0.70869	0.79857	0.74256	0.49536
fp2-simGIC-all-0.77	0.75375	0.72714	0.74038	0.73866	0.75375	0.73537	0.49480
fp3-simUI-structure-0.13	0.67732	0.79036	0.73508	0.78668	0.67732	0.70477	0.49457
fp2-simUI-structure-0.02	0.59696	0.86339	0.73437	0.83283	0.59696	0.67274	0.49408
fp2-simUI-subatomic-0.32	0.74286	0.72786	0.73475	0.74717	0.74286	0.72165	0.49405
fp2-simGIC-role-0.80	0.75304	0.72982	0.74167	0.73564	0.75304	0.73498	0.49367
fp3-simUI-structure-0.93	0.71929	0.75625	0.73817	0.76006	0.71929	0.72194	0.49365
fp3-simUI-subatomic-0.97	0.71804	0.75804	0.73842	0.75567	0.71804	0.71999	0.49206
fp2-simGIC-role-0.84	0.75839	0.72071	0.73888	0.73003	0.75839	0.73345	0.49103
fp3-simUI-structure-0.15	0.69107	0.77482	0.73538	0.77374	0.69107	0.70816	0.49082
fp3-simUI-structure-0.10	0.66607	0.79482	0.73337	0.78581	0.66607	0.69283	0.48984
fp3-simUI-structure-0.92	0.72411	0.74518	0.73567	0.74522	0.72411	0.71563	0.48972
fp4-simUI-subatomic-0.06	0.68125	0.78696	0.73600	0.77161	0.68125	0.70358	0.48972
fp2-simUI-structure-0.03	0.59304	0.86321	0.73171	0.82096	0.59304	0.66818	0.48963
fp2-simGIC-all-0.79	0.74786	0.72875	0.73763	0.74058	0.74786	0.73082	0.48936
fp2-simUI-role-0.85	0.74554	0.73214	0.73867	0.73938	0.74554	0.73211	0.48850
fp2-simGIC-all-0.78	0.75286	0.72607	0.73871	0.73157	0.75286	0.73426	0.48782
fp2-simGIC-all-0.80	0.75536	0.71893	0.73704	0.72687	0.75536	0.72980	0.48777
fp2-simGIC-subatomic-0.21	0.65357	0.81018	0.73512	0.78637	0.65357	0.69298	0.48774
fp2-simUI-all-0.66	0.78571	0.69036	0.73788	0.71527	0.78571	0.74159	0.48765
fp2-simUI-all-0.64	0.79375	0.67946	0.73492	0.71082	0.79375	0.74000	0.48743
fp2-simGIC-structure-0.24	0.64411	0.81268	0.73025	0.79591	0.64411	0.68473	0.48743
fp3-simUI-subatomic-0.88	0.73464	0.73161	0.73183	0.74086	0.73464	0.71675	0.48732
fp2-simUI-structure-0.06	0.58464	0.86768	0.73083	0.83249	0.58464	0.66770	0.48697
fp3-simUI-subatomic-0.89	0.74143	0.72804	0.73567	0.74247	0.74143	0.72784	0.48683
fp2-simUI-all-0.68	0.77696	0.69982	0.73675	0.71810	0.77696	0.73842	0.48680
fp2-simGIC-role-0.83	0.74696	0.72536	0.73675	0.74054	0.74696	0.73146	0.48657
fp2-simUI-structure-0.19	0.62875	0.82464	0.73029	0.80865	0.62875	0.68197	0.48647
fp3-simUI-subatomic-0.04	0.75125	0.71482	0.73113	0.73858	0.75125	0.72570	0.48646
fp3-simUI-structure-0.11	0.67268	0.78232	0.72846	0.78612	0.67268	0.69832	0.48547
fp2-simUI-subatomic-0.39	0.75893	0.70214	0.72917	0.73138	0.75893	0.72213	0.48528
fp2-simUI-structure-0.10	0.59839	0.85357	0.73196	0.82191	0.59839	0.67188	0.48496
fp3-simUI-structure-0.02	0.60911	0.84464	0.73008	0.81437	0.60911	0.67828	0.48478
fp4-simUI-subatomic-0.05	0.69107	0.76768	0.72921	0.76432	0.69107	0.70045	0.48472
fp2-simUI-subatomic-0.19	0.75375	0.71000	0.73067	0.72670	0.75375	0.72253	0.48428
fp2-simUI-structure-0.11	0.60536	0.84661	0.72975	0.81546	0.60536	0.67525	0.48423
fp2-simUI-all-0.76	0.74857	0.72304	0.73504	0.73074	0.74857	0.72872	0.48402
fp3-simUI-structure-0.12	0.67321	0.78000	0.72725	0.78081	0.67321	0.69241	0.48286
fp2-simUI-all-0.81	0.74821	0.72393	0.73529	0.72858	0.74821	0.72830	0.48273
fp2-simUI-all-0.75	0.75071	0.72071	0.73487	0.72440	0.75071	0.72657	0.48202
fp2-simGIC-role-0.81	0.74321	0.73036	0.73700	0.73432	0.74321	0.73166	0.48193
fp2-simUI-all-0.79	0.74411	0.72482	0.73463	0.72996	0.74411	0.72575	0.48178
fp2-simUI-all-0.71	0.76232	0.70982	0.73529	0.71740	0.76232	0.73180	0.48160
fp2-simUI-all-0.62	0.78571	0.67946	0.73142	0.71404	0.78571	0.73654	0.48132
fp2-simUI-subatomic-0.28	0.75196	0.70571	0.72850	0.73176	0.75196	0.71999	0.48106
fp2-simUI-structure-0.56	0.72661	0.74179	0.73487	0.73295	0.72661	0.71850	0.48014
fp2-simUI-structure-0.22	0.64179	0.81071	0.72883	0.78853	0.64179	0.68271	0.48001
fp2-simGIC-subatomic-0.26	0.64732	0.80518	0.72729	0.78971	0.64732	0.68471	0.47981
fp2-simUI-all-0.73	0.75839	0.70893	0.73213	0.72054	0.75839	0.72832	0.47973
fp2-simGIC-subatomic-0.24	0.64161	0.80446	0.72621	0.79782	0.64161	0.67758	0.47954
[truncated: 425 more rows]
