# Supplementary material for: Semantic Similarity for Automatic Classification of Chemical Compounds
Source: PLoS Comput Biol. 2010 Sep 23;6(9):e1000937. doi: 10.1371/journal.pcbi.1000937 (PMC2944781; doi:10.1371/journal.pcbi.1000937)
Supplement: Table S2 — Performance indicators for every metric used by Chym, when solving the Pgp problem. The table is sorted so that the metric with higher Matthews Correlation Coefficient appears first in the list. (0.19 MB TXT) [file pcbi.1000937.s002.txt]

Metric	positives	negatives	accuracy	precision	recall	fmeasure	matthews
fp4-simUI-role-0.72	0.92467	0.75000	0.87278	0.90810	0.92467	0.90987	0.69428
fp4-simUI-role-0.67	0.92233	0.74500	0.87181	0.90450	0.92233	0.90841	0.69284
fp4-simUI-role-0.71	0.92267	0.73833	0.87042	0.90324	0.92267	0.90823	0.68902
fp4-simUI-role-0.69	0.92333	0.74167	0.87028	0.90776	0.92333	0.90946	0.68747
fp4-simUI-role-0.70	0.91867	0.73833	0.86403	0.89814	0.91867	0.90245	0.68417
fp4-simUI-role-0.74	0.91900	0.74167	0.86667	0.90467	0.91900	0.90520	0.68408
fp4-simUI-role-0.68	0.91567	0.74667	0.86333	0.90110	0.91567	0.90181	0.68099
fp4-simUI-role-0.77	0.91367	0.73667	0.85917	0.89900	0.91367	0.89877	0.67967
fp4-simUI-role-0.73	0.91900	0.72333	0.86097	0.89577	0.91900	0.90107	0.67749
fp4-simUI-structure-0.67	0.90033	0.76167	0.85931	0.90738	0.90033	0.89641	0.67672
fp4-simUI-structure-0.68	0.89233	0.77333	0.85569	0.91002	0.89233	0.89308	0.67569
fp4-simUI-structure-0.63	0.90400	0.75833	0.85986	0.90856	0.90400	0.89859	0.67542
fp4-simUI-role-0.76	0.92233	0.72500	0.86278	0.89637	0.92233	0.90330	0.67517
fp4-simUI-all-0.70	0.90933	0.74500	0.86083	0.90245	0.90933	0.90006	0.6747
fp4-simUI-all-0.76	0.90200	0.74500	0.85514	0.89543	0.90200	0.89210	0.67326
fp4-simUI-subatomic-0.63	0.89800	0.76833	0.85597	0.90612	0.89800	0.89574	0.67284
fp4-simUI-role-0.78	0.91733	0.73333	0.86222	0.89675	0.91733	0.90160	0.67186
fp4-simUI-all-0.63	0.89667	0.76667	0.85833	0.91030	0.89667	0.89607	0.67178
fp4-simUI-all-0.67	0.90733	0.74000	0.86000	0.90393	0.90733	0.89976	0.67021
fp4-simUI-subatomic-0.58	0.90033	0.75500	0.85750	0.90602	0.90033	0.89709	0.66824
fp4-simUI-all-0.73	0.90033	0.75167	0.85236	0.90007	0.90033	0.89357	0.66712
fp4-simUI-all-0.66	0.90233	0.74833	0.85319	0.89246	0.90233	0.89188	0.66692
fp4-simGIC-structure-0.59	0.92467	0.71167	0.85958	0.89315	0.92467	0.90141	0.66549
fp4-simUI-all-0.61	0.90333	0.75167	0.85569	0.90624	0.90333	0.89662	0.66526
fp4-simUI-all-0.68	0.90367	0.74500	0.85667	0.90251	0.90367	0.89594	0.6647
fp4-simUI-all-0.51	0.88567	0.76167	0.85014	0.91071	0.88567	0.88954	0.66446
fp4-simGIC-structure-0.55	0.91767	0.71667	0.85819	0.89533	0.91767	0.89989	0.66377
fp4-simUI-all-0.60	0.90400	0.74833	0.85681	0.90402	0.90400	0.89708	0.66318
fp4-simUI-subatomic-0.55	0.90200	0.74167	0.85417	0.90031	0.90200	0.89451	0.66293
fp4-simGIC-subatomic-0.59	0.92433	0.70833	0.86125	0.89121	0.92433	0.90270	0.66282
fp4-simGIC-structure-0.62	0.92467	0.70667	0.85792	0.88856	0.92467	0.90016	0.66216
fp4-simUI-subatomic-0.64	0.90033	0.75167	0.85722	0.90656	0.90033	0.89737	0.66201
fp4-simUI-structure-0.66	0.90200	0.74833	0.85542	0.90365	0.90200	0.89540	0.66199
fp4-simUI-all-0.59	0.88933	0.76167	0.85069	0.90517	0.88933	0.88969	0.66139
fp4-simUI-structure-0.64	0.90967	0.74333	0.86000	0.90502	0.90967	0.90201	0.66081
fp4-simGIC-structure-0.54	0.91633	0.70667	0.85569	0.88967	0.91633	0.89692	0.65963
fp4-simGIC-structure-0.56	0.92367	0.70333	0.85722	0.88721	0.92367	0.90024	0.65924
fp4-simUI-structure-0.62	0.89700	0.73833	0.85028	0.89605	0.89700	0.89007	0.6587
fp4-simUI-structure-0.65	0.89767	0.75000	0.85458	0.90629	0.89767	0.89457	0.6585
fp4-simUI-all-0.65	0.90767	0.73333	0.85611	0.90046	0.90767	0.89783	0.65783
fp4-simUI-subatomic-0.61	0.89233	0.75000	0.85306	0.90031	0.89233	0.89136	0.65763
fp4-simUI-all-0.57	0.87900	0.76833	0.84667	0.90307	0.87900	0.88394	0.65757
fp4-simUI-all-0.72	0.90767	0.72667	0.85556	0.89960	0.90767	0.89670	0.65727
fp4-simUI-role-0.75	0.91300	0.72833	0.85917	0.89783	0.91300	0.89954	0.6572
fp4-simUI-subatomic-0.62	0.90200	0.74333	0.85292	0.89869	0.90200	0.89387	0.65719
fp4-simUI-all-0.74	0.90667	0.71667	0.85097	0.89538	0.90667	0.89273	0.65717
fp4-simUI-structure-0.69	0.89433	0.75167	0.85111	0.90199	0.89433	0.89105	0.6566
fp4-simUI-subatomic-0.56	0.89433	0.73833	0.85069	0.90086	0.89433	0.89048	0.65647
fp4-simUI-structure-0.76	0.90667	0.73833	0.85375	0.89731	0.90667	0.89580	0.65606
fp4-simGIC-subatomic-0.60	0.93033	0.68667	0.85792	0.88367	0.93033	0.90044	0.65591
fp4-simUI-subatomic-0.68	0.89467	0.74500	0.85236	0.90465	0.89467	0.89190	0.65578
fp4-simUI-subatomic-0.75	0.89700	0.73500	0.84972	0.89796	0.89700	0.89104	0.65576
fp4-simUI-structure-0.74	0.89667	0.73500	0.84764	0.89608	0.89667	0.88847	0.65574
fp4-simGIC-subatomic-0.63	0.92500	0.69833	0.85597	0.88675	0.92500	0.89908	0.65549
fp4-simUI-subatomic-0.74	0.89500	0.74000	0.84625	0.90112	0.89500	0.88925	0.6536
fp4-simUI-subatomic-0.66	0.90200	0.72167	0.84569	0.89040	0.90200	0.88856	0.65326
fp4-simGIC-subatomic-0.57	0.92433	0.69167	0.85625	0.88769	0.92433	0.89994	0.65317
fp4-simUI-subatomic-0.70	0.89267	0.74167	0.84653	0.89514	0.89267	0.88839	0.65282
fp4-simUI-structure-0.72	0.89800	0.73333	0.84958	0.89462	0.89800	0.89014	0.65276
fp4-simUI-all-0.64	0.89433	0.74333	0.84903	0.90138	0.89433	0.89041	0.6524
fp4-simGIC-structure-0.58	0.92267	0.70167	0.85986	0.89385	0.92267	0.90167	0.65225
fp4-simUI-all-0.56	0.88633	0.75500	0.85097	0.91014	0.88633	0.89232	0.65203
fp4-simUI-all-0.62	0.90200	0.73667	0.85611	0.90624	0.90200	0.89720	0.65175
fp4-simUI-all-0.69	0.90467	0.73167	0.85194	0.89850	0.90467	0.89543	0.65146
fp4-simGIC-subatomic-0.54	0.92667	0.69667	0.85972	0.89044	0.92667	0.90292	0.65139
fp4-simUI-all-0.55	0.89667	0.74500	0.85194	0.90150	0.89667	0.89364	0.64942
fp4-simGIC-structure-0.61	0.91933	0.69833	0.85708	0.88779	0.91933	0.89851	0.6483
fp4-simUI-structure-0.71	0.90067	0.72833	0.84694	0.89538	0.90067	0.88973	0.64736
fp4-simUI-subatomic-0.69	0.89800	0.73000	0.85042	0.89795	0.89800	0.89221	0.64697
fp4-simUI-role-0.66	0.90633	0.71167	0.84417	0.88674	0.90633	0.88864	0.64659
fp4-simUI-role-0.80	0.92067	0.69667	0.85597	0.89133	0.92067	0.89907	0.64649
fp4-simUI-structure-0.61	0.90300	0.73000	0.85264	0.90185	0.90300	0.89610	0.64646
fp4-simUI-role-0.87	0.92833	0.68167	0.85556	0.88324	0.92833	0.89813	0.64645
fp4-simGIC-subatomic-0.53	0.92533	0.68833	0.85917	0.89021	0.92533	0.90164	0.64641
fp4-simUI-subatomic-0.65	0.89933	0.72500	0.84833	0.89290	0.89933	0.89048	0.64633
fp4-simUI-structure-0.87	0.91333	0.70333	0.85306	0.89119	0.91333	0.89555	0.64604
fp4-simUI-role-0.83	0.91333	0.70000	0.85139	0.89365	0.91333	0.89548	0.64594
fp4-simUI-subatomic-0.53	0.89833	0.73333	0.84958	0.89869	0.89833	0.89213	0.6452
fp4-simUI-all-0.53	0.90033	0.73500	0.85083	0.89993	0.90033	0.89277	0.64493
fp4-simGIC-structure-0.52	0.91400	0.70833	0.85181	0.89286	0.91400	0.89634	0.64443
fp4-simUI-role-0.65	0.90533	0.71000	0.84806	0.89248	0.90533	0.89222	0.64394
fp4-simUI-all-0.83	0.92467	0.68167	0.85403	0.88514	0.92467	0.89787	0.6439
fp4-simGIC-structure-0.69	0.92500	0.68500	0.85431	0.88651	0.92500	0.89803	0.64389
fp4-simUI-all-0.47	0.88100	0.74833	0.84153	0.89698	0.88100	0.88219	0.64376
fp4-simUI-structure-0.82	0.91867	0.69333	0.85125	0.88974	0.91867	0.89622	0.64358
fp4-simUI-role-0.81	0.92033	0.69667	0.85528	0.89130	0.92033	0.89871	0.64297
fp4-simGIC-structure-0.53	0.91867	0.70500	0.85375	0.89026	0.91867	0.89772	0.64289
fp4-simUI-all-0.54	0.88967	0.73833	0.84792	0.90343	0.88967	0.88997	0.64272
fp4-simUI-all-0.90	0.92700	0.67333	0.84861	0.87737	0.92700	0.89492	0.64252
fp4-simUI-subatomic-0.59	0.89500	0.73333	0.84764	0.89712	0.89500	0.89010	0.64248
fp4-simUI-all-0.58	0.88667	0.74500	0.84625	0.90369	0.88667	0.88860	0.64245
fp4-simUI-subatomic-0.57	0.89467	0.73667	0.84736	0.89817	0.89467	0.88921	0.64219
fp4-simUI-structure-0.70	0.90033	0.72833	0.85014	0.89693	0.90033	0.89358	0.64187
fp4-simUI-subatomic-0.71	0.89700	0.72667	0.84611	0.89274	0.89700	0.88857	0.64161
fp4-simUI-subatomic-0.60	0.89867	0.74000	0.84764	0.89896	0.89867	0.89190	0.6414
fp4-simGIC-subatomic-0.61	0.92667	0.68500	0.85806	0.88892	0.92667	0.90226	0.64085
fp4-simGIC-structure-0.74	0.92667	0.66833	0.84972	0.87710	0.92667	0.89517	0.64053
fp4-simUI-subatomic-0.72	0.89300	0.73333	0.84736	0.90169	0.89300	0.89035	0.64051
fp4-simGIC-all-0.76	0.92400	0.67667	0.85083	0.88023	0.92400	0.89529	0.64017
fp4-simGIC-subatomic-0.58	0.92033	0.69000	0.85361	0.88825	0.92033	0.89621	0.63927
fp4-simGIC-structure-0.45	0.90933	0.70000	0.84569	0.88702	0.90933	0.89103	0.63924
fp4-simUI-subatomic-0.78	0.89567	0.72333	0.84458	0.89190	0.89567	0.88805	0.63906
fp4-simGIC-subatomic-0.74	0.92867	0.66833	0.85014	0.87735	0.92867	0.89583	0.6389
fp4-simGIC-subatomic-0.52	0.92433	0.67833	0.85250	0.88280	0.92433	0.89638	0.63879
fp4-simUI-all-0.84	0.92333	0.68333	0.85014	0.88055	0.92333	0.89516	0.63874
fp4-simGIC-all-0.78	0.92300	0.67500	0.85028	0.88040	0.92300	0.89435	0.63834
fp4-simUI-structure-0.73	0.89700	0.72500	0.84639	0.89570	0.89700	0.88950	0.63816
fp4-simUI-subatomic-0.67	0.89767	0.72333	0.84597	0.89210	0.89767	0.89050	0.63814
fp4-simGIC-subatomic-0.65	0.92500	0.68000	0.85222	0.88280	0.92500	0.89734	0.63794
fp4-simGIC-subatomic-0.64	0.92267	0.69000	0.85319	0.88406	0.92267	0.89709	0.63763
fp4-simUI-all-0.75	0.90067	0.72000	0.84806	0.89140	0.90067	0.88956	0.63721
fp4-simUI-subatomic-0.49	0.89200	0.72667	0.83931	0.89055	0.89200	0.88311	0.63687
fp4-simUI-all-0.50	0.88967	0.73500	0.84569	0.89963	0.88967	0.88637	0.6367
fp4-simUI-structure-0.75	0.89600	0.72333	0.84569	0.89010	0.89600	0.88711	0.6361
fp4-simGIC-role-0.65	0.92133	0.68167	0.84694	0.87701	0.92133	0.89247	0.63594
fp4-simUI-structure-0.60	0.90300	0.71000	0.84625	0.88890	0.90300	0.88877	0.63575
fp4-simUI-structure-0.77	0.90000	0.71333	0.84125	0.88636	0.90000	0.88625	0.6355
fp4-simUI-structure-0.83	0.91700	0.68833	0.85167	0.88604	0.91700	0.89514	0.63502
fp4-simUI-all-0.71	0.90333	0.72167	0.84944	0.89986	0.90333	0.89275	0.63486
fp4-simUI-role-0.85	0.92833	0.67833	0.85222	0.88313	0.92833	0.89824	0.63485
fp4-simUI-structure-0.84	0.91900	0.69000	0.85403	0.88839	0.91900	0.89746	0.63463
fp4-simGIC-subatomic-0.62	0.92700	0.68000	0.85833	0.89106	0.92700	0.90233	0.63458
fp4-simGIC-structure-0.73	0.92233	0.66833	0.84639	0.87663	0.92233	0.89239	0.63452
fp4-simGIC-subatomic-0.67	0.92767	0.66667	0.84917	0.87469	0.92767	0.89494	0.63412
fp4-simGIC-subatomic-0.70	0.92467	0.67500	0.84611	0.87855	0.92467	0.89320	0.63397
fp4-simUI-structure-0.88	0.92133	0.68333	0.85014	0.88275	0.92133	0.89440	0.63396
fp4-simGIC-structure-0.60	0.92033	0.67000	0.85167	0.88638	0.92033	0.89605	0.63318
fp4-simUI-role-0.82	0.91500	0.69167	0.84833	0.88402	0.91500	0.89389	0.63316
fp4-simGIC-structure-0.76	0.92467	0.67167	0.84542	0.87725	0.92467	0.89328	0.63289
fp4-simUI-structure-0.59	0.89167	0.73000	0.84222	0.88967	0.89167	0.88392	0.63265
fp4-simGIC-all-0.60	0.91733	0.67833	0.84556	0.87540	0.91733	0.89165	0.63253
fp4-simUI-role-0.94	0.92600	0.67000	0.84764	0.87783	0.92600	0.89458	0.63221
fp4-simGIC-subatomic-0.71	0.92500	0.67167	0.85028	0.87690	0.92500	0.89558	0.63216
fp4-simUI-subatomic-0.54	0.89200	0.72667	0.84278	0.89114	0.89200	0.88606	0.63205
fp4-simUI-subatomic-0.73	0.89700	0.72500	0.84597	0.89379	0.89700	0.88921	0.63203
fp4-simGIC-subatomic-0.33	0.93433	0.65333	0.84972	0.87379	0.93433	0.89769	0.63192
fp4-simGIC-role-0.84	0.92167	0.67167	0.84708	0.87395	0.92167	0.89268	0.63188
fp4-simGIC-structure-0.67	0.92633	0.68000	0.85375	0.88299	0.92633	0.89852	0.63185
fp4-simUI-all-0.49	0.88600	0.73500	0.84028	0.89688	0.88600	0.88339	0.63167
fp4-simGIC-subatomic-0.55	0.92800	0.67167	0.85486	0.88686	0.92800	0.90075	0.63157
fp4-simGIC-all-0.74	0.92367	0.67833	0.85056	0.87771	0.92367	0.89593	0.63145
fp4-simGIC-subatomic-0.78	0.92600	0.66833	0.84861	0.87608	0.92600	0.89533	0.63049
fp4-simUI-all-0.78	0.90800	0.70333	0.84875	0.89330	0.90800	0.89336	0.63022
fp4-simUI-all-0.85	0.91167	0.68000	0.84208	0.87920	0.91167	0.88692	0.62999
fp4-simGIC-structure-0.63	0.92467	0.67333	0.84944	0.88023	0.92467	0.89530	0.62999
fp4-simUI-subatomic-0.76	0.89433	0.73667	0.84750	0.90085	0.89433	0.89149	0.62991
fp4-simGIC-all-0.86	0.92233	0.66667	0.84556	0.87642	0.92233	0.89116	0.62982
fp4-simGIC-structure-0.64	0.92600	0.66833	0.84792	0.87957	0.92600	0.89491	0.62954
fp4-simGIC-structure-0.49	0.91833	0.68000	0.84806	0.88093	0.91833	0.89339	0.62925
fp4-simGIC-structure-0.50	0.91200	0.69833	0.84958	0.89135	0.91200	0.89474	0.6292
fp4-simGIC-subatomic-0.81	0.92500	0.66333	0.84639	0.87736	0.92500	0.89259	0.62899
fp4-simUI-role-0.90	0.91733	0.68333	0.84889	0.88380	0.91733	0.89241	0.62877
fp4-simGIC-structure-0.48	0.91167	0.68333	0.84694	0.88612	0.91167	0.89151	0.62867
fp4-simUI-subatomic-0.89	0.92067	0.66667	0.84514	0.87780	0.92067	0.89078	0.62837
fp4-simUI-role-0.64	0.90100	0.70667	0.84597	0.89455	0.90100	0.89106	0.62827
fp4-simGIC-structure-0.81	0.92500	0.66500	0.84458	0.87443	0.92500	0.89256	0.62813
fp4-simGIC-structure-0.90	0.92667	0.66333	0.84722	0.87786	0.92667	0.89373	0.62806
fp4-simGIC-role-0.86	0.92700	0.66167	0.84722	0.87095	0.92700	0.89354	0.62805
fp4-simUI-subatomic-0.77	0.89100	0.71500	0.83903	0.89029	0.89100	0.88301	0.62803
fp4-simGIC-structure-0.65	0.91967	0.67500	0.84778	0.87845	0.91967	0.89335	0.62803
fp4-simGIC-structure-0.66	0.92033	0.66667	0.84722	0.87705	0.92033	0.89238	0.62791
fp4-simGIC-subatomic-0.42	0.90800	0.67833	0.83778	0.87680	0.90800	0.88312	0.62789
fp4-simUI-all-0.52	0.89067	0.71667	0.84264	0.89714	0.89067	0.88471	0.6276
fp4-simGIC-structure-0.51	0.91500	0.68667	0.84722	0.88760	0.91500	0.89360	0.62756
fp4-simGIC-subatomic-0.91	0.92333	0.67833	0.85000	0.88262	0.92333	0.89489	0.62731
fp4-simGIC-subatomic-0.73	0.92067	0.67333	0.84750	0.87988	0.92067	0.89379	0.62728
fp4-simUI-role-0.86	0.91367	0.68667	0.84792	0.88558	0.91367	0.89199	0.62727
fp4-simUI-role-0.79	0.91600	0.69167	0.85278	0.89101	0.91600	0.89699	0.62717
fp4-simGIC-structure-0.68	0.91833	0.67500	0.84708	0.87942	0.91833	0.89286	0.62711
fp4-simUI-role-0.60	0.89867	0.70667	0.84361	0.89001	0.89867	0.88699	0.62695
fp4-simGIC-subatomic-0.47	0.91767	0.67500	0.84597	0.88324	0.91767	0.89293	0.62695
fp4-simUI-role-0.59	0.89567	0.70167	0.83903	0.88692	0.89567	0.88169	0.62693
fp4-simGIC-subatomic-0.79	0.92567	0.66667	0.84833	0.87632	0.92567	0.89481	0.62689
fp4-simUI-role-0.93	0.92700	0.66167	0.84847	0.87843	0.92700	0.89465	0.62686
fp4-simGIC-structure-0.78	0.92767	0.65667	0.85042	0.87588	0.92767	0.89548	0.62659
fp4-simGIC-role-0.76	0.92333	0.66167	0.84500	0.87446	0.92333	0.89128	0.62559
fp4-simUI-all-0.77	0.90333	0.70333	0.84181	0.88694	0.90333	0.88821	0.62535
fp4-simUI-role-0.62	0.90367	0.70500	0.84653	0.89390	0.90367	0.89250	0.62504
fp4-simUI-subatomic-0.52	0.89067	0.72500	0.84278	0.89801	0.89067	0.88645	0.62497
fp4-simGIC-subatomic-0.35	0.93433	0.63333	0.84681	0.86785	0.93433	0.89398	0.62477
fp4-simUI-role-0.88	0.91667	0.68333	0.84792	0.88593	0.91667	0.89362	0.62434
fp4-simUI-subatomic-0.50	0.89733	0.71000	0.84097	0.89268	0.89733	0.88628	0.6243
fp4-simUI-role-0.61	0.89500	0.70500	0.83944	0.88976	0.89500	0.88513	0.62417
fp4-simUI-structure-0.79	0.90633	0.69167	0.84444	0.88599	0.90633	0.88958	0.62405
fp4-simUI-subatomic-0.85	0.92000	0.67333	0.84778	0.88379	0.92000	0.89304	0.62391
fp4-simGIC-role-0.69	0.92367	0.65833	0.84389	0.87423	0.92367	0.89186	0.62365
fp4-simUI-all-0.88	0.91833	0.67000	0.84389	0.87918	0.91833	0.89111	0.62352
fp4-simUI-structure-0.85	0.90967	0.69333	0.84514	0.88451	0.90967	0.89076	0.62352
fp4-simGIC-subatomic-0.45	0.91833	0.68000	0.84708	0.88062	0.91833	0.89336	0.62324
fp4-simUI-structure-0.86	0.91200	0.68833	0.84639	0.88454	0.91200	0.89179	0.62321
fp4-simGIC-structure-0.70	0.92500	0.66833	0.84903	0.88205	0.92500	0.89619	0.62291
fp4-simUI-all-0.45	0.88100	0.73167	0.83736	0.90088	0.88100	0.88138	0.62262
fp4-simGIC-subatomic-0.85	0.92467	0.65333	0.84139	0.87086	0.92467	0.88976	0.62257
fp4-simUI-all-0.48	0.88500	0.72167	0.83778	0.89377	0.88500	0.88093	0.62239
fp4-simGIC-subatomic-0.46	0.91033	0.68167	0.83972	0.87785	0.91033	0.88619	0.62231
fp4-simGIC-structure-0.57	0.91633	0.68333	0.84931	0.88757	0.91633	0.89377	0.62223
fp4-simUI-structure-0.81	0.91200	0.68333	0.84319	0.88333	0.91200	0.89035	0.62207
fp4-simGIC-role-0.88	0.93167	0.65333	0.84819	0.87402	0.93167	0.89576	0.622
fp4-simGIC-role-0.70	0.91700	0.68000	0.84681	0.88454	0.91700	0.89282	0.62182
fp4-simUI-structure-0.78	0.89900	0.70167	0.83833	0.88892	0.89900	0.88487	0.62175
fp4-simGIC-all-0.77	0.92800	0.65833	0.84667	0.87556	0.92800	0.89413	0.62175
fp4-simGIC-all-0.92	0.92800	0.65333	0.84611	0.87393	0.92800	0.89438	0.6217
fp4-simGIC-subatomic-0.69	0.91900	0.66667	0.84653	0.88207	0.91900	0.89284	0.62133
fp4-simUI-subatomic-0.87	0.91667	0.66833	0.84403	0.87704	0.91667	0.89097	0.62122
fp4-simUI-role-0.95	0.92667	0.65500	0.84667	0.87433	0.92667	0.89385	0.62115
fp4-simGIC-role-0.82	0.92867	0.65333	0.84639	0.87304	0.92867	0.89361	0.62072
fp4-simGIC-subatomic-0.80	0.92733	0.65167	0.84597	0.87218	0.92733	0.89334	0.62072
fp4-simGIC-role-0.78	0.92233	0.65833	0.84694	0.87807	0.92233	0.89298	0.62047
fp4-simGIC-structure-0.84	0.91933	0.66833	0.84500	0.87945	0.91933	0.89140	0.62017
fp4-simGIC-structure-0.91	0.92767	0.64500	0.84486	0.86957	0.92767	0.89219	0.61983
fp4-simGIC-structure-0.80	0.92833	0.66333	0.85083	0.87918	0.92833	0.89743	0.61978
fp4-simGIC-all-0.85	0.92500	0.64500	0.84181	0.86802	0.92500	0.88952	0.61976
fp4-simGIC-structure-0.94	0.92167	0.65667	0.84653	0.87463	0.92167	0.89198	0.61966
fp4-simUI-all-0.79	0.90600	0.67500	0.83861	0.87835	0.90600	0.88455	0.61907
fp4-simUI-subatomic-0.88	0.91633	0.67000	0.84250	0.87760	0.91633	0.89104	0.61889
fp4-simGIC-role-0.79	0.92367	0.66833	0.84486	0.87638	0.92367	0.89265	0.61883
fp4-simUI-role-0.57	0.89567	0.70000	0.83736	0.88562	0.89567	0.88185	0.61866
fp4-simGIC-all-0.80	0.92633	0.65167	0.84639	0.87414	0.92633	0.89389	0.61865
fp4-simGIC-subatomic-0.77	0.92367	0.65167	0.84236	0.87029	0.92367	0.89020	0.61862
fp4-simGIC-subatomic-0.66	0.92667	0.66167	0.84972	0.87745	0.92667	0.89606	0.61844
fp4-simGIC-all-0.67	0.92000	0.65833	0.83847	0.87230	0.92000	0.88747	0.61843
fp4-simGIC-subatomic-0.72	0.92400	0.65333	0.84319	0.87243	0.92400	0.89053	0.61842
fp4-simUI-all-0.42	0.88567	0.72000	0.83708	0.89411	0.88567	0.88169	0.61828
fp4-simGIC-subatomic-0.51	0.91700	0.68500	0.84708	0.88302	0.91700	0.89398	0.61817
fp4-simGIC-subatomic-0.76	0.92567	0.66333	0.84792	0.87860	0.92567	0.89487	0.61804
fp4-simUI-all-0.81	0.91600	0.67667	0.84486	0.87883	0.91600	0.89078	0.61787
fp4-simGIC-role-0.91	0.92433	0.66333	0.84444	0.87360	0.92433	0.89228	0.61781
fp4-simGIC-structure-0.92	0.92600	0.64833	0.84486	0.87060	0.92600	0.89097	0.6178
fp4-simGIC-role-0.67	0.91833	0.67333	0.84514	0.88273	0.91833	0.89243	0.61776
fp4-simGIC-role-0.74	0.92200	0.65500	0.84389	0.87543	0.92200	0.89169	0.61743
fp4-simUI-role-0.58	0.89767	0.69833	0.84014	0.88293	0.89767	0.88483	0.6173
fp4-simGIC-all-0.66	0.92067	0.66333	0.84333	0.87476	0.92067	0.89036	0.61723
fp4-simGIC-subatomic-0.50	0.91433	0.67667	0.84486	0.88173	0.91433	0.89098	0.61718
fp4-simUI-subatomic-0.51	0.88167	0.72333	0.83333	0.89311	0.88167	0.87789	0.61691
fp4-simGIC-structure-0.88	0.92500	0.64500	0.84153	0.86735	0.92500	0.88916	0.61672
fp4-simGIC-structure-0.83	0.92100	0.65167	0.84472	0.87457	0.92100	0.89187	0.6166
fp4-simUI-all-0.82	0.92167	0.66333	0.84653	0.87924	0.92167	0.89346	0.61655
fp4-simGIC-all-0.62	0.91633	0.65333	0.83931	0.86821	0.91633	0.88619	0.61645
fp4-simGIC-all-0.94	0.92100	0.65500	0.84319	0.87370	0.92100	0.89130	0.61635
fp4-simUI-structure-0.58	0.89267	0.71500	0.83819	0.88820	0.89267	0.88319	0.61629
fp4-simGIC-all-0.75	0.92100	0.66000	0.84444	0.87639	0.92100	0.89125	0.61627
fp4-simUI-all-0.94	0.92733	0.64500	0.84472	0.87268	0.92733	0.89268	0.61624
fp4-simGIC-structure-0.72	0.92667	0.65500	0.84778	0.87657	0.92667	0.89522	0.61606
fp4-simGIC-subatomic-0.28	0.92233	0.65833	0.84319	0.87438	0.92233	0.89178	0.6158
fp4-simGIC-subatomic-0.68	0.92067	0.66333	0.84375	0.87756	0.92067	0.89211	0.61566
fp4-simGIC-subatomic-0.41	0.91667	0.65667	0.83778	0.87144	0.91667	0.88648	0.61559
fp4-simGIC-role-0.87	0.92233	0.65667	0.84222	0.87020	0.92233	0.88903	0.6155
fp4-simUI-all-0.46	0.88200	0.72667	0.83125	0.89019	0.88200	0.87859	0.61546
fp4-simGIC-structure-0.75	0.92100	0.66333	0.84528	0.88124	0.92100	0.89294	0.6154
fp4-simGIC-subatomic-0.83	0.92833	0.65167	0.84722	0.87711	0.92833	0.89488	0.61537
fp4-simGIC-all-0.61	0.91900	0.66167	0.83847	0.87263	0.91900	0.88855	0.61515
fp4-simGIC-role-0.90	0.92467	0.65167	0.84236	0.87119	0.92467	0.89080	0.61512
fp4-simGIC-role-0.71	0.91967	0.65500	0.83986	0.86850	0.91967	0.88797	0.61502
fp4-simGIC-structure-0.43	0.89400	0.69500	0.83250	0.88214	0.89400	0.87952	0.61501
fp4-simGIC-all-0.63	0.91533	0.66833	0.84097	0.87679	0.91533	0.88845	0.61421
fp4-simGIC-role-0.98	0.92400	0.64333	0.84208	0.86907	0.92400	0.88990	0.6139
fp4-simGIC-role-0.81	0.92633	0.65667	0.84403	0.87288	0.92633	0.89217	0.61386
fp2-simGIC-role-1.00	0.91133	0.67333	0.83903	0.87940	0.91133	0.88720	0.61383
fp4-simUI-all-0.97	0.91933	0.65167	0.83972	0.87052	0.91933	0.88775	0.61376
fp4-simGIC-all-0.71	0.91900	0.65833	0.83806	0.87013	0.91900	0.88643	0.61368
fp4-simGIC-structure-0.97	0.92533	0.64833	0.84111	0.86807	0.92533	0.88934	0.61347
fp4-simGIC-subatomic-0.56	0.92733	0.66333	0.85111	0.87970	0.92733	0.89748	0.61339
fp4-simUI-all-1.00	0.92100	0.64667	0.83944	0.87113	0.92100	0.88821	0.61333
fp4-simGIC-role-0.57	0.91333	0.66500	0.83944	0.87436	0.91333	0.88757	0.61332
fp4-simGIC-subatomic-0.86	0.92033	0.65333	0.84153	0.87275	0.92033	0.88968	0.613
fp4-simGIC-subatomic-0.48	0.91900	0.66333	0.84222	0.87640	0.91900	0.89079	0.61241
fp4-simGIC-subatomic-0.87	0.93100	0.64333	0.84500	0.87158	0.93100	0.89437	0.61189
fp4-simUI-structure-0.91	0.91967	0.65333	0.84083	0.87226	0.91967	0.88848	0.61181
fp4-simGIC-role-0.66	0.91300	0.66500	0.83889	0.87049	0.91300	0.88518	0.6118
fp4-simUI-all-0.89	0.92033	0.66833	0.84319	0.87611	0.92033	0.89077	0.61168
fp4-simUI-role-0.55	0.89300	0.69667	0.83667	0.88474	0.89300	0.88193	0.61163
fp4-simGIC-role-0.96	0.92533	0.64500	0.84167	0.87068	0.92533	0.89018	0.61163
fp4-simGIC-all-0.72	0.92500	0.64667	0.84458	0.87367	0.92500	0.89284	0.61162
fp4-simUI-subatomic-0.90	0.91700	0.66333	0.83806	0.87404	0.91700	0.88802	0.61152
fp4-simGIC-structure-0.71	0.92067	0.65833	0.84250	0.87269	0.92067	0.88998	0.61151
fp4-simUI-all-0.86	0.91067	0.66167	0.83806	0.87545	0.91067	0.88608	0.61132
fp4-simGIC-all-0.89	0.92633	0.65333	0.84444	0.87408	0.92633	0.89286	0.61116
fp4-simGIC-all-0.54	0.91667	0.64667	0.83528	0.86863	0.91667	0.88426	0.61093
fp4-simUI-all-0.41	0.88400	0.71333	0.83292	0.88557	0.88400	0.87682	0.61041
fp4-simGIC-role-0.75	0.91900	0.65667	0.84153	0.87308	0.91900	0.88925	0.61028
fp4-simUI-role-0.56	0.89933	0.69333	0.83458	0.88108	0.89933	0.88121	0.61016
fp2-simGIC-subatomic-0.74	0.90733	0.67333	0.83597	0.87801	0.90733	0.88443	0.61002
fp4-simUI-subatomic-0.95	0.92567	0.64500	0.84292	0.86971	0.92567	0.89105	0.61001
fp4-simUI-all-0.91	0.91733	0.64833	0.83778	0.86868	0.91733	0.88548	0.60976
fp4-simGIC-structure-0.99	0.92300	0.64667	0.84139	0.87082	0.92300	0.89024	0.60962
fp4-simGIC-role-0.80	0.92633	0.64500	0.84403	0.86981	0.92633	0.89188	0.60956
fp4-simUI-all-0.43	0.88667	0.71667	0.83569	0.89488	0.88667	0.88217	0.6094
fp4-simUI-all-0.92	0.92167	0.65167	0.83875	0.87038	0.92167	0.88717	0.60936
fp4-simGIC-role-0.59	0.91533	0.66500	0.84139	0.87970	0.91533	0.88989	0.60917
fp4-simGIC-all-0.73	0.92367	0.65167	0.84292	0.87146	0.92367	0.89116	0.60891
fp4-simUI-role-0.97	0.92100	0.64500	0.83972	0.87321	0.92100	0.88921	0.60878
fp4-simUI-subatomic-0.48	0.89700	0.69000	0.83431	0.87935	0.89700	0.88127	0.60858
fp4-simGIC-subatomic-0.32	0.93333	0.62667	0.84417	0.86568	0.93333	0.89236	0.60855
fp4-simUI-all-0.99	0.92433	0.64333	0.83875	0.86730	0.92433	0.88875	0.60846
fp4-simGIC-subatomic-0.38	0.91567	0.65667	0.83708	0.87356	0.91567	0.88698	0.60842
fp4-simGIC-all-0.84	0.92067	0.65833	0.83944	0.87206	0.92067	0.88878	0.60812
fp4-simUI-subatomic-0.93	0.91833	0.64667	0.83986	0.87014	0.91833	0.88822	0.60803
fp4-simGIC-structure-0.37	0.91667	0.65667	0.83694	0.87393	0.91667	0.88664	0.60797
fp4-simUI-structure-0.92	0.91567	0.66167	0.83958	0.87374	0.91567	0.88848	0.60791
fp4-simUI-structure-0.57	0.89233	0.69000	0.83389	0.88381	0.89233	0.88021	0.60784
fp4-simGIC-all-0.68	0.92000	0.65000	0.83819	0.86614	0.92000	0.88731	0.60781
fp4-simUI-all-0.96	0.92033	0.65000	0.84000	0.87090	0.92033	0.88700	0.60773
fp4-simGIC-structure-0.96	0.91700	0.64833	0.83806	0.87017	0.91700	0.88475	0.60769
fp4-simGIC-structure-1.00	0.91733	0.65500	0.83819	0.86890	0.91733	0.88608	0.60753
fp4-simGIC-all-0.95	0.92700	0.64000	0.84236	0.86873	0.92700	0.89124	0.6073
fp4-simUI-role-0.84	0.91967	0.66333	0.84444	0.87719	0.91967	0.89223	0.60719
fp4-simUI-subatomic-0.86	0.92467	0.66167	0.84389	0.87513	0.92467	0.89210	0.60707
fp4-simGIC-all-0.88	0.91533	0.65833	0.83889	0.87054	0.91533	0.88611	0.60706
fp4-simGIC-subatomic-0.44	0.91067	0.66500	0.84028	0.88029	0.91067	0.88774	0.60706
fp4-simUI-role-0.92	0.92200	0.64500	0.83847	0.86844	0.92200	0.88782	0.60639
fp4-simGIC-subatomic-0.84	0.91933	0.65500	0.83694	0.86792	0.91933	0.88719	0.60627
fp4-simGIC-subatomic-0.49	0.91300	0.66167	0.83778	0.87506	0.91300	0.88609	0.60623
fp4-simGIC-subatomic-0.90	0.92733	0.64000	0.84167	0.87055	0.92733	0.89110	0.60613
fp4-simGIC-all-0.91	0.92867	0.64000	0.84375	0.87092	0.92867	0.89261	0.60603
fp4-simGIC-role-0.68	0.92400	0.64833	0.84375	0.87524	0.92400	0.89201	0.60603
fp4-simUI-role-0.63	0.89767	0.68000	0.83681	0.87957	0.89767	0.88249	0.60577
fp4-simGIC-structure-0.93	0.92433	0.64333	0.84000	0.87032	0.92433	0.88928	0.60562
fp4-simGIC-structure-0.98	0.92600	0.64000	0.84111	0.86632	0.92600	0.89016	0.60562
fp4-simUI-structure-0.89	0.91567	0.65667	0.83764	0.87263	0.91567	0.88729	0.60553
fp4-simGIC-all-0.79	0.92400	0.65333	0.84583	0.87532	0.92400	0.89323	0.6055
fp4-simGIC-structure-0.79	0.93000	0.64000	0.84097	0.87011	0.93000	0.89139	0.60533
fp4-simUI-subatomic-0.92	0.91567	0.65333	0.83944	0.87170	0.91567	0.88639	0.60528
fp4-simGIC-all-0.69	0.91767	0.65167	0.84111	0.87052	0.91767	0.88844	0.60524
fp4-simGIC-structure-0.86	0.92767	0.64000	0.84236	0.86976	0.92767	0.89217	0.60519
fp4-simUI-role-0.98	0.92333	0.64167	0.83778	0.86629	0.92333	0.88779	0.60441
fp4-simUI-structure-0.80	0.89800	0.67833	0.83319	0.87905	0.89800	0.88071	0.60433
fp4-simUI-structure-0.90	0.92200	0.64500	0.83944	0.87025	0.92200	0.88822	0.60422
fp4-simGIC-subatomic-0.75	0.92167	0.64333	0.84222	0.87402	0.92167	0.89104	0.60415
fp4-simGIC-all-0.65	0.91233	0.66667	0.83708	0.87020	0.91233	0.88539	0.6041
fp4-simGIC-structure-0.77	0.92300	0.63500	0.84167	0.87238	0.92300	0.88940	0.60397
fp4-simGIC-subatomic-0.92	0.92600	0.65167	0.84444	0.87543	0.92600	0.89331	0.60397
fp4-simUI-subatomic-0.98	0.91733	0.64667	0.83625	0.86645	0.91733	0.88465	0.60344
fp4-simUI-role-1.00	0.92600	0.63667	0.83972	0.86889	0.92600	0.89014	0.60326
fp4-simGIC-structure-0.82	0.92267	0.64667	0.83917	0.86742	0.92267	0.88865	0.60294
fp4-simUI-subatomic-0.96	0.92167	0.64167	0.84139	0.87124	0.92167	0.89052	0.60258
fp4-simGIC-role-0.93	0.92867	0.63667	0.84347	0.87118	0.92867	0.89219	0.60255
fp2-simUI-all-0.93	0.90867	0.67500	0.83611	0.87815	0.90867	0.88519	0.60251
fp4-simGIC-role-1.00	0.92633	0.64333	0.84222	0.86904	0.92633	0.89184	0.60248
fp4-simUI-subatomic-0.97	0.92433	0.64833	0.84208	0.87485	0.92433	0.89045	0.60243
fp4-simUI-subatomic-0.47	0.88567	0.70167	0.82889	0.87788	0.88567	0.87511	0.60235
fp4-simGIC-all-0.96	0.92667	0.63500	0.83917	0.86475	0.92667	0.88986	0.60229
fp4-simUI-structure-0.97	0.92300	0.64500	0.83875	0.86755	0.92300	0.88886	0.60174
fp4-simUI-all-0.40	0.87867	0.71333	0.82750	0.88614	0.87867	0.87360	0.60167
fp4-simGIC-all-1.00	0.92633	0.64000	0.84250	0.87085	0.92633	0.89122	0.60167
fp4-simUI-all-0.80	0.89733	0.68000	0.83319	0.87583	0.89733	0.88089	0.60161
fp4-simGIC-all-0.47	0.90333	0.67500	0.83111	0.87358	0.90333	0.88114	0.60153
fp4-simGIC-all-0.98	0.91967	0.65000	0.84125	0.87340	0.91967	0.89073	0.60153
fp4-simGIC-role-0.53	0.90900	0.65333	0.83083	0.86935	0.90900	0.88094	0.6015
fp4-simGIC-structure-0.87	0.92200	0.64000	0.83597	0.86708	0.92200	0.88695	0.60147
fp4-simGIC-all-0.99	0.93033	0.63000	0.84153	0.86661	0.93033	0.89235	0.6012
fp4-simGIC-all-0.90	0.92133	0.64333	0.83694	0.86943	0.92133	0.88640	0.60112
fp4-simUI-all-0.87	0.91233	0.65333	0.83750	0.87519	0.91233	0.88614	0.6008
fp4-simGIC-role-0.97	0.92400	0.62667	0.83653	0.86040	0.92400	0.88576	0.6008
fp4-simGIC-role-0.55	0.90600	0.66500	0.83056	0.87180	0.90600	0.88044	0.60051
fp4-simGIC-all-0.81	0.92100	0.64333	0.83931	0.86865	0.92100	0.88827	0.60048
fp4-simGIC-role-0.83	0.91833	0.65500	0.84181	0.87411	0.91833	0.88949	0.60035
fp4-simGIC-subatomic-1.00	0.91867	0.64333	0.83750	0.87056	0.91867	0.88676	0.60035
fp4-simUI-role-0.91	0.91867	0.65000	0.84194	0.87637	0.91867	0.88891	0.60016
fp4-simGIC-structure-0.46	0.90367	0.67667	0.83681	0.88356	0.90367	0.88540	0.60013
fp4-simUI-all-0.95	0.92400	0.63667	0.83806	0.86530	0.92400	0.88762	0.59993
fp4-simGIC-all-0.52	0.91100	0.64833	0.83625	0.86967	0.91100	0.88448	0.59987
fp4-simGIC-role-0.54	0.91300	0.66000	0.83222	0.87126	0.91300	0.88285	0.59969
fp4-simGIC-subatomic-0.29	0.92433	0.64000	0.83861	0.86670	0.92433	0.88876	0.5996
fp4-simGIC-role-0.92	0.92467	0.65167	0.84389	0.87892	0.92467	0.89320	0.59952
fp4-simGIC-subatomic-0.97	0.91967	0.64833	0.84125	0.87242	0.91967	0.88846	0.59952
fp4-simGIC-all-0.59	0.91200	0.65500	0.83264	0.86901	0.91200	0.88403	0.59946
fp4-simGIC-subatomic-0.89	0.92867	0.63500	0.84236	0.86887	0.92867	0.89296	0.59941
fp4-simGIC-all-0.57	0.91167	0.65667	0.83597	0.87152	0.91167	0.88501	0.59939
fp4-simGIC-subatomic-0.88	0.92567	0.64333	0.84111	0.87081	0.92567	0.89084	0.59935
fp4-simGIC-subatomic-0.96	0.91800	0.64333	0.83486	0.86524	0.91800	0.88429	0.59934
fp2-simUI-all-0.95	0.90567	0.67167	0.83528	0.88049	0.90567	0.88283	0.59904
fp4-simGIC-role-0.94	0.92500	0.63667	0.83861	0.86560	0.92500	0.88879	0.59898
fp4-simGIC-subatomic-0.93	0.92467	0.64333	0.84042	0.86942	0.92467	0.88972	0.59882
fp4-simGIC-subatomic-0.99	0.92700	0.64167	0.84250	0.87030	0.92700	0.89267	0.59872
fp4-simGIC-role-0.89	0.91900	0.64667	0.83986	0.87706	0.91900	0.88847	0.5987
fp4-simGIC-all-0.97	0.93067	0.63333	0.84361	0.86996	0.93067	0.89335	0.59859
fp4-simGIC-structure-0.89	0.92800	0.63500	0.84083	0.86867	0.92800	0.89101	0.59849
fp4-simGIC-all-0.55	0.91567	0.65833	0.83667	0.87205	0.91567	0.88713	0.59829
fp4-simGIC-structure-0.41	0.91233	0.65333	0.83681	0.87125	0.91233	0.88545	0.59824
fp4-simGIC-all-0.28	0.89167	0.69000	0.83042	0.88198	0.89167	0.87955	0.59822
fp4-simGIC-all-0.56	0.91567	0.65167	0.83819	0.87223	0.91567	0.88770	0.59821
fp4-simGIC-role-0.50	0.90700	0.66500	0.83361	0.87400	0.90700	0.88350	0.59814
fp4-simGIC-all-0.41	0.89800	0.66667	0.82875	0.87418	0.89800	0.87695	0.59766
fp4-simUI-all-0.93	0.91767	0.64833	0.83861	0.87162	0.91767	0.88788	0.59753
fp4-simUI-subatomic-0.99	0.92733	0.62333	0.83889	0.86587	0.92733	0.88814	0.59717
fp4-simUI-subatomic-0.80	0.89433	0.68667	0.83292	0.88213	0.89433	0.88108	0.5969
fp4-simGIC-role-0.41	0.90300	0.66500	0.82944	0.87055	0.90300	0.87903	0.59689
fp4-simGIC-subatomic-0.98	0.92033	0.64333	0.83819	0.87314	0.92033	0.88864	0.59663
fp2-simGIC-structure-0.98	0.90433	0.66500	0.82972	0.86915	0.90433	0.87863	0.59659
fp4-simGIC-all-0.87	0.92667	0.63333	0.84208	0.86843	0.92667	0.89095	0.59648
fp4-simGIC-subatomic-0.43	0.90767	0.66333	0.83444	0.87629	0.90767	0.88369	0.59646
fp4-simGIC-all-0.49	0.91333	0.65000	0.83458	0.87160	0.91333	0.88502	0.59604
fp4-simGIC-role-0.77	0.91500	0.65333	0.83833	0.87589	0.91500	0.88760	0.59549
fp2-simGIC-all-0.97	0.91233	0.65667	0.83597	0.87612	0.91233	0.88512	0.59548
fp4-simGIC-all-0.30	0.89167	0.68333	0.83042	0.88183	0.89167	0.87874	0.59526
fp4-simUI-role-0.99	0.92400	0.63167	0.83569	0.86536	0.92400	0.88604	0.59522
fp4-simGIC-role-0.64	0.91567	0.63833	0.83375	0.86836	0.91567	0.88457	0.59488
fp4-simUI-subatomic-1.00	0.92600	0.63333	0.83750	0.86725	0.92600	0.88832	0.5948
fp4-simGIC-role-0.60	0.91067	0.66167	0.83444	0.87543	0.91067	0.88551	0.59475
fp4-simGIC-structure-0.39	0.90633	0.65167	0.82958	0.86907	0.90633	0.87913	0.59385
fp4-simGIC-role-0.61	0.91400	0.65333	0.83514	0.86889	0.91400	0.88426	0.59368
fp4-simGIC-all-0.83	0.92267	0.63167	0.83833	0.86555	0.92267	0.88762	0.59338
fp4-simUI-subatomic-0.79	0.89400	0.68667	0.83264	0.88024	0.89400	0.88086	0.59298
fp2-simGIC-all-0.96	0.91100	0.65833	0.83500	0.87477	0.91100	0.88551	0.59286
fp4-simUI-structure-0.99	0.92467	0.63167	0.83639	0.86396	0.92467	0.88744	0.59285
fp4-simGIC-role-0.73	0.91967	0.64167	0.83750	0.86945	0.91967	0.88744	0.59265
fp4-simGIC-all-0.82	0.91833	0.65000	0.84097	0.87348	0.91833	0.88972	0.5923
fp4-simUI-subatomic-0.46	0.89167	0.67500	0.82722	0.87485	0.89167	0.87589	0.59228
fp4-simUI-structure-0.95	0.92567	0.63333	0.84028	0.86886	0.92567	0.88989	0.59225
fp4-simGIC-role-0.62	0.91167	0.64333	0.83111	0.86758	0.91167	0.88146	0.59221
fp4-simUI-subatomic-0.84	0.92000	0.64500	0.83903	0.87325	0.92000	0.88872	0.59201
fp4-simUI-role-0.89	0.91733	0.65500	0.84083	0.87677	0.91733	0.89002	0.59191
fp4-simGIC-all-0.35	0.89200	0.67667	0.82681	0.87326	0.89200	0.87579	0.59146
fp4-simGIC-all-0.58	0.91333	0.65667	0.83792	0.87670	0.91333	0.88806	0.59146
fp4-simGIC-subatomic-0.34	0.92933	0.61833	0.83764	0.86255	0.92933	0.88943	0.59129
fp4-simGIC-role-0.72	0.92133	0.63667	0.83931	0.87015	0.92133	0.88900	0.59117
fp4-simUI-all-0.44	0.88067	0.70000	0.82889	0.88574	0.88067	0.87612	0.59099
fp4-simUI-structure-0.94	0.91667	0.63833	0.83056	0.86725	0.91667	0.88371	0.59097
fp4-simUI-subatomic-0.94	0.91767	0.63833	0.83639	0.86937	0.91767	0.88664	0.59071
fp4-simGIC-subatomic-0.36	0.92833	0.62333	0.83833	0.86549	0.92833	0.88971	0.59015
fp2-simGIC-all-0.84	0.90033	0.66500	0.82972	0.87421	0.90033	0.87984	0.58988
fp4-simUI-all-0.98	0.92067	0.63667	0.83736	0.86552	0.92067	0.88522	0.58937
fp4-simGIC-all-0.34	0.89267	0.66667	0.82236	0.86939	0.89267	0.87348	0.58934
fp4-simGIC-role-0.99	0.91767	0.63833	0.83750	0.87073	0.91767	0.88690	0.58894
fp2-simGIC-all-0.98	0.90833	0.65333	0.83194	0.87083	0.90833	0.88234	0.58873
fp4-simGIC-all-0.93	0.92533	0.62333	0.84083	0.87007	0.92533	0.89155	0.58853
fp2-simGIC-structure-0.76	0.89800	0.66333	0.82625	0.86952	0.89800	0.87579	0.58852
fp4-simUI-subatomic-0.91	0.91333	0.64500	0.83222	0.86792	0.91333	0.88399	0.5885
fp2-simGIC-structure-0.72	0.89733	0.66667	0.82542	0.87029	0.89733	0.87665	0.58844
fp4-simGIC-structure-0.36	0.92367	0.61333	0.83236	0.86021	0.92367	0.88507	0.58835
fp4-simGIC-subatomic-0.31	0.92867	0.61500	0.83750	0.86148	0.92867	0.88849	0.58826
fp4-simGIC-all-0.51	0.90567	0.65000	0.83083	0.87352	0.90567	0.87975	0.58825
fp4-simUI-structure-0.55	0.88100	0.68167	0.81875	0.87223	0.88100	0.86845	0.58804
fp4-simUI-structure-0.56	0.88600	0.68500	0.82458	0.87788	0.88600	0.87442	0.58798
fp2-simUI-subatomic-0.93	0.90400	0.65500	0.82833	0.87013	0.90400	0.87866	0.58746
fp4-simGIC-role-0.95	0.92767	0.62833	0.83986	0.86870	0.92767	0.89088	0.5871
fp2-simGIC-subatomic-0.71	0.89300	0.66667	0.82819	0.87731	0.89300	0.87527	0.58683
fp4-simGIC-subatomic-0.30	0.92967	0.61833	0.83597	0.86060	0.92967	0.88871	0.58679
fp4-simGIC-all-0.64	0.91733	0.63833	0.83639	0.86695	0.91733	0.88646	0.58678
fp4-simGIC-role-0.51	0.90267	0.66333	0.83097	0.87767	0.90267	0.88116	0.5862
fp2-simGIC-all-0.95	0.90600	0.64833	0.83181	0.86848	0.90600	0.88128	0.586
fp4-simGIC-subatomic-0.82	0.91833	0.63500	0.83625	0.86854	0.91833	0.88558	0.58558
fp4-simUI-role-0.54	0.89100	0.67833	0.82861	0.87750	0.89100	0.87780	0.58556
fp4-simGIC-subatomic-0.94	0.91667	0.63833	0.83306	0.86750	0.91667	0.88469	0.58543
fp4-simUI-subatomic-0.81	0.89700	0.65833	0.82903	0.87457	0.89700	0.87835	0.58535
fp4-simGIC-structure-0.85	0.92533	0.62667	0.84139	0.86902	0.92533	0.89126	0.58512
fp4-simUI-role-0.96	0.92533	0.62500	0.84056	0.86955	0.92533	0.89037	0.58506
fp4-simUI-structure-0.96	0.91967	0.64333	0.83542	0.86837	0.91967	0.88742	0.58495
fp4-simGIC-role-0.33	0.89133	0.68500	0.82694	0.87970	0.89133	0.87695	0.58472
fp2-simGIC-structure-0.78	0.89133	0.67500	0.82847	0.87496	0.89133	0.87612	0.58444
fp4-simUI-structure-1.00	0.92100	0.62833	0.83875	0.86669	0.92100	0.88824	0.58411
fp4-simUI-subatomic-0.82	0.89067	0.67167	0.82375	0.87374	0.89067	0.87393	0.58389
fp4-simGIC-subatomic-0.40	0.91033	0.63833	0.82972	0.86705	0.91033	0.88144	0.58346
fp4-simGIC-structure-0.47	0.90767	0.65667	0.83417	0.87690	0.90767	0.88403	0.58331
fp4-simUI-structure-0.93	0.92167	0.62833	0.83458	0.86667	0.92167	0.88680	0.58296
fp2-simGIC-role-0.94	0.90033	0.64833	0.82250	0.86655	0.90033	0.87306	0.5829
fp4-simGIC-all-0.44	0.90367	0.64167	0.82958	0.86667	0.90367	0.87845	0.58272
fp4-simGIC-subatomic-0.95	0.92100	0.63333	0.83611	0.87293	0.92100	0.88659	0.58262
fp4-simGIC-structure-0.44	0.90333	0.65667	0.82847	0.87290	0.90333	0.88004	0.58183
fp4-simGIC-all-0.45	0.90633	0.65000	0.83083	0.87130	0.90633	0.88191	0.58172
fp4-simGIC-role-0.85	0.92033	0.63000	0.83806	0.86848	0.92033	0.88742	0.58168
fp4-simGIC-structure-0.35	0.93200	0.62333	0.84306	0.87062	0.93200	0.89431	0.58166
fp2-simGIC-all-0.87	0.89967	0.65167	0.82597	0.86983	0.89967	0.87756	0.58163
fp4-simGIC-role-0.32	0.89233	0.67833	0.82500	0.87279	0.89233	0.87586	0.58143
fp4-simGIC-structure-0.38	0.91400	0.63000	0.82681	0.86142	0.91400	0.87893	0.58038
fp4-simUI-role-0.52	0.88333	0.68000	0.82361	0.87767	0.88333	0.87180	0.57991
fp2-simUI-structure-1.00	0.91900	0.63833	0.83403	0.86781	0.91900	0.88600	0.57984
fp2-simUI-all-0.52	0.91633	0.62000	0.82792	0.85983	0.91633	0.88105	0.57967
fp2-simGIC-all-0.83	0.89433	0.67000	0.82111	0.87436	0.89433	0.87335	0.57954
fp2-simGIC-structure-0.96	0.90500	0.65500	0.82958	0.87332	0.90500	0.88208	0.57907
fp2-simUI-subatomic-0.99	0.90667	0.65000	0.83153	0.86971	0.90667	0.88286	0.57884
fp2-simGIC-all-0.93	0.90800	0.64000	0.83042	0.86913	0.90800	0.88105	0.57874
fp4-simUI-subatomic-0.42	0.89567	0.65333	0.82194	0.86981	0.89567	0.87406	0.57865
fp4-simGIC-role-0.38	0.89233	0.67167	0.82444	0.87630	0.89233	0.87624	0.57854
fp2-simUI-subatomic-0.91	0.91467	0.63500	0.82806	0.86296	0.91467	0.88128	0.57849
fp2-simUI-subatomic-0.92	0.89533	0.64833	0.82375	0.86711	0.89533	0.87248	0.57848
fp4-simGIC-role-0.56	0.90467	0.65000	0.83000	0.87140	0.90467	0.87988	0.57833
fp2-simGIC-all-0.88	0.90267	0.64667	0.82861	0.86843	0.90267	0.87887	0.57822
fp4-simGIC-role-0.58	0.91033	0.63333	0.83069	0.86669	0.91033	0.88141	0.57754
fp4-simGIC-role-0.63	0.90833	0.63833	0.83278	0.87081	0.90833	0.88296	0.57754
fp4-simGIC-role-0.37	0.89333	0.66500	0.82319	0.87420	0.89333	0.87415	0.5773
fp2-simUI-all-0.54	0.91333	0.63500	0.82861	0.85987	0.91333	0.88148	0.57724
fp2-simGIC-subatomic-0.97	0.90200	0.63833	0.82125	0.86613	0.90200	0.87208	0.57706
fp4-simGIC-role-0.42	0.89733	0.65500	0.82403	0.87032	0.89733	0.87585	0.57705
fp2-simUI-all-0.53	0.91867	0.61833	0.83014	0.85910	0.91867	0.88255	0.57695
fp2-simGIC-subatomic-0.88	0.90067	0.65833	0.82944	0.87877	0.90067	0.88173	0.57682
fp2-simGIC-subatomic-0.84	0.89900	0.65833	0.82542	0.87277	0.89900	0.87718	0.57652
fp4-simUI-subatomic-0.83	0.90800	0.63000	0.82722	0.86186	0.90800	0.87826	0.57634
fp2-simGIC-subatomic-0.64	0.89267	0.65833	0.82167	0.86631	0.89267	0.87270	0.57632
fp4-simGIC-all-0.37	0.90000	0.65500	0.82542	0.87208	0.90000	0.87831	0.5761
fp4-simGIC-all-0.46	0.90333	0.64000	0.82708	0.86929	0.90333	0.87886	0.57598
fp4-simGIC-structure-0.95	0.91600	0.62500	0.83222	0.86469	0.91600	0.88439	0.57582
fp2-simGIC-subatomic-0.90	0.90167	0.64000	0.82806	0.86882	0.90167	0.87801	0.57574
fp2-simGIC-subatomic-0.95	0.90567	0.63833	0.82764	0.87001	0.90567	0.87782	0.57558
fp4-simGIC-role-0.46	0.90000	0.64667	0.82722	0.87057	0.90000	0.87873	0.57481
fp2-simGIC-role-0.97	0.90433	0.63833	0.82500	0.86967	0.90433	0.87687	0.57449
fp2-simUI-subatomic-0.97	0.90600	0.63667	0.82361	0.86688	0.90600	0.87673	0.57444
fp4-simGIC-all-0.50	0.90833	0.63667	0.82764	0.87201	0.90833	0.88022	0.57438
fp4-simGIC-all-0.70	0.91233	0.63000	0.83153	0.86794	0.91233	0.88372	0.57395
fp2-simGIC-structure-0.90	0.91100	0.63667	0.82722	0.86787	0.91100	0.88149	0.57386
fp2-simGIC-structure-0.75	0.89333	0.66000	0.82361	0.86836	0.89333	0.87254	0.5735
fp4-simGIC-all-0.43	0.89733	0.65000	0.81931	0.87008	0.89733	0.87306	0.57343
fp4-simGIC-all-0.48	0.90333	0.64667	0.82750	0.86818	0.90333	0.87827	0.57337
fp4-simGIC-structure-0.42	0.90900	0.64000	0.82875	0.86945	0.90900	0.88145	0.57337
fp2-simUI-all-0.46	0.91433	0.61833	0.82667	0.85945	0.91433	0.87932	0.57315
fp4-simGIC-structure-0.32	0.93067	0.59667	0.83431	0.85985	0.93067	0.88648	0.57312
fp2-simGIC-subatomic-0.76	0.89933	0.65500	0.82764	0.87279	0.89933	0.87975	0.57307
fp2-simUI-role-1.00	0.90933	0.64167	0.82708	0.86825	0.90933	0.88007	0.57298
fp2-simGIC-subatomic-0.87	0.90367	0.64000	0.82111	0.86354	0.90367	0.87443	0.57253
fp2-simGIC-all-0.82	0.90000	0.64833	0.82556	0.86862	0.90000	0.87727	0.57246
fp4-simGIC-subatomic-0.37	0.92100	0.62167	0.83694	0.86624	0.92100	0.88800	0.57245
fp2-simUI-all-1.00	0.91367	0.63167	0.82986	0.86752	0.91367	0.88313	0.57242
fp2-simGIC-role-0.96	0.89500	0.65833	0.82597	0.86993	0.89500	0.87510	0.57241
fp4-simGIC-all-0.29	0.89867	0.65833	0.82278	0.87077	0.89867	0.87687	0.57226
fp4-simGIC-subatomic-0.39	0.92333	0.61500	0.83319	0.86136	0.92333	0.88594	0.57186
fp4-simUI-role-0.53	0.88633	0.65667	0.82347	0.87419	0.88633	0.87208	0.57181
fp2-simGIC-structure-0.83	0.89267	0.65167	0.81833	0.86581	0.89267	0.86936	0.57173
fp2-simGIC-all-0.94	0.90800	0.63667	0.82569	0.86796	0.90800	0.87967	0.57159
fp4-simGIC-all-0.31	0.89433	0.65167	0.82375	0.86890	0.89433	0.87408	0.57147
fp4-simGIC-role-0.43	0.89233	0.64667	0.81903	0.86256	0.89233	0.87034	0.57134
fp2-simUI-all-0.97	0.90100	0.64167	0.82028	0.86657	0.90100	0.87259	0.57132
fp2-simUI-all-0.90	0.90633	0.63667	0.82750	0.86740	0.90633	0.87822	0.57123
fp2-simGIC-subatomic-0.81	0.90033	0.64333	0.82556	0.86713	0.90033	0.87721	0.57117
fp2-simGIC-subatomic-0.80	0.89267	0.64833	0.82097	0.86810	0.89267	0.87208	0.57106
fp4-simGIC-all-0.53	0.90733	0.63000	0.82819	0.86521	0.90733	0.88030	0.57105
fp4-simGIC-role-0.34	0.89000	0.65500	0.82000	0.87037	0.89000	0.87201	0.57094
fp2-simGIC-role-0.41	0.92433	0.60500	0.82792	0.85627	0.92433	0.88277	0.57089
fp2-simGIC-subatomic-0.98	0.91100	0.64000	0.82667	0.86763	0.91100	0.88072	0.57044
fp4-simGIC-all-0.33	0.89233	0.65667	0.82167	0.86998	0.89233	0.87250	0.57035
fp4-simGIC-all-0.38	0.89733	0.65833	0.82611	0.87463	0.89733	0.87777	0.57026
fp2-simUI-all-0.56	0.91267	0.62333	0.82611	0.86074	0.91267	0.87850	0.57
fp2-simGIC-subatomic-0.66	0.89600	0.64500	0.82444	0.86825	0.89600	0.87500	0.56974
fp4-simGIC-role-0.52	0.90633	0.63667	0.82903	0.87118	0.90633	0.88055	0.56953
fp2-simUI-all-0.98	0.90633	0.63667	0.82417	0.86410	0.90633	0.87680	0.56919
fp4-simGIC-role-0.40	0.89233	0.64667	0.81972	0.86623	0.89233	0.87122	0.56905
fp2-simGIC-structure-0.71	0.89733	0.64167	0.82264	0.86050	0.89733	0.87253	0.569
fp2-simGIC-subatomic-0.94	0.90500	0.64167	0.82458	0.86643	0.90500	0.87727	0.569
fp2-simGIC-subatomic-0.89	0.90600	0.63000	0.82347	0.86168	0.90600	0.87566	0.56898
fp4-simGIC-role-0.31	0.88900	0.66000	0.82250	0.87313	0.88900	0.87358	0.56888
fp4-simGIC-subatomic-0.27	0.91433	0.61833	0.82653	0.86055	0.91433	0.88046	0.56874
fp2-simGIC-subatomic-0.70	0.89233	0.64667	0.82458	0.86974	0.89233	0.87434	0.56846
fp2-simGIC-structure-0.69	0.88967	0.64667	0.81833	0.86894	0.88967	0.86968	0.56833
fp2-simGIC-subatomic-0.86	0.90000	0.64500	0.82264	0.86531	0.90000	0.87549	0.56772
fp2-simGIC-structure-0.70	0.88400	0.67000	0.81847	0.87779	0.88400	0.87098	0.5673
fp2-simGIC-subatomic-0.79	0.89433	0.64667	0.81944	0.86663	0.89433	0.87138	0.56706
fp2-simGIC-all-0.89	0.89900	0.63500	0.81875	0.86457	0.89900	0.87075	0.56695
fp2-simGIC-all-0.90	0.90667	0.63500	0.82458	0.86181	0.90667	0.87726	0.56672
fp4-simUI-structure-0.98	0.91200	0.62833	0.82750	0.86456	0.91200	0.88085	0.56639
fp2-simGIC-all-0.86	0.90633	0.63333	0.82042	0.86058	0.90633	0.87529	0.56604
fp2-simGIC-subatomic-0.77	0.90000	0.64667	0.82458	0.87306	0.90000	0.87625	0.5657
fp4-simGIC-role-0.36	0.89300	0.65167	0.81958	0.86839	0.89300	0.87292	0.56548
fp4-simGIC-all-0.36	0.89833	0.64167	0.82292	0.86750	0.89833	0.87541	0.56529
fp2-simUI-all-0.44	0.91167	0.61500	0.82139	0.85751	0.91167	0.87603	0.56527
fp4-simGIC-role-0.49	0.90267	0.63167	0.82431	0.86757	0.90267	0.87672	0.56497
fp2-simGIC-structure-0.97	0.90367	0.64000	0.82444	0.86331	0.90367	0.87664	0.56456
fp4-simUI-all-0.39	0.88300	0.67500	0.82167	0.87740	0.88300	0.87312	0.5639
fp2-simUI-structure-0.92	0.90100	0.64167	0.82389	0.86860	0.90100	0.87633	0.56378
fp2-simGIC-subatomic-0.73	0.89400	0.64500	0.82069	0.86606	0.89400	0.87272	0.56345
fp2-simGIC-all-0.91	0.90967	0.61500	0.82000	0.85396	0.90967	0.87370	0.56341
fp2-simGIC-subatomic-0.72	0.89300	0.65000	0.81750	0.86707	0.89300	0.87124	0.56335
fp2-simUI-subatomic-1.00	0.91267	0.62667	0.82569	0.86124	0.91267	0.87899	0.56303
fp4-simGIC-structure-0.40	0.90433	0.63333	0.82514	0.86761	0.90433	0.87812	0.56267
fp2-simUI-all-0.88	0.90000	0.63667	0.82306	0.86379	0.90000	0.87477	0.56256
fp4-simGIC-all-0.42	0.90200	0.64000	0.82278	0.86769	0.90200	0.87692	0.56248
fp2-simGIC-structure-0.73	0.88833	0.65667	0.81569	0.86974	0.88833	0.86926	0.56243
fp2-simGIC-subatomic-0.69	0.88467	0.66167	0.81778	0.86952	0.88467	0.86893	0.56235
fp2-simGIC-role-0.87	0.90133	0.64333	0.82306	0.86814	0.90133	0.87605	0.56228
fp2-simGIC-subatomic-0.85	0.90167	0.63000	0.81889	0.85611	0.90167	0.87227	0.56222
fp2-simGIC-structure-1.00	0.90333	0.64000	0.82653	0.87250	0.90333	0.87924	0.56189
fp2-simGIC-subatomic-0.63	0.88433	0.65333	0.81764	0.86945	0.88433	0.86850	0.56177
fp2-simGIC-subatomic-1.00	0.90300	0.62833	0.82389	0.86321	0.90300	0.87640	0.56163
fp2-simUI-subatomic-0.60	0.91267	0.60833	0.81792	0.85049	0.91267	0.87342	0.56155
fp2-simGIC-all-0.35	0.92233	0.59500	0.82708	0.85493	0.92233	0.88178	0.56133
fp2-simGIC-subatomic-0.75	0.89233	0.63667	0.81861	0.86567	0.89233	0.86910	0.5613
fp2-simGIC-structure-0.88	0.90000	0.64833	0.82750	0.87292	0.90000	0.87908	0.56105
fp2-simGIC-role-0.91	0.90800	0.63333	0.82389	0.86701	0.90800	0.87881	0.56082
fp2-simUI-role-0.98	0.90600	0.62667	0.82236	0.86373	0.90600	0.87515	0.56073
fp2-simGIC-structure-0.82	0.89667	0.62833	0.81736	0.86012	0.89667	0.86910	0.56069
fp2-simUI-all-0.47	0.92133	0.60500	0.82639	0.85693	0.92133	0.88175	0.56058
fp2-simGIC-all-0.81	0.90100	0.62333	0.82111	0.86362	0.90100	0.87340	0.56032
fp2-simGIC-structure-0.93	0.89800	0.64167	0.82111	0.86664	0.89800	0.87377	0.56004
fp2-simGIC-subatomic-0.68	0.88433	0.65667	0.81778	0.87049	0.88433	0.86859	0.55991
fp2-simGIC-all-1.00	0.90300	0.63167	0.81889	0.86007	0.90300	0.87357	0.55967
fp4-simGIC-structure-0.30	0.91300	0.60500	0.82292	0.85437	0.91300	0.87584	0.55914
fp2-simGIC-role-0.92	0.90467	0.63000	0.82347	0.87187	0.90467	0.87622	0.55907
fp4-simGIC-role-0.47	0.89167	0.64500	0.81694	0.86718	0.89167	0.87151	0.5588
fp2-simUI-role-0.99	0.90833	0.62333	0.82583	0.86856	0.90833	0.87968	0.55877
fp2-simGIC-all-0.29	0.92367	0.59667	0.82667	0.85668	0.92367	0.88088	0.5587
fp4-simGIC-all-0.26	0.88833	0.64500	0.81500	0.86886	0.88833	0.86865	0.55804
fp4-simUI-all-0.36	0.86733	0.66500	0.80639	0.86998	0.86733	0.85940	0.55803
fp2-simGIC-structure-0.94	0.90000	0.63167	0.81819	0.86720	0.90000	0.87296	0.55796
fp2-simGIC-structure-0.66	0.88933	0.64333	0.81847	0.86762	0.88933	0.87138	0.55793
fp2-simUI-role-0.97	0.91167	0.61667	0.82750	0.86495	0.91167	0.88146	0.55769
fp4-simGIC-all-0.39	0.90167	0.63167	0.82375	0.87029	0.90167	0.87641	0.55761
fp2-simUI-all-0.51	0.91033	0.60833	0.82264	0.86215	0.91033	0.87775	0.55749
fp2-simGIC-subatomic-0.78	0.89600	0.62833	0.81750	0.86205	0.89600	0.87097	0.55743
fp2-simUI-structure-0.97	0.91033	0.61500	0.82486	0.86273	0.91033	0.87819	0.55721
fp2-simGIC-structure-0.87	0.90200	0.62833	0.82333	0.86985	0.90200	0.87612	0.55685
fp4-simGIC-structure-0.34	0.92000	0.60500	0.82847	0.85950	0.92000	0.88296	0.55663
fp4-simUI-all-0.38	0.87667	0.66500	0.81625	0.87585	0.87667	0.86746	0.55661
fp2-simUI-subatomic-0.64	0.91133	0.60000	0.81764	0.85057	0.91133	0.87371	0.55631
fp2-simGIC-role-0.35	0.91167	0.60000	0.81667	0.84868	0.91167	0.87296	0.55625
fp2-simUI-all-0.92	0.90000	0.62667	0.81861	0.86443	0.90000	0.87233	0.55618
fp4-simUI-all-0.37	0.87767	0.65167	0.81222	0.86674	0.87767	0.86484	0.55589
fp4-simGIC-all-0.32	0.89067	0.63833	0.81958	0.86654	0.89067	0.87098	0.55579
fp2-simGIC-all-0.37	0.92400	0.59000	0.82431	0.84894	0.92400	0.87894	0.55574
fp2-simGIC-all-0.85	0.90267	0.62333	0.82000	0.86232	0.90267	0.87342	0.5557
fp4-simGIC-structure-0.33	0.92067	0.60167	0.83028	0.85717	0.92067	0.88214	0.55548
fp2-simGIC-role-0.93	0.90467	0.63000	0.82250	0.86779	0.90467	0.87700	0.55543
fp4-simGIC-all-0.23	0.89467	0.63500	0.81569	0.86242	0.89467	0.86888	0.55518
fp4-simGIC-role-0.45	0.90100	0.63167	0.81972	0.86338	0.90100	0.87409	0.55511
fp2-simGIC-role-0.37	0.92067	0.58667	0.82319	0.85074	0.92067	0.87752	0.55505
fp2-simUI-structure-0.58	0.91000	0.59333	0.81403	0.84556	0.91000	0.87048	0.55503
fp2-simGIC-structure-0.74	0.88333	0.64833	0.81431	0.86498	0.88333	0.86657	0.55494
fp2-simUI-all-0.48	0.91467	0.61000	0.82194	0.85615	0.91467	0.87806	0.55493
fp4-simUI-subatomic-0.43	0.88233	0.65167	0.81458	0.86260	0.88233	0.86646	0.55434
fp2-simUI-role-0.96	0.91067	0.62167	0.82597	0.86224	0.91067	0.87847	0.55392
fp2-simGIC-subatomic-0.96	0.90967	0.62333	0.82333	0.86382	0.90967	0.87848	0.55382
fp2-simUI-all-0.55	0.90933	0.61500	0.82292	0.85676	0.90933	0.87626	0.55349
fp4-simUI-subatomic-0.45	0.87867	0.65667	0.81278	0.86924	0.87867	0.86575	0.55322
fp2-simUI-all-0.59	0.90700	0.61667	0.81736	0.85651	0.90700	0.87269	0.55312
fp2-simGIC-structure-0.65	0.89500	0.63167	0.81556	0.86169	0.89500	0.86883	0.55297
fp2-simGIC-structure-0.80	0.88467	0.64333	0.81458	0.86614	0.88467	0.86642	0.55285
fp2-simUI-all-0.58	0.91233	0.60167	0.82097	0.85885	0.91233	0.87737	0.55263
fp4-simUI-structure-0.52	0.86567	0.67167	0.80889	0.86693	0.86567	0.85941	0.55257
fp2-simGIC-structure-0.68	0.89500	0.63500	0.81694	0.86469	0.89500	0.87071	0.55224
fp2-simGIC-structure-0.64	0.89633	0.63000	0.81653	0.86317	0.89633	0.87089	0.55218
fp2-simUI-all-0.99	0.91433	0.61167	0.82556	0.86179	0.91433	0.88110	0.55199
fp2-simGIC-all-0.79	0.90200	0.61500	0.81625	0.85924	0.90200	0.87218	0.55169
fp2-simUI-all-0.57	0.90800	0.61167	0.82208	0.85538	0.90800	0.87584	0.55147
fp4-simGIC-role-0.35	0.88500	0.64500	0.81639	0.86736	0.88500	0.86757	0.55146
fp2-simGIC-role-0.89	0.90633	0.61500	0.81542	0.85944	0.90633	0.87321	0.55135
fp4-simUI-structure-0.54	0.87000	0.65167	0.80778	0.86450	0.87000	0.85777	0.55132
fp2-simUI-all-0.41	0.90967	0.60667	0.81708	0.85342	0.90967	0.87156	0.55121
fp2-simGIC-role-0.43	0.91300	0.60167	0.81958	0.85314	0.91300	0.87444	0.55114
fp2-simGIC-all-0.77	0.89833	0.62333	0.81389	0.85592	0.89833	0.86799	0.55105
fp2-simGIC-role-0.98	0.90633	0.62833	0.82319	0.86837	0.90633	0.87807	0.55101
fp4-simGIC-all-0.25	0.88833	0.63500	0.81222	0.86332	0.88833	0.86747	0.55079
fp2-simGIC-all-0.78	0.88900	0.64000	0.81361	0.86507	0.88900	0.86904	0.55065
fp2-simGIC-subatomic-0.82	0.89700	0.63000	0.81764	0.86321	0.89700	0.87240	0.55058
fp4-simGIC-role-0.39	0.89233	0.63833	0.81750	0.86838	0.89233	0.87170	0.55053
fp2-simGIC-structure-0.49	0.89900	0.62500	0.81694	0.86258	0.89900	0.87183	0.55013
fp2-simGIC-subatomic-0.65	0.89000	0.63833	0.81639	0.86367	0.89000	0.86980	0.54942
fp2-simUI-subatomic-0.94	0.90667	0.62333	0.82167	0.86430	0.90667	0.87580	0.54925
fp2-simUI-role-0.89	0.89833	0.62500	0.81681	0.85939	0.89833	0.87210	0.54902
fp2-simGIC-subatomic-0.99	0.89833	0.62833	0.81931	0.86435	0.89833	0.87281	0.54894
fp2-simUI-all-0.61	0.90767	0.60333	0.81861	0.85212	0.90767	0.87374	0.54877
fp4-simGIC-role-0.48	0.90600	0.61500	0.82472	0.86460	0.90600	0.87766	0.54872
fp2-simGIC-role-0.38	0.91733	0.59000	0.81903	0.84744	0.91733	0.87499	0.54837
fp2-simUI-role-0.94	0.90467	0.61667	0.82125	0.86375	0.90467	0.87570	0.54835
fp2-simUI-all-0.45	0.90333	0.61333	0.81889	0.85845	0.90333	0.87327	0.54829
fp2-simUI-all-0.43	0.91433	0.59500	0.82111	0.85438	0.91433	0.87532	0.54821
fp2-simGIC-all-0.31	0.92967	0.56833	0.82236	0.84727	0.92967	0.87950	0.54815
fp2-simGIC-role-0.85	0.90533	0.61333	0.81806	0.85606	0.90533	0.87374	0.54814
fp2-simGIC-all-0.76	0.89767	0.62167	0.81542	0.86252	0.89767	0.86979	0.5477
fp2-simUI-subatomic-0.95	0.90933	0.61500	0.82278	0.86132	0.90933	0.87826	0.54762
fp4-simUI-all-0.34	0.87767	0.65833	0.81625	0.87169	0.87767	0.86809	0.54742
fp2-simUI-structure-0.99	0.90667	0.61333	0.81569	0.85610	0.90667	0.87158	0.54684
fp2-simGIC-all-0.34	0.92300	0.58167	0.82083	0.84644	0.92300	0.87684	0.54681
fp4-simUI-role-0.50	0.87733	0.65333	0.81125	0.86640	0.87733	0.86469	0.54656
fp2-simGIC-role-0.88	0.90233	0.62333	0.82111	0.86300	0.90233	0.87532	0.54629
fp2-simUI-all-0.50	0.92000	0.59500	0.82611	0.85914	0.92000	0.88189	0.54622
fp2-simGIC-subatomic-0.48	0.90433	0.61667	0.81653	0.85296	0.90433	0.87269	0.54611
fp2-simGIC-subatomic-0.91	0.90033	0.61667	0.81486	0.85739	0.90033	0.87000	0.54593
fp2-simGIC-all-0.99	0.90300	0.61167	0.81514	0.85554	0.90300	0.87000	0.54592
fp4-simGIC-role-0.44	0.89367	0.63000	0.81653	0.86258	0.89367	0.87076	0.54555
fp2-simGIC-role-0.95	0.90400	0.62167	0.81694	0.86236	0.90400	0.87383	0.54551
fp2-simUI-subatomic-0.59	0.91067	0.59667	0.81417	0.84875	0.91067	0.87208	0.54535
fp2-simGIC-all-0.75	0.89267	0.63167	0.81417	0.85732	0.89267	0.86722	0.54535
fp2-simUI-all-0.96	0.91100	0.61000	0.81958	0.85489	0.91100	0.87594	0.54533
fp2-simUI-role-0.95	0.90600	0.60833	0.82028	0.86173	0.90600	0.87417	0.5448
fp2-simUI-role-0.71	0.92767	0.56667	0.82347	0.84550	0.92767	0.88017	0.54475
fp2-simGIC-all-0.74	0.89033	0.62000	0.80903	0.86030	0.89033	0.86435	0.54467
fp2-simUI-subatomic-0.48	0.91767	0.58667	0.81792	0.84995	0.91767	0.87474	0.54437
fp2-simUI-structure-0.93	0.90133	0.60667	0.81319	0.85617	0.90133	0.86983	0.5443
fp2-simGIC-all-0.72	0.89333	0.63000	0.81597	0.86598	0.89333	0.87140	0.54404
fp4-simGIC-structure-0.31	0.92567	0.56833	0.82042	0.84745	0.92567	0.87730	0.54392
fp2-simGIC-subatomic-0.92	0.90567	0.61833	0.82000	0.86210	0.90567	0.87499	0.54391
fp4-simUI-all-0.35	0.88167	0.64500	0.81403	0.86868	0.88167	0.86744	0.54345
fp2-simGIC-all-0.30	0.91900	0.58667	0.82014	0.84886	0.91900	0.87628	0.54311
fp2-simGIC-all-0.32	0.93033	0.56167	0.82236	0.84460	0.93033	0.88055	0.54298
fp2-simGIC-structure-0.79	0.89400	0.62167	0.81431	0.85955	0.89400	0.86871	0.54289
fp2-simUI-subatomic-0.98	0.90000	0.62167	0.81778	0.86182	0.90000	0.87379	0.54255
fp4-simUI-structure-0.53	0.87500	0.64167	0.80861	0.86645	0.87500	0.86223	0.54254
fp2-simUI-structure-0.54	0.91800	0.59333	0.81708	0.84951	0.91800	0.87540	0.54224
fp2-simGIC-structure-0.86	0.89767	0.62833	0.81750	0.86485	0.89767	0.87271	0.54211
fp2-simUI-subatomic-0.46	0.91600	0.57500	0.81403	0.84660	0.91600	0.87177	0.54194
fp2-simGIC-all-0.33	0.91933	0.57833	0.81958	0.84936	0.91933	0.87523	0.54194
fp2-simUI-all-0.38	0.89033	0.61833	0.80653	0.85406	0.89033	0.86185	0.54154
fp2-simGIC-structure-0.67	0.88800	0.63833	0.81639	0.86593	0.88800	0.87068	0.54153
fp2-simGIC-all-0.92	0.90600	0.60833	0.81625	0.85601	0.90600	0.87293	0.54147
fp2-simUI-structure-0.95	0.89400	0.62333	0.81472	0.86038	0.89400	0.86713	0.54141
fp4-simGIC-structure-0.28	0.91067	0.60167	0.82236	0.85767	0.91067	0.87689	0.54131
fp2-simGIC-role-0.81	0.89533	0.61500	0.81236	0.85646	0.89533	0.86826	0.54106
fp2-simGIC-structure-0.81	0.89467	0.63000	0.81792	0.86463	0.89467	0.87292	0.54064
fp2-simUI-subatomic-0.62	0.90667	0.60500	0.81431	0.85205	0.90667	0.87137	0.54031
fp4-simGIC-all-0.24	0.89200	0.62167	0.80986	0.86299	0.89200	0.86561	0.53981
fp2-simUI-all-0.87	0.90833	0.59333	0.81556	0.85319	0.90833	0.87250	0.53975
fp2-simUI-subatomic-0.50	0.91867	0.58500	0.81833	0.84732	0.91867	0.87553	0.53971
fp2-simGIC-structure-0.92	0.90567	0.61000	0.81750	0.85988	0.90567	0.87288	0.53964
fp2-simUI-all-0.49	0.90167	0.60167	0.81708	0.85862	0.90167	0.86985	0.53953
fp4-simGIC-all-0.40	0.89167	0.63000	0.81792	0.86540	0.89167	0.87131	0.53946
fp2-simGIC-subatomic-0.51	0.89533	0.60833	0.80917	0.85357	0.89533	0.86496	0.53929
fp2-simGIC-structure-0.84	0.89967	0.61167	0.81542	0.86137	0.89967	0.87065	0.53913
fp2-simUI-structure-0.63	0.90833	0.58000	0.81236	0.84646	0.90833	0.86900	0.53889
fp2-simGIC-structure-0.77	0.89267	0.62000	0.81028	0.85587	0.89267	0.86604	0.5388
fp2-simUI-structure-0.96	0.90867	0.60500	0.81778	0.85758	0.90867	0.87505	0.53869
fp2-simUI-role-0.93	0.91067	0.59000	0.81653	0.85130	0.91067	0.87217	0.53861
fp2-simGIC-structure-0.99	0.91500	0.58667	0.81819	0.85369	0.91500	0.87618	0.53831
fp2-simUI-structure-0.59	0.90533	0.59833	0.81264	0.85102	0.90533	0.87035	0.53825
fp2-simUI-subatomic-0.61	0.91033	0.58833	0.81500	0.84796	0.91033	0.87250	0.53791
fp2-simUI-all-0.40	0.91067	0.58333	0.81556	0.84754	0.91067	0.87174	0.53787
fp2-simUI-structure-0.61	0.91267	0.59167	0.81819	0.85363	0.91267	0.87572	0.5378
fp2-simGIC-all-0.28	0.92200	0.57167	0.82222	0.84943	0.92200	0.87799	0.53768
fp2-simGIC-role-0.84	0.90233	0.60833	0.81403	0.86238	0.90233	0.87120	0.53761
fp2-simGIC-structure-0.89	0.90133	0.61000	0.81472	0.85632	0.90133	0.87135	0.53747
fp2-simUI-role-0.85	0.89567	0.60500	0.81000	0.85495	0.89567	0.86681	0.53744
fp4-simGIC-all-0.21	0.89133	0.61500	0.80750	0.85148	0.89133	0.86343	0.53744
fp2-simGIC-all-0.26	0.92233	0.57500	0.82000	0.84880	0.92233	0.87730	0.53743
fp2-simUI-all-0.89	0.90067	0.60833	0.81333	0.85773	0.90067	0.86977	0.53678
fp2-simUI-subatomic-0.89	0.91100	0.59667	0.81903	0.85942	0.91100	0.87560	0.53672
fp4-simGIC-subatomic-0.26	0.90900	0.59667	0.81264	0.85032	0.90900	0.87076	0.5367
fp4-simUI-role-0.51	0.88900	0.63833	0.81611	0.86406	0.88900	0.87049	0.53661
fp2-simGIC-subatomic-0.67	0.88400	0.63333	0.81528	0.87362	0.88400	0.87026	0.53632
fp4-simUI-role-0.49	0.87433	0.64000	0.81153	0.86854	0.87433	0.86395	0.53614
fp2-simUI-structure-0.98	0.90800	0.60333	0.81569	0.85900	0.90800	0.87369	0.53609
fp2-simUI-role-0.90	0.90567	0.60500	0.81569	0.86126	0.90567	0.87296	0.53607
fp2-simUI-structure-0.57	0.91600	0.58333	0.81708	0.84873	0.91600	0.87402	0.53586
fp4-simUI-structure-0.50	0.86867	0.64667	0.80375	0.86025	0.86867	0.85761	0.53516
fp2-simUI-structure-0.60	0.90467	0.60000	0.81014	0.85018	0.90467	0.86826	0.53505
fp2-simUI-subatomic-0.53	0.91433	0.58500	0.81694	0.85175	0.91433	0.87485	0.53486
fp2-simGIC-role-0.83	0.89533	0.60833	0.81125	0.85692	0.89533	0.86690	0.5348
fp2-simGIC-structure-0.95	0.91267	0.59500	0.81875	0.85577	0.91267	0.87502	0.53419
fp2-simUI-structure-0.62	0.90833	0.59333	0.81611	0.85389	0.90833	0.87284	0.53343
fp2-simGIC-subatomic-0.47	0.89400	0.61500	0.80569	0.85271	0.89400	0.86435	0.53331
fp2-simGIC-subatomic-0.53	0.89167	0.61667	0.80903	0.86067	0.89167	0.86561	0.533
fp2-simGIC-subatomic-0.93	0.90367	0.61000	0.81875	0.86367	0.90367	0.87386	0.53275
fp2-simUI-subatomic-0.52	0.90367	0.59167	0.81014	0.84831	0.90367	0.86700	0.53228
fp2-simGIC-role-0.40	0.90367	0.58667	0.80736	0.84283	0.90367	0.86432	0.53213
fp2-simUI-all-0.94	0.90033	0.61667	0.82000	0.86749	0.90033	0.87532	0.53211
fp2-simGIC-all-0.24	0.92367	0.55667	0.81167	0.83968	0.92367	0.87122	0.5321
fp2-simGIC-structure-0.91	0.90000	0.61000	0.81708	0.86238	0.90000	0.87253	0.53187
fp2-simGIC-role-0.80	0.90467	0.60667	0.81722	0.86065	0.90467	0.87475	0.53169
fp2-simGIC-role-0.42	0.91167	0.58500	0.81667	0.84885	0.91167	0.87296	0.53136
fp4-simUI-subatomic-0.40	0.89267	0.61833	0.81153	0.85833	0.89267	0.86847	0.53106
fp2-simUI-subatomic-0.58	0.90867	0.57500	0.81236	0.84637	0.90867	0.86994	0.53098
fp2-simUI-all-0.42	0.90133	0.59500	0.81389	0.85357	0.90133	0.86957	0.53094
fp2-simGIC-all-0.25	0.92300	0.57333	0.81847	0.84488	0.92300	0.87674	0.5309
fp4-simUI-subatomic-0.44	0.88167	0.63667	0.81069	0.86632	0.88167	0.86627	0.53086
fp2-simUI-structure-0.56	0.91167	0.57833	0.81208	0.84657	0.91167	0.87099	0.53066
fp2-simUI-structure-0.53	0.91067	0.57500	0.80986	0.84021	0.91067	0.86756	0.53053
fp2-simUI-role-0.72	0.92133	0.56333	0.81833	0.84487	0.92133	0.87529	0.53034
fp2-simGIC-all-0.71	0.89333	0.61000	0.81139	0.85894	0.89333	0.86701	0.53032
fp2-simUI-structure-0.91	0.88967	0.61833	0.80764	0.85748	0.88967	0.86357	0.5301
fp2-simGIC-structure-0.52	0.89767	0.60000	0.80625	0.85023	0.89767	0.86530	0.52987
fp4-simUI-structure-0.49	0.87833	0.62500	0.80375	0.86011	0.87833	0.85840	0.52978
fp2-simUI-all-0.39	0.90267	0.59500	0.81153	0.85035	0.90267	0.86817	0.52977
fp2-simGIC-all-0.73	0.89767	0.60500	0.80694	0.85106	0.89767	0.86483	0.52948
fp2-simGIC-structure-0.58	0.88500	0.61667	0.80250	0.85533	0.88500	0.86072	0.52938
fp4-simUI-structure-0.51	0.87067	0.64000	0.79986	0.86035	0.87067	0.85751	0.5293
fp4-simGIC-structure-0.29	0.91167	0.59000	0.81472	0.85104	0.91167	0.87233	0.52858
fp2-simUI-subatomic-0.55	0.90767	0.58333	0.81361	0.84511	0.90767	0.87041	0.52856
fp4-simGIC-role-0.29	0.88233	0.63000	0.80861	0.85917	0.88233	0.86406	0.52841
fp3-simGIC-structure-0.20	0.91667	0.57000	0.81097	0.84112	0.91667	0.87063	0.52838
fp2-simGIC-structure-0.62	0.88500	0.61667	0.80222	0.85293	0.88500	0.85961	0.52818
fp2-simUI-all-0.60	0.90433	0.59333	0.81264	0.85130	0.90433	0.86950	0.52817
fp2-simUI-all-0.62	0.90067	0.59167	0.81042	0.84762	0.90067	0.86796	0.52795
fp2-simGIC-role-0.99	0.91033	0.58333	0.81292	0.85218	0.91033	0.87135	0.5279
fp2-simGIC-role-0.44	0.91333	0.57167	0.81125	0.84295	0.91333	0.86937	0.5277
fp4-simGIC-all-0.27	0.88833	0.62500	0.81264	0.86481	0.88833	0.86876	0.52759
fp2-simUI-subatomic-0.65	0.91067	0.57333	0.81125	0.84218	0.91067	0.87012	0.52753
fp2-simGIC-role-0.77	0.89867	0.59667	0.80931	0.84951	0.89867	0.86458	0.52733
fp2-simUI-subatomic-0.51	0.90900	0.58500	0.81389	0.84967	0.90900	0.87157	0.52668
fp2-simUI-structure-0.70	0.90333	0.58667	0.80792	0.84318	0.90333	0.86535	0.5266
fp2-simUI-role-0.70	0.92100	0.56167	0.81181	0.83670	0.92100	0.87136	0.52642
fp4-simUI-all-0.33	0.86933	0.64167	0.79875	0.85613	0.86933	0.85499	0.5264
fp2-simUI-structure-0.64	0.89833	0.58333	0.80667	0.84843	0.89833	0.86343	0.52628
fp2-simUI-all-0.37	0.90000	0.58500	0.80486	0.83550	0.90000	0.86041	0.5262
fp4-simUI-subatomic-0.41	0.88333	0.62000	0.80250	0.85452	0.88333	0.86066	0.5262
fp2-simUI-all-0.91	0.91100	0.58833	0.81681	0.85651	0.91100	0.87459	0.52616
fp2-simGIC-structure-0.47	0.90167	0.59000	0.80833	0.84911	0.90167	0.86557	0.52532
fp4-simGIC-structure-0.26	0.91100	0.57833	0.81361	0.84743	0.91100	0.87083	0.5252
fp2-simGIC-all-0.36	0.92033	0.57000	0.81861	0.85040	0.92033	0.87687	0.52501
fp2-simGIC-structure-0.51	0.89467	0.61000	0.81236	0.86039	0.89467	0.86892	0.525
fp4-simUI-role-0.43	0.86467	0.63167	0.79431	0.85542	0.86467	0.85096	0.52483
fp2-simUI-subatomic-0.54	0.90900	0.58333	0.81333	0.85312	0.90900	0.87251	0.52454
fp2-simGIC-role-0.36	0.91733	0.56333	0.81236	0.84079	0.91733	0.87168	0.52453
fp2-simUI-all-0.71	0.88967	0.59500	0.80375	0.84726	0.88967	0.86071	0.52439
fp4-simUI-role-0.46	0.87433	0.62833	0.79931	0.85644	0.87433	0.85649	0.52438
fp2-simGIC-all-0.38	0.91867	0.57500	0.81833	0.84992	0.91867	0.87666	0.52421
fp2-simGIC-role-0.76	0.89200	0.60167	0.80667	0.85458	0.89200	0.86402	0.52371
fp2-simGIC-structure-0.61	0.89367	0.60833	0.80792	0.85425	0.89367	0.86669	0.52361
fp2-simGIC-role-0.39	0.92033	0.56500	0.81556	0.84214	0.92033	0.87427	0.52357
fp4-simGIC-subatomic-0.20	0.89933	0.59500	0.80972	0.85367	0.89933	0.86835	0.52357
fp2-simGIC-structure-0.54	0.90333	0.59167	0.80597	0.84752	0.90333	0.86594	0.52356
fp2-simUI-role-0.91	0.88667	0.62167	0.80861	0.85871	0.88667	0.86414	0.52345
fp2-simGIC-subatomic-0.62	0.88500	0.62500	0.80778	0.85819	0.88500	0.86394	0.52343
fp2-simUI-subatomic-0.44	0.91333	0.56500	0.80847	0.83990	0.91333	0.86851	0.52282
fp2-simUI-subatomic-0.96	0.90833	0.58833	0.81514	0.85670	0.90833	0.87256	0.52275
fp2-simGIC-role-0.75	0.89367	0.60500	0.80917	0.85579	0.89367	0.86670	0.52268
fp4-simGIC-subatomic-0.22	0.90467	0.58833	0.81069	0.84632	0.90467	0.86864	0.52241
fp2-simGIC-subatomic-0.83	0.89900	0.59167	0.80958	0.85200	0.89900	0.86673	0.52209
fp2-simUI-subatomic-0.47	0.91467	0.57667	0.81514	0.84951	0.91467	0.87314	0.52208
fp2-simUI-all-0.36	0.90067	0.58333	0.80764	0.84595	0.90067	0.86521	0.52205
fp2-simUI-subatomic-0.49	0.91233	0.58000	0.81542	0.85340	0.91233	0.87358	0.52205
fp4-simUI-subatomic-0.37	0.88067	0.61667	0.80111	0.85199	0.88067	0.85932	0.52199
fp4-simUI-subatomic-0.38	0.88100	0.62333	0.80431	0.86127	0.88100	0.86194	0.52177
fp2-simGIC-structure-0.59	0.89133	0.60000	0.80458	0.84977	0.89133	0.86285	0.52161
fp2-simGIC-subatomic-0.56	0.88800	0.62000	0.80403	0.85924	0.88800	0.86364	0.5215
fp2-simUI-role-0.73	0.92133	0.56167	0.81500	0.84548	0.92133	0.87501	0.52139
fp2-simGIC-subatomic-0.60	0.88867	0.60500	0.80653	0.85555	0.88867	0.86358	0.52139
fp2-simGIC-structure-0.57	0.89800	0.59833	0.81042	0.85535	0.89800	0.86910	0.52108
fp2-simGIC-all-0.42	0.90967	0.56833	0.80875	0.84231	0.90967	0.86800	0.52087
fp4-simGIC-role-0.27	0.89000	0.59000	0.80028	0.84550	0.89000	0.85726	0.52082
fp2-simGIC-role-0.34	0.90767	0.58667	0.81278	0.84960	0.90767	0.87115	0.52081
fp2-simGIC-role-0.90	0.90233	0.59667	0.81014	0.85218	0.90233	0.86671	0.5207
fp2-simGIC-all-0.62	0.89000	0.59667	0.80236	0.85036	0.89000	0.86175	0.52063
fp2-simGIC-role-0.73	0.89133	0.60167	0.80444	0.84815	0.89133	0.86284	0.52038
fp2-simUI-structure-0.55	0.91200	0.57167	0.81333	0.84720	0.91200	0.87176	0.52022
fp2-simUI-role-0.82	0.90433	0.57667	0.80625	0.84489	0.90433	0.86528	0.52019
fp2-simGIC-all-0.50	0.88700	0.59667	0.79931	0.84455	0.88700	0.85677	0.52009
fp2-simGIC-structure-0.53	0.89267	0.60167	0.80500	0.85065	0.89267	0.86297	0.51985
fp2-simUI-structure-0.90	0.90000	0.58833	0.81056	0.85279	0.90000	0.86794	0.51947
fp2-simUI-structure-0.66	0.91033	0.58000	0.81083	0.84660	0.91033	0.87002	0.5193
fp2-simGIC-role-0.82	0.89633	0.59500	0.80444	0.84645	0.89633	0.86094	0.5192
fp2-simGIC-subatomic-0.61	0.88300	0.60667	0.80361	0.85548	0.88300	0.86069	0.51883
fp4-simGIC-role-0.30	0.87767	0.62000	0.80250	0.85737	0.87767	0.85873	0.51882
fp2-simGIC-role-0.79	0.90267	0.59333	0.80958	0.84956	0.90267	0.86807	0.51833
fp2-simUI-subatomic-0.42	0.90667	0.55833	0.80333	0.83063	0.90667	0.86009	0.51832
fp2-simGIC-role-0.33	0.91433	0.57167	0.81542	0.85090	0.91433	0.87489	0.51819
fp3-simGIC-structure-0.21	0.91333	0.56167	0.80806	0.84040	0.91333	0.86907	0.51811
fp2-simUI-subatomic-0.56	0.88967	0.59667	0.80014	0.84392	0.88967	0.85703	0.51792
fp2-simGIC-all-0.23	0.91967	0.55667	0.81222	0.83983	0.91967	0.87138	0.51777
fp4-simGIC-subatomic-0.25	0.90267	0.58167	0.81208	0.85058	0.90267	0.86877	0.51771
fp2-simGIC-role-0.86	0.90100	0.59167	0.80958	0.85171	0.90100	0.86823	0.51746
fp2-simGIC-subatomic-0.58	0.89267	0.59500	0.80611	0.85229	0.89267	0.86415	0.51715
fp4-simUI-role-0.42	0.87167	0.62833	0.80056	0.85686	0.87167	0.85776	0.51713
fp4-simUI-role-0.45	0.87633	0.61833	0.79972	0.85923	0.87633	0.85918	0.51708
fp2-simGIC-role-0.78	0.88933	0.59000	0.80125	0.84894	0.88933	0.85973	0.5168
fp2-simGIC-role-0.69	0.89233	0.60333	0.80333	0.85210	0.89233	0.86318	0.51654
fp3-simGIC-structure-0.23	0.90300	0.57167	0.80417	0.83882	0.90300	0.86433	0.51637
fp4-simUI-role-0.47	0.87900	0.62500	0.80431	0.86044	0.87900	0.86250	0.51617
fp2-simGIC-role-0.64	0.88933	0.60667	0.80264	0.85268	0.88933	0.86210	0.51561
fp2-simUI-role-0.92	0.90133	0.59500	0.81417	0.85910	0.90133	0.86995	0.51545
fp2-simGIC-role-0.71	0.89300	0.60000	0.80514	0.85135	0.89300	0.86469	0.51534
fp2-simGIC-role-0.16	0.86767	0.63000	0.79597	0.85902	0.86767	0.85365	0.51514
fp4-simUI-subatomic-0.39	0.87967	0.62000	0.80222	0.85280	0.87967	0.85952	0.51507
fp2-simGIC-structure-0.85	0.89500	0.60667	0.80681	0.85612	0.89500	0.86604	0.51505
fp2-simGIC-all-0.27	0.91233	0.57000	0.81236	0.84236	0.91233	0.87032	0.51504
fp2-simUI-structure-0.51	0.91767	0.55333	0.81139	0.83707	0.91767	0.86941	0.51491
fp3-simGIC-structure-0.22	0.91067	0.56667	0.80931	0.84548	0.91067	0.86973	0.51472
fp2-simUI-role-0.86	0.90033	0.58500	0.80611	0.84938	0.90033	0.86518	0.51458
fp2-simGIC-all-0.66	0.88567	0.60000	0.80097	0.85546	0.88567	0.85889	0.51428
fp2-simGIC-all-0.43	0.90567	0.57333	0.80736	0.84218	0.90567	0.86620	0.51401
fp4-simGIC-all-0.20	0.89433	0.59167	0.80153	0.85101	0.89433	0.86099	0.51394
fp2-simGIC-all-0.63	0.88033	0.60833	0.80361	0.85461	0.88033	0.85963	0.51384
fp2-simUI-structure-0.65	0.90367	0.57833	0.80806	0.84861	0.90367	0.86656	0.51383
fp2-simGIC-role-0.32	0.90333	0.57500	0.80861	0.84606	0.90333	0.86687	0.51352
fp2-simGIC-all-0.70	0.89433	0.59667	0.80694	0.85432	0.89433	0.86467	0.51345
fp2-simGIC-all-0.39	0.90033	0.58167	0.80361	0.84431	0.90033	0.86365	0.5134
fp2-simUI-role-0.77	0.91467	0.56333	0.80861	0.84355	0.91467	0.87054	0.51326
fp2-simUI-role-0.69	0.92167	0.55333	0.81194	0.84358	0.92167	0.87307	0.51309
fp2-simUI-role-0.78	0.90767	0.56333	0.80458	0.84227	0.90767	0.86567	0.51304
fp4-simUI-structure-0.45	0.88500	0.59167	0.79708	0.84698	0.88500	0.85605	0.51299
fp3-simGIC-all-0.39	0.92033	0.53000	0.80333	0.82614	0.92033	0.86475	0.51296
fp2-simGIC-all-0.80	0.90333	0.57333	0.80639	0.84579	0.90333	0.86702	0.51294
fp2-simUI-all-0.34	0.90033	0.57167	0.80250	0.84126	0.90033	0.86127	0.51257
fp2-simUI-subatomic-0.57	0.90467	0.57167	0.80861	0.84552	0.90467	0.86610	0.51254
fp2-simGIC-structure-0.60	0.89133	0.59333	0.80125	0.84244	0.89133	0.86014	0.51237
fp2-simUI-all-0.64	0.89733	0.58667	0.80583	0.84704	0.89733	0.86469	0.51216
fp2-simUI-role-0.80	0.90700	0.57500	0.80542	0.84555	0.90700	0.86716	0.51215
fp2-simGIC-structure-0.63	0.88767	0.60333	0.80250	0.85292	0.88767	0.86126	0.51203
fp4-simGIC-all-0.19	0.90367	0.56833	0.80444	0.84173	0.90367	0.86393	0.51196
fp3-simGIC-subatomic-0.23	0.90433	0.57167	0.80486	0.84255	0.90433	0.86561	0.51181
fp2-simGIC-all-0.69	0.89600	0.58500	0.80028	0.84292	0.89600	0.85940	0.51166
fp2-simUI-structure-0.71	0.89867	0.58167	0.80042	0.84429	0.89867	0.86112	0.51164
fp2-simUI-structure-0.94	0.90167	0.58500	0.81194	0.85219	0.90167	0.86935	0.51163
fp4-simUI-role-0.48	0.87133	0.61500	0.79472	0.85220	0.87133	0.85284	0.51161
fp3-simGIC-all-0.14	0.90900	0.56000	0.80569	0.84055	0.90900	0.86657	0.51145
fp4-simGIC-role-0.26	0.89367	0.59000	0.80528	0.85151	0.89367	0.86305	0.51107
fp2-simGIC-subatomic-0.52	0.89267	0.58833	0.80125	0.84368	0.89267	0.85982	0.51074
fp2-simGIC-role-0.57	0.88500	0.60333	0.79903	0.85404	0.88500	0.85832	0.5103
fp3-simGIC-subatomic-0.18	0.91167	0.54500	0.80361	0.83623	0.91167	0.86454	0.50998
fp2-simUI-subatomic-0.66	0.90000	0.57333	0.80153	0.83981	0.90000	0.86210	0.50993
fp2-simGIC-subatomic-0.50	0.88667	0.61333	0.80375	0.85396	0.88667	0.86104	0.50985
fp2-simGIC-subatomic-0.49	0.89400	0.58333	0.80125	0.84533	0.89400	0.86042	0.50976
fp2-simUI-structure-0.69	0.90433	0.58167	0.80667	0.84950	0.90433	0.86747	0.50963
fp4-simGIC-subatomic-0.21	0.89967	0.57833	0.80833	0.85002	0.89967	0.86703	0.50954
fp4-simUI-all-0.32	0.86300	0.62833	0.79681	0.85955	0.86300	0.85183	0.50898
fp2-simGIC-role-0.47	0.89667	0.58167	0.80472	0.84506	0.89667	0.86282	0.50879
fp4-simGIC-role-0.24	0.88167	0.60167	0.79611	0.84951	0.88167	0.85552	0.50853
fp4-simUI-all-0.30	0.86267	0.62500	0.79403	0.86162	0.86267	0.85218	0.50817
fp4-simGIC-structure-0.25	0.90933	0.56667	0.80472	0.84157	0.90933	0.86683	0.50795
fp2-simGIC-role-0.28	0.91533	0.54500	0.80250	0.83321	0.91533	0.86500	0.50786
fp4-simUI-all-0.31	0.87333	0.61833	0.79944	0.85726	0.87333	0.85787	0.50783
fp2-simGIC-role-0.62	0.88933	0.58667	0.79806	0.84775	0.88933	0.85888	0.50766
fp2-simGIC-subatomic-0.57	0.87933	0.60667	0.79875	0.85295	0.87933	0.85680	0.50755
fp2-simGIC-structure-0.46	0.90133	0.57000	0.79958	0.84099	0.90133	0.86153	0.50754
fp2-simGIC-structure-0.48	0.90400	0.57667	0.80111	0.84581	0.90400	0.86369	0.50749
fp4-simUI-structure-0.48	0.87267	0.60667	0.79667	0.85126	0.87267	0.85363	0.50745
fp2-simGIC-all-0.65	0.89133	0.59833	0.80361	0.85013	0.89133	0.86273	0.50738
fp2-simGIC-all-0.41	0.91500	0.55667	0.80944	0.84314	0.91500	0.87095	0.5073
fp4-simGIC-all-0.22	0.89367	0.57833	0.80389	0.84950	0.89367	0.86259	0.50714
fp3-simGIC-structure-0.19	0.91967	0.55167	0.80861	0.83685	0.91967	0.87139	0.50709
fp4-simGIC-structure-0.19	0.90533	0.55667	0.79903	0.83770	0.90533	0.86213	0.50685
fp2-simGIC-role-0.70	0.89133	0.59333	0.80153	0.85152	0.89133	0.86108	0.50671
fp3-simGIC-all-0.17	0.90500	0.56333	0.80292	0.84388	0.90500	0.86401	0.50671
fp3-simUI-role-0.45	0.93000	0.51667	0.80903	0.83102	0.93000	0.87161	0.50664
fp2-simGIC-subatomic-0.45	0.90000	0.57167	0.80361	0.84527	0.90000	0.86331	0.50649
fp2-simGIC-all-0.22	0.91200	0.56000	0.80653	0.83811	0.91200	0.86733	0.50647
fp4-simGIC-all-0.18	0.90133	0.57333	0.80486	0.84070	0.90133	0.86337	0.5064
fp2-simUI-all-0.63	0.88533	0.59333	0.79778	0.84592	0.88533	0.85737	0.50629
fp2-simGIC-role-0.74	0.88800	0.59667	0.80514	0.85212	0.88800	0.86142	0.50629
fp2-simGIC-structure-0.37	0.91267	0.55000	0.80278	0.83352	0.91267	0.86434	0.50625
fp4-simGIC-structure-0.24	0.90267	0.57500	0.80556	0.84568	0.90267	0.86561	0.50619
fp2-simGIC-subatomic-0.54	0.90000	0.58167	0.80500	0.84776	0.90000	0.86604	0.50594
fp2-simUI-subatomic-0.68	0.89533	0.58333	0.80250	0.84858	0.89533	0.86313	0.50551
fp2-simUI-subatomic-0.63	0.90900	0.56333	0.80639	0.84179	0.90900	0.86716	0.50548
fp4-simGIC-structure-0.14	0.91233	0.55000	0.80042	0.83575	0.91233	0.86443	0.5054
fp2-simGIC-role-0.65	0.88633	0.59167	0.80014	0.84721	0.88633	0.85897	0.50509
fp2-simGIC-role-0.27	0.91000	0.54667	0.80097	0.83321	0.91000	0.86199	0.50505
fp4-simUI-role-0.41	0.86167	0.61667	0.78903	0.85457	0.86167	0.84537	0.50498
fp4-simGIC-subatomic-0.24	0.90767	0.57167	0.80806	0.84805	0.90767	0.86878	0.50495
fp2-simUI-structure-0.52	0.91300	0.56333	0.81042	0.84512	0.91300	0.87130	0.50487
fp2-simGIC-all-0.57	0.89667	0.57667	0.80139	0.84189	0.89667	0.86261	0.50452
fp2-simUI-subatomic-0.67	0.90567	0.56667	0.80486	0.84123	0.90567	0.86573	0.50449
fp2-simGIC-role-0.49	0.89267	0.58167	0.79764	0.84852	0.89267	0.85993	0.50431
fp2-simGIC-structure-0.56	0.87700	0.60333	0.79736	0.85655	0.87700	0.85432	0.50401
fp4-simGIC-subatomic-0.15	0.89767	0.57333	0.79917	0.83933	0.89767	0.86039	0.50393
fp2-simUI-subatomic-0.37	0.89800	0.56167	0.79347	0.83624	0.89800	0.85397	0.50371
fp2-simUI-subatomic-0.45	0.90867	0.55333	0.80500	0.83646	0.90867	0.86561	0.50361
fp2-simUI-role-0.87	0.90900	0.56167	0.80778	0.84264	0.90900	0.86737	0.50359
fp3-simGIC-subatomic-0.24	0.90533	0.56167	0.80111	0.83780	0.90533	0.86239	0.50342
fp3-simGIC-subatomic-0.22	0.90633	0.56167	0.80528	0.84455	0.90633	0.86595	0.50339
fp4-simGIC-role-0.22	0.89833	0.56833	0.80319	0.84201	0.89833	0.86226	0.50319
fp2-simGIC-all-0.44	0.91100	0.56333	0.80917	0.84158	0.91100	0.86874	0.50309
fp2-simGIC-role-0.72	0.89433	0.58667	0.80319	0.84983	0.89433	0.86357	0.50292
fp2-simGIC-subatomic-0.34	0.92000	0.53167	0.80375	0.82982	0.92000	0.86676	0.50266
fp3-simGIC-subatomic-0.21	0.90867	0.55167	0.80292	0.83855	0.90867	0.86445	0.50261
fp2-simUI-structure-0.68	0.90267	0.57000	0.80500	0.84418	0.90267	0.86544	0.50258
fp3-simGIC-all-0.18	0.91300	0.55333	0.80708	0.83833	0.91300	0.86681	0.50251
fp2-simGIC-all-0.49	0.90067	0.57167	0.80083	0.84325	0.90067	0.86260	0.50244
fp4-simGIC-subatomic-0.10	0.89200	0.56667	0.79569	0.83660	0.89200	0.85516	0.50234
fp2-simUI-structure-0.49	0.92633	0.54500	0.81181	0.83994	0.92633	0.87381	0.50228
fp2-simGIC-role-0.30	0.91067	0.55000	0.80431	0.83371	0.91067	0.86535	0.50203
fp2-simGIC-role-0.68	0.88033	0.60000	0.79528	0.84575	0.88033	0.85381	0.50113
fp2-simUI-structure-0.72	0.90400	0.56500	0.80097	0.83996	0.90400	0.86302	0.5009
fp3-simGIC-all-0.15	0.91100	0.54167	0.80333	0.83260	0.91100	0.86454	0.5008
fp4-simUI-structure-0.47	0.86700	0.61167	0.79014	0.85339	0.86700	0.84780	0.50058
fp2-simUI-subatomic-0.88	0.88967	0.57667	0.79583	0.84429	0.88967	0.85680	0.50051
fp2-simUI-role-0.52	0.91067	0.55500	0.80250	0.83617	0.91067	0.86510	0.50047
fp2-simUI-subatomic-0.76	0.88200	0.59833	0.79736	0.84667	0.88200	0.85640	0.50044
fp2-simGIC-subatomic-0.59	0.88433	0.59667	0.80111	0.85183	0.88433	0.86001	0.50043
fp3-simGIC-subatomic-0.19	0.91167	0.54333	0.80319	0.83448	0.91167	0.86596	0.5003
fp3-simUI-role-0.44	0.93100	0.51833	0.80694	0.82423	0.93100	0.86971	0.49987
fp2-simGIC-role-0.45	0.90933	0.55833	0.80444	0.84440	0.90933	0.86649	0.49931
fp2-simUI-role-0.81	0.90667	0.55500	0.80250	0.84126	0.90667	0.86401	0.4986
fp2-simUI-role-0.84	0.89867	0.57167	0.80597	0.84410	0.89867	0.86427	0.49859
fp2-simUI-subatomic-0.90	0.89467	0.58333	0.80431	0.85138	0.89467	0.86362	0.49835
fp2-simUI-all-0.70	0.88767	0.59833	0.80153	0.85432	0.88767	0.86175	0.49791
fp3-simGIC-all-0.13	0.90333	0.55667	0.80028	0.83704	0.90333	0.86312	0.4979
fp4-simGIC-subatomic-0.23	0.90867	0.55833	0.80778	0.84239	0.90867	0.86953	0.49748
fp4-simGIC-role-0.23	0.88833	0.56500	0.79444	0.83706	0.88833	0.85490	0.49745
fp3-simGIC-subatomic-0.20	0.90267	0.57000	0.80514	0.84373	0.90267	0.86511	0.49743
fp3-simGIC-all-0.19	0.89633	0.56333	0.79611	0.83371	0.89633	0.85795	0.4972
fp2-simUI-all-0.35	0.89167	0.58000	0.79681	0.84255	0.89167	0.85824	0.49719
fp4-simGIC-structure-0.11	0.90100	0.56333	0.80014	0.84315	0.90100	0.86301	0.49716
fp4-simUI-all-0.29	0.86867	0.61000	0.78819	0.85393	0.86867	0.84957	0.497
fp2-simUI-subatomic-0.43	0.90767	0.55167	0.80347	0.83888	0.90767	0.86444	0.49693
fp4-simGIC-role-0.28	0.87233	0.60667	0.79653	0.85526	0.87233	0.85425	0.4966
fp2-simUI-role-0.88	0.89567	0.58167	0.79847	0.84568	0.89567	0.86044	0.49638
fp4-simGIC-structure-0.13	0.89900	0.56000	0.79736	0.83882	0.89900	0.85905	0.49628
fp2-simGIC-subatomic-0.35	0.91033	0.54167	0.79958	0.83388	0.91033	0.86083	0.49623
fp2-simUI-subatomic-0.69	0.89667	0.57000	0.79931	0.84345	0.89667	0.86053	0.49616
fp2-simGIC-structure-0.55	0.88833	0.58333	0.80056	0.84392	0.88833	0.85999	0.4961
fp4-simUI-subatomic-0.18	0.88800	0.57833	0.79653	0.84181	0.88800	0.85553	0.4961
fp2-simUI-all-0.68	0.88500	0.59000	0.79764	0.84749	0.88500	0.85737	0.49598
fp4-simGIC-subatomic-0.09	0.89300	0.58000	0.79931	0.84781	0.89300	0.86024	0.49598
fp3-simUI-subatomic-0.30	0.89667	0.55333	0.79403	0.83048	0.89667	0.85698	0.4957
fp2-simUI-structure-0.47	0.91167	0.54333	0.80042	0.83224	0.91167	0.86328	0.49539
fp2-simGIC-all-0.40	0.90067	0.55667	0.79972	0.83986	0.90067	0.86104	0.49535
fp2-simUI-subatomic-0.36	0.91133	0.54000	0.79722	0.82857	0.91133	0.86182	0.49529
fp3-simGIC-structure-0.25	0.90200	0.56500	0.80306	0.83957	0.90200	0.86350	0.49518
fp4-simGIC-role-0.25	0.89833	0.56333	0.80014	0.84076	0.89833	0.86155	0.49484
fp3-simUI-role-0.79	0.92600	0.51833	0.80264	0.82557	0.92600	0.86687	0.49478
fp2-simUI-all-0.79	0.92700	0.53500	0.80542	0.83413	0.92700	0.86976	0.49475
fp4-simUI-role-0.38	0.87400	0.59833	0.79014	0.84473	0.87400	0.85160	0.49453
fp3-simGIC-all-0.48	0.91467	0.54333	0.80278	0.83344	0.91467	0.86572	0.49432
fp2-simUI-role-0.67	0.91467	0.54667	0.80750	0.83842	0.91467	0.86824	0.4943
fp2-simGIC-all-0.47	0.90167	0.55667	0.80014	0.83788	0.90167	0.86089	0.49426
fp4-simUI-subatomic-0.36	0.88300	0.58667	0.79319	0.84317	0.88300	0.85533	0.49417
fp4-simUI-structure-0.44	0.87267	0.60167	0.79292	0.85342	0.87267	0.85273	0.49396
fp3-simGIC-subatomic-0.27	0.90333	0.55667	0.79944	0.83380	0.90333	0.86120	0.49391
fp2-simUI-structure-0.82	0.90000	0.56833	0.80069	0.84637	0.90000	0.86140	0.49358
fp2-simUI-structure-0.67	0.90000	0.56333	0.79861	0.84150	0.90000	0.85994	0.49354
fp3-simUI-subatomic-0.29	0.90433	0.55000	0.79986	0.83226	0.90433	0.86177	0.49338
fp4-simUI-subatomic-0.35	0.88867	0.57833	0.79597	0.84476	0.88867	0.85812	0.49334
fp2-simGIC-all-0.64	0.89000	0.58167	0.79958	0.84996	0.89000	0.86041	0.49302
fp2-simGIC-role-0.55	0.88333	0.58833	0.79514	0.84994	0.88333	0.85515	0.49288
fp4-simUI-subatomic-0.23	0.89267	0.55667	0.79319	0.83293	0.89267	0.85533	0.49285
fp4-simGIC-subatomic-0.13	0.90000	0.56000	0.79833	0.84144	0.90000	0.86116	0.49276
fp2-simGIC-role-0.31	0.91167	0.54000	0.80417	0.83981	0.91167	0.86656	0.49267
fp2-simGIC-structure-0.19	0.92000	0.52167	0.79958	0.82519	0.92000	0.86360	0.49246
fp2-simUI-subatomic-0.75	0.88133	0.59000	0.79444	0.84483	0.88133	0.85483	0.49233
fp2-simGIC-all-0.46	0.90800	0.55500	0.80403	0.83765	0.90800	0.86543	0.49229
fp3-simUI-role-0.42	0.92900	0.51167	0.80542	0.82738	0.92900	0.86969	0.49218
fp2-simUI-all-0.74	0.89267	0.57000	0.79806	0.84530	0.89267	0.85979	0.49209
fp3-simGIC-all-0.27	0.89800	0.55333	0.79417	0.83106	0.89800	0.85686	0.49167
fp2-simUI-role-0.83	0.90433	0.55333	0.79792	0.83601	0.90433	0.86032	0.49162
fp4-simGIC-structure-0.27	0.89767	0.57167	0.79847	0.84369	0.89767	0.86281	0.49111
fp2-simGIC-structure-0.34	0.91267	0.53000	0.80097	0.83532	0.91267	0.86295	0.491
fp2-simUI-structure-0.44	0.90000	0.55167	0.79333	0.83293	0.90000	0.85618	0.49089
fp2-simGIC-all-0.45	0.89367	0.57167	0.79847	0.84596	0.89367	0.85945	0.49068
fp3-simGIC-all-0.20	0.88933	0.57833	0.79667	0.84483	0.88933	0.85901	0.49067
fp2-simGIC-all-0.60	0.88633	0.57833	0.79417	0.84670	0.88633	0.85584	0.49054
fp4-simGIC-subatomic-0.16	0.89400	0.56833	0.79764	0.84058	0.89400	0.85897	0.49048
fp2-simUI-structure-0.50	0.91200	0.54000	0.80347	0.83521	0.91200	0.86602	0.49037
fp3-simGIC-all-0.46	0.91800	0.52167	0.79792	0.82701	0.91800	0.86279	0.49018
fp3-simUI-subatomic-0.32	0.89567	0.55833	0.79583	0.83530	0.89567	0.85653	0.48961
fp4-simUI-role-0.44	0.87067	0.61000	0.79250	0.85501	0.87067	0.85326	0.48961
fp2-simGIC-all-0.59	0.90067	0.55667	0.79653	0.83700	0.90067	0.86003	0.48937
fp2-simGIC-role-0.17	0.86900	0.59333	0.78583	0.84015	0.86900	0.84714	0.48922
fp3-simGIC-structure-0.24	0.89600	0.56667	0.80042	0.84321	0.89600	0.86107	0.48916
fp4-simGIC-structure-0.12	0.91000	0.53833	0.79903	0.83237	0.91000	0.86316	0.48907
fp2-simUI-all-0.67	0.90067	0.56833	0.80097	0.84726	0.90067	0.86492	0.48835
fp2-simUI-all-0.33	0.88833	0.56500	0.79653	0.84094	0.88833	0.85511	0.48827
fp2-simGIC-all-0.56	0.90033	0.54833	0.79500	0.83782	0.90033	0.85870	0.48819
fp3-simGIC-all-0.07	0.94733	0.48333	0.81028	0.82180	0.94733	0.87542	0.48815
fp4-simGIC-structure-0.10	0.90400	0.55000	0.79778	0.83536	0.90400	0.86076	0.4879
fp2-simGIC-subatomic-0.55	0.89700	0.57000	0.80319	0.85085	0.89700	0.86408	0.48772
fp4-simUI-structure-0.40	0.87567	0.58833	0.79111	0.84300	0.87567	0.85072	0.48749
fp3-simGIC-all-0.35	0.92767	0.51333	0.80361	0.82863	0.92767	0.86857	0.48748
fp2-simGIC-all-0.20	0.90667	0.54000	0.79556	0.83290	0.90667	0.86055	0.48742
fp3-simUI-role-0.47	0.92767	0.50500	0.80236	0.82452	0.92767	0.86683	0.48736
fp3-simUI-role-0.53	0.93033	0.50833	0.80347	0.82507	0.93033	0.86851	0.48734
fp4-simUI-subatomic-0.34	0.88700	0.57000	0.79403	0.83754	0.88700	0.85459	0.48728
fp2-simGIC-all-0.51	0.88967	0.56333	0.79444	0.84052	0.88967	0.85543	0.48698
fp3-simGIC-all-0.45	0.91867	0.52500	0.80250	0.82830	0.91867	0.86614	0.48692
fp4-simUI-all-0.28	0.88200	0.58333	0.79208	0.84185	0.88200	0.85443	0.48677
fp2-simUI-role-0.59	0.91933	0.51167	0.79778	0.82048	0.91933	0.86235	0.48628
fp4-simGIC-subatomic-0.18	0.89967	0.55167	0.79611	0.83230	0.89967	0.85965	0.48625
fp2-simGIC-structure-0.36	0.90500	0.53833	0.79500	0.83281	0.90500	0.85866	0.48605
fp2-simUI-structure-0.88	0.91100	0.54667	0.80278	0.83776	0.91100	0.86637	0.4859
fp2-simGIC-subatomic-0.46	0.90567	0.54333	0.80042	0.83849	0.90567	0.86356	0.48585
fp2-simUI-structure-0.48	0.91033	0.54167	0.80097	0.83165	0.91033	0.86433	0.48578
fp4-simGIC-structure-0.15	0.90433	0.54333	0.79611	0.83455	0.90433	0.85962	0.48573
fp4-simUI-structure-0.42	0.87700	0.58167	0.78736	0.83826	0.87700	0.84901	0.48543
fp2-simUI-all-0.65	0.90067	0.56333	0.80403	0.84725	0.90067	0.86626	0.48527
fp3-simUI-subatomic-0.33	0.89833	0.55667	0.79375	0.83688	0.89833	0.85830	0.48517
fp3-simGIC-all-0.21	0.89800	0.56667	0.79667	0.83888	0.89800	0.86027	0.48512
fp3-simUI-role-0.48	0.93367	0.50667	0.80611	0.82708	0.93367	0.87055	0.48508
fp2-simGIC-structure-0.45	0.90333	0.55667	0.79903	0.83737	0.90333	0.86240	0.48496
fp4-simGIC-subatomic-0.11	0.89933	0.55167	0.79431	0.83310	0.89933	0.85832	0.48444
fp2-simGIC-subatomic-0.44	0.89567	0.55833	0.79597	0.84020	0.89567	0.85814	0.48417
fp2-simGIC-role-0.66	0.89267	0.56667	0.79528	0.84380	0.89267	0.85724	0.48393
fp3-simUI-role-0.51	0.93033	0.50000	0.80236	0.82520	0.93033	0.86758	0.48381
fp4-simGIC-subatomic-0.19	0.89633	0.55333	0.79681	0.83660	0.89633	0.85845	0.48375
fp4-simGIC-subatomic-0.08	0.88700	0.57500	0.78847	0.83658	0.88700	0.85326	0.48373
fp2-simUI-role-0.63	0.92633	0.50333	0.80347	0.82708	0.92633	0.86745	0.48372
fp2-simGIC-all-0.58	0.88867	0.57333	0.79542	0.84024	0.88867	0.85584	0.48327
fp2-simUI-role-0.51	0.91167	0.53333	0.79958	0.83323	0.91167	0.86372	0.48326
fp2-simUI-subatomic-0.39	0.90133	0.54000	0.79528	0.83256	0.90133	0.85680	0.48322
fp4-simUI-subatomic-0.25	0.89433	0.56167	0.79597	0.83962	0.89433	0.85898	0.48299
fp4-simUI-structure-0.43	0.87900	0.57500	0.78889	0.83961	0.87900	0.85060	0.48298
fp2-simUI-structure-0.84	0.89733	0.54000	0.79250	0.83200	0.89733	0.85310	0.48282
fp2-simGIC-subatomic-0.41	0.90167	0.53333	0.79597	0.82993	0.90167	0.85733	0.48277
fp2-simUI-role-0.74	0.90967	0.54500	0.80486	0.84414	0.90967	0.86774	0.48263
fp2-simGIC-all-0.68	0.88467	0.58167	0.79583	0.84836	0.88467	0.85706	0.48245
fp2-simUI-all-0.86	0.91100	0.53833	0.79944	0.83293	0.91100	0.86329	0.48241
fp2-simUI-role-0.57	0.91133	0.52833	0.79736	0.83370	0.91133	0.86099	0.48219
fp2-simUI-subatomic-0.35	0.90733	0.53333	0.79653	0.83036	0.90733	0.85943	0.48168
fp2-simGIC-all-0.55	0.89467	0.55500	0.79306	0.83881	0.89467	0.85643	0.48161
fp2-simGIC-all-0.52	0.89800	0.54667	0.79681	0.83545	0.89800	0.85825	0.48146
fp2-simGIC-role-0.15	0.86800	0.59667	0.78653	0.84769	0.86800	0.84900	0.48143
fp2-simUI-role-0.60	0.92367	0.51667	0.80167	0.83011	0.92367	0.86700	0.48133
fp2-simGIC-all-0.54	0.89033	0.55333	0.79278	0.83487	0.89033	0.85554	0.48123
fp2-simUI-subatomic-0.40	0.89233	0.54167	0.78736	0.82732	0.89233	0.85143	0.48105
fp2-simGIC-role-0.46	0.89600	0.56833	0.79972	0.84346	0.89600	0.86113	0.48072
fp2-simGIC-all-0.53	0.89133	0.56667	0.79625	0.84445	0.89133	0.85836	0.48064
fp2-simUI-role-0.75	0.90967	0.53667	0.79472	0.83420	0.90967	0.86057	0.48051
fp3-simGIC-all-0.40	0.93033	0.49833	0.80222	0.82407	0.93033	0.86805	0.48039
fp2-simGIC-subatomic-0.40	0.89067	0.54500	0.78847	0.83029	0.89067	0.85081	0.47987
fp2-simGIC-subatomic-0.33	0.91100	0.53167	0.79847	0.82933	0.91100	0.86256	0.47923
fp2-simGIC-all-0.19	0.88733	0.55333	0.78639	0.82923	0.88733	0.85041	0.47915
fp2-simUI-role-0.68	0.92300	0.52333	0.80597	0.83327	0.92300	0.86879	0.4791
fp2-simGIC-subatomic-0.20	0.90900	0.52167	0.79417	0.82436	0.90900	0.85940	0.47899
fp3-simUI-role-0.43	0.93400	0.49833	0.80264	0.82595	0.93400	0.86901	0.47897
fp3-simGIC-subatomic-0.50	0.91767	0.52167	0.79403	0.82486	0.91767	0.86184	0.47874
fp4-simGIC-role-0.21	0.88300	0.56000	0.78819	0.83450	0.88300	0.85033	0.47862
fp2-simUI-role-0.54	0.90633	0.54500	0.80069	0.83824	0.90633	0.86389	0.47856
fp3-simGIC-all-0.16	0.90000	0.54667	0.79514	0.83890	0.90000	0.86055	0.47851
fp4-simUI-role-0.35	0.86667	0.58667	0.78514	0.84412	0.86667	0.84665	0.47851
fp3-simUI-role-0.46	0.93000	0.50000	0.80097	0.82567	0.93000	0.86845	0.47847
fp2-simGIC-all-0.48	0.89733	0.55500	0.79681	0.83900	0.89733	0.85912	0.47832
fp3-simGIC-role-0.17	0.89867	0.54500	0.79278	0.82943	0.89867	0.85693	0.47821
fp3-simUI-role-0.82	0.92833	0.50000	0.79917	0.82190	0.92833	0.86629	0.47801
fp2-simUI-subatomic-0.41	0.90133	0.53500	0.79569	0.83464	0.90133	0.85876	0.47787
fp4-simUI-subatomic-0.22	0.89600	0.53167	0.78972	0.82760	0.89600	0.85294	0.47776
fp4-simUI-structure-0.46	0.87067	0.58833	0.79083	0.84970	0.87067	0.85211	0.47768
fp3-simGIC-all-0.33	0.92733	0.50333	0.80056	0.82120	0.92733	0.86632	0.47707
fp4-simGIC-structure-0.18	0.90067	0.54833	0.79472	0.83485	0.90067	0.85825	0.47665
fp3-simUI-role-0.70	0.93000	0.50167	0.80097	0.82373	0.93000	0.86716	0.47661
fp3-simUI-role-0.68	0.93000	0.50000	0.80389	0.82699	0.93000	0.86931	0.47642
fp2-simUI-structure-0.42	0.91033	0.52833	0.79625	0.82865	0.91033	0.86128	0.4764
fp4-simUI-role-0.36	0.86500	0.59000	0.78069	0.83996	0.86500	0.84421	0.47637
fp2-simUI-all-0.78	0.91467	0.52167	0.79681	0.83319	0.91467	0.86234	0.47631
fp2-simUI-all-0.32	0.90567	0.53167	0.79667	0.83032	0.90567	0.85936	0.4763
fp2-simUI-structure-0.89	0.90533	0.54000	0.79625	0.83876	0.90533	0.86124	0.476
fp2-simGIC-subatomic-0.36	0.90600	0.53167	0.79194	0.82829	0.90600	0.85811	0.47594
fp2-simUI-all-0.66	0.89167	0.55333	0.78917	0.83945	0.89167	0.85400	0.47581
fp2-simUI-all-0.83	0.90933	0.51000	0.79083	0.82392	0.90933	0.85443	0.4757
fp3-simGIC-subatomic-0.25	0.90200	0.53833	0.79556	0.83155	0.90200	0.85975	0.47562
fp4-simUI-role-0.39	0.86267	0.59833	0.78194	0.84335	0.86267	0.84401	0.47558
fp2-simUI-all-0.84	0.91667	0.50500	0.79500	0.82754	0.91667	0.85952	0.47543
fp2-simGIC-structure-0.18	0.92567	0.50833	0.79861	0.82280	0.92567	0.86520	0.47539
fp2-simUI-structure-0.46	0.89567	0.55500	0.79139	0.83581	0.89567	0.85656	0.47538
fp3-simUI-all-0.26	0.88467	0.55333	0.78444	0.83163	0.88467	0.84872	0.47529
fp2-simGIC-role-0.59	0.88567	0.56667	0.78764	0.83549	0.88567	0.85215	0.47511
fp3-simUI-role-0.49	0.93100	0.49167	0.80028	0.82096	0.93100	0.86616	0.47504
fp3-simGIC-all-0.30	0.90600	0.52833	0.79333	0.82755	0.90600	0.85882	0.47495
fp2-simUI-structure-0.87	0.90833	0.53833	0.79639	0.83487	0.90833	0.86149	0.47485
fp3-simUI-role-0.71	0.93067	0.48667	0.80069	0.82036	0.93067	0.86755	0.47472
fp3-simGIC-all-0.28	0.91033	0.52167	0.79486	0.82917	0.91033	0.85903	0.47445
fp3-simGIC-structure-0.27	0.89967	0.55000	0.79194	0.83218	0.89967	0.85751	0.47436
fp3-simUI-structure-0.60	0.93600	0.48833	0.80347	0.82065	0.93600	0.86913	0.47418
fp4-simUI-role-0.37	0.87233	0.59667	0.79208	0.85067	0.87233	0.85319	0.47411
fp3-simGIC-all-0.29	0.90267	0.52833	0.79361	0.83101	0.90267	0.85796	0.47409
fp2-simUI-structure-0.86	0.91633	0.52167	0.79861	0.83115	0.91633	0.86443	0.47406
fp2-simUI-all-0.77	0.90833	0.52167	0.79028	0.82688	0.90833	0.85631	0.47388
fp4-simGIC-subatomic-0.17	0.89100	0.55500	0.79250	0.83717	0.89100	0.85650	0.47387
fp3-simUI-all-0.44	0.90100	0.52833	0.79028	0.82301	0.90100	0.85625	0.47386
fp2-simGIC-structure-0.50	0.88733	0.57167	0.79236	0.84573	0.88733	0.85510	0.4738
fp3-simGIC-all-0.09	0.92800	0.50500	0.80278	0.82627	0.92800	0.86732	0.47373
fp2-simGIC-role-0.63	0.88467	0.56500	0.79208	0.84102	0.88467	0.85332	0.47362
fp4-simGIC-structure-0.23	0.90033	0.55000	0.79722	0.83738	0.90033	0.86072	0.47352
fp3-simUI-structure-0.64	0.93400	0.48667	0.80194	0.81920	0.93400	0.86760	0.47349
fp4-simGIC-structure-0.20	0.89533	0.55500	0.79500	0.83985	0.89533	0.85942	0.47331
fp2-simUI-role-0.64	0.92100	0.51333	0.80014	0.82693	0.92100	0.86472	0.47314
fp2-simUI-role-0.76	0.91033	0.53833	0.79875	0.83125	0.91033	0.86229	0.47301
fp3-simUI-role-0.64	0.92967	0.50000	0.79778	0.82085	0.92967	0.86560	0.473
fp3-simUI-role-0.50	0.93100	0.49667	0.80278	0.82801	0.93100	0.86856	0.47298
fp4-simUI-subatomic-0.19	0.88700	0.55667	0.78708	0.83302	0.88700	0.85178	0.47287
fp2-simUI-subatomic-0.86	0.90767	0.52833	0.79111	0.83194	0.90767	0.85759	0.47286
fp2-simUI-all-0.72	0.88667	0.56167	0.79278	0.83908	0.88667	0.85423	0.47281
fp2-simGIC-subatomic-0.42	0.88867	0.54000	0.78750	0.82912	0.88867	0.85032	0.4727
fp2-simUI-subatomic-0.83	0.90667	0.52500	0.79014	0.82650	0.90667	0.85638	0.47264
fp2-simGIC-all-0.21	0.90600	0.53333	0.79722	0.83493	0.90600	0.86058	0.47237
fp2-simUI-subatomic-0.38	0.90133	0.53667	0.79181	0.83101	0.90133	0.85457	0.47227
fp2-simGIC-role-0.50	0.89700	0.55167	0.79667	0.84164	0.89700	0.86060	0.47185
fp3-simGIC-all-0.42	0.92200	0.50167	0.79375	0.81902	0.92200	0.86085	0.47166
fp2-simUI-structure-0.43	0.88033	0.55167	0.78403	0.83396	0.88033	0.84415	0.47155
fp2-simUI-subatomic-0.73	0.89000	0.56167	0.79306	0.84271	0.89000	0.85609	0.47152
fp4-simUI-role-0.34	0.87267	0.57333	0.78222	0.83524	0.87267	0.84667	0.47134
fp2-simUI-role-0.58	0.92800	0.50333	0.80431	0.82607	0.92800	0.86939	0.47128
fp2-simUI-role-0.56	0.91267	0.52000	0.79667	0.82630	0.91267	0.86264	0.47125
fp3-simUI-role-0.72	0.93033	0.49500	0.80042	0.82371	0.93033	0.86770	0.47117
fp4-simUI-subatomic-0.31	0.88767	0.55333	0.78778	0.83365	0.88767	0.85220	0.47104
fp3-simGIC-role-0.22	0.89333	0.54167	0.78806	0.82889	0.89333	0.85328	0.47097
fp3-simUI-structure-0.71	0.93733	0.48000	0.80264	0.81832	0.93733	0.86906	0.47081
fp3-simUI-structure-0.73	0.92933	0.48833	0.79556	0.81650	0.92933	0.86343	0.47066
fp3-simGIC-subatomic-0.26	0.90067	0.53500	0.79264	0.83071	0.90067	0.85701	0.47061
fp2-simUI-all-0.73	0.88300	0.56833	0.78889	0.84032	0.88300	0.85289	0.47059
fp3-simGIC-role-0.20	0.89233	0.54167	0.78875	0.83289	0.89233	0.85353	0.47054
fp2-simGIC-subatomic-0.43	0.89967	0.54000	0.79486	0.83726	0.89967	0.85734	0.47052
fp3-simGIC-subatomic-0.57	0.91467	0.51167	0.79278	0.81987	0.91467	0.85912	0.47041
fp2-simUI-role-0.47	0.90433	0.52167	0.78639	0.82289	0.90433	0.85451	0.47036
fp2-simUI-all-0.69	0.88333	0.57167	0.79125	0.84556	0.88333	0.85341	0.47017
fp2-simGIC-role-0.54	0.88433	0.55333	0.78583	0.83649	0.88433	0.85101	0.47015
fp4-simGIC-structure-0.09	0.88467	0.56167	0.78931	0.83623	0.88467	0.85281	0.47008
fp3-simGIC-all-0.38	0.91867	0.50333	0.79361	0.82180	0.91867	0.86095	0.46997
fp2-simUI-role-0.65	0.91133	0.52500	0.79458	0.83186	0.91133	0.85840	0.46992
fp3-simUI-role-0.65	0.92900	0.49667	0.80056	0.82239	0.92900	0.86685	0.46959
fp2-simGIC-role-0.26	0.89567	0.53333	0.79056	0.83455	0.89567	0.85481	0.46947
fp2-simGIC-subatomic-0.26	0.89500	0.54167	0.78861	0.83062	0.89500	0.85443	0.46941
fp3-simUI-role-0.41	0.92700	0.49167	0.79694	0.81757	0.92700	0.86343	0.46939
fp2-simUI-subatomic-0.32	0.90833	0.52833	0.79417	0.83186	0.90833	0.85896	0.46929
fp3-simUI-structure-0.61	0.93833	0.47167	0.80181	0.81782	0.93833	0.86812	0.46914
fp3-simUI-structure-0.63	0.93033	0.48500	0.79903	0.82037	0.93033	0.86663	0.46909
fp3-simUI-structure-0.35	0.88967	0.55333	0.78639	0.83512	0.88967	0.85279	0.46896
fp4-simUI-structure-0.41	0.87067	0.57833	0.78639	0.84189	0.87067	0.84950	0.46895
fp3-simGIC-all-0.37	0.92533	0.50667	0.80292	0.83189	0.92533	0.86954	0.46881
fp2-simGIC-subatomic-0.21	0.89867	0.52500	0.78708	0.82386	0.89867	0.85144	0.46852
fp2-simGIC-subatomic-0.19	0.91333	0.51667	0.79611	0.82650	0.91333	0.86209	0.46838
fp4-simUI-subatomic-0.17	0.89500	0.53500	0.78903	0.83190	0.89500	0.85406	0.46836
fp2-simUI-all-0.75	0.90200	0.53000	0.78958	0.83037	0.90200	0.85584	0.46814
fp3-simUI-role-0.52	0.92867	0.49000	0.80222	0.82263	0.92867	0.86842	0.46804
fp2-simUI-all-0.81	0.91267	0.50500	0.78972	0.82582	0.91267	0.85656	0.46787
fp4-simUI-subatomic-0.33	0.87600	0.56000	0.77889	0.83110	0.87600	0.84127	0.4677
fp3-simGIC-all-0.47	0.92633	0.49167	0.79750	0.82208	0.92633	0.86563	0.4676
fp2-simGIC-role-0.60	0.88433	0.55167	0.79167	0.84101	0.88433	0.85348	0.46758
fp3-simUI-structure-0.72	0.92867	0.48000	0.79556	0.81417	0.92867	0.86260	0.46756
fp4-simUI-subatomic-0.24	0.89933	0.54000	0.79611	0.83810	0.89933	0.85972	0.46748
fp2-simUI-structure-0.81	0.89300	0.53833	0.78944	0.83386	0.89300	0.85334	0.46746
fp3-simUI-structure-0.76	0.92900	0.48500	0.79847	0.81844	0.92900	0.86435	0.46738
fp2-simUI-all-0.76	0.89567	0.53500	0.78806	0.82931	0.89567	0.85217	0.46732
fp2-simGIC-role-0.18	0.85867	0.60167	0.78014	0.84193	0.85867	0.84236	0.46729
fp2-simUI-role-0.61	0.91733	0.52000	0.80153	0.83115	0.91733	0.86630	0.46715
fp2-simUI-subatomic-0.70	0.89500	0.54500	0.79431	0.83913	0.89500	0.85601	0.46702
fp4-simUI-role-0.40	0.87067	0.58667	0.78972	0.85432	0.87067	0.85142	0.46689
fp3-simUI-structure-0.79	0.92667	0.47667	0.79347	0.81677	0.92667	0.86137	0.46672
fp3-simUI-subatomic-0.31	0.90500	0.52500	0.79458	0.83310	0.90500	0.85944	0.46671
fp2-simGIC-structure-0.39	0.90300	0.53333	0.79125	0.83502	0.90300	0.85721	0.46668
fp3-simGIC-all-0.08	0.94200	0.47500	0.80500	0.82069	0.94200	0.87116	0.4665
fp3-simUI-role-0.69	0.92900	0.49500	0.80222	0.82488	0.92900	0.86818	0.46633
fp2-simUI-subatomic-0.71	0.88633	0.55833	0.78972	0.84006	0.88633	0.85404	0.46628
fp3-simGIC-structure-0.18	0.90633	0.52500	0.79417	0.83050	0.90633	0.86025	0.46627
fp3-simUI-role-0.54	0.92667	0.48500	0.79778	0.81695	0.92667	0.86402	0.46624
fp3-simUI-role-0.61	0.93033	0.49000	0.79917	0.82085	0.93033	0.86616	0.46619
fp2-simUI-subatomic-0.81	0.91233	0.51000	0.79208	0.82437	0.91233	0.85818	0.46616
fp2-simUI-subatomic-0.33	0.89767	0.52833	0.78903	0.82715	0.89767	0.85385	0.46604
fp2-simGIC-role-0.29	0.90900	0.52167	0.79458	0.82789	0.90900	0.86058	0.46599
fp3-simUI-subatomic-0.73	0.93333	0.48833	0.80236	0.82271	0.93333	0.86968	0.46589
fp2-simUI-subatomic-0.34	0.90067	0.51333	0.78778	0.82629	0.90067	0.85226	0.46586
fp3-simGIC-subatomic-0.48	0.91567	0.50667	0.79250	0.82154	0.91567	0.85998	0.46575
fp2-simGIC-structure-0.40	0.90400	0.53000	0.79097	0.83185	0.90400	0.85783	0.46555
fp3-simUI-role-0.62	0.93033	0.48500	0.79681	0.81635	0.93033	0.86430	0.46536
fp2-simGIC-subatomic-0.22	0.90867	0.51833	0.79056	0.82654	0.90867	0.85675	0.46522
fp3-simGIC-all-0.52	0.92000	0.48833	0.79486	0.82055	0.92000	0.86246	0.46513
fp2-simGIC-role-0.53	0.88533	0.54833	0.78583	0.83295	0.88533	0.85043	0.46512
fp3-simGIC-all-0.34	0.92533	0.49167	0.79986	0.82482	0.92533	0.86590	0.4648
fp2-simGIC-structure-0.22	0.91367	0.50833	0.79472	0.82323	0.91367	0.86015	0.46473
fp2-simUI-all-0.82	0.92167	0.48833	0.79069	0.82298	0.92167	0.85953	0.46464
fp3-simGIC-subatomic-0.40	0.91100	0.51333	0.79181	0.82651	0.91100	0.85928	0.46454
fp3-simGIC-structure-0.47	0.91833	0.49667	0.79361	0.81969	0.91833	0.86047	0.46453
fp2-simGIC-role-0.67	0.88933	0.55167	0.79167	0.83995	0.88933	0.85430	0.46439
fp2-simUI-structure-0.79	0.89667	0.52667	0.78556	0.82681	0.89667	0.84983	0.46436
fp4-simUI-role-0.31	0.86933	0.56833	0.77833	0.83373	0.86933	0.84234	0.46427
fp3-simUI-role-0.67	0.93067	0.49000	0.80000	0.82204	0.93067	0.86729	0.46404
fp3-simGIC-all-0.26	0.89433	0.55167	0.79111	0.83650	0.89433	0.85674	0.46372
fp4-simUI-subatomic-0.20	0.87933	0.56000	0.78444	0.83408	0.87933	0.84880	0.46363
fp3-simUI-structure-0.68	0.93533	0.47500	0.79861	0.81658	0.93533	0.86630	0.4636
fp2-simUI-role-0.79	0.89933	0.54000	0.79403	0.83852	0.89933	0.85970	0.46351
fp2-simUI-role-0.66	0.90800	0.52000	0.79514	0.82892	0.90800	0.85849	0.46349
fp3-simUI-subatomic-0.34	0.89667	0.54000	0.79194	0.83476	0.89667	0.85750	0.46347
fp3-simUI-subatomic-0.36	0.89333	0.54000	0.78667	0.82952	0.89333	0.85200	0.46342
fp2-simGIC-all-0.67	0.88200	0.56667	0.79028	0.84096	0.88200	0.85395	0.4632
fp4-simUI-structure-0.20	0.89533	0.52833	0.78458	0.82215	0.89533	0.85052	0.46318
fp2-simGIC-role-0.48	0.89167	0.54000	0.78472	0.82983	0.89167	0.85151	0.46307
fp3-simUI-role-0.63	0.92967	0.48833	0.79819	0.82181	0.92967	0.86543	0.46294
fp2-simUI-structure-0.85	0.90333	0.52500	0.79042	0.82971	0.90333	0.85637	0.46293
fp4-simGIC-structure-0.22	0.89667	0.53667	0.79125	0.83180	0.89667	0.85692	0.46293
fp2-simUI-all-0.31	0.90333	0.52333	0.79500	0.83104	0.90333	0.85974	0.46276
fp4-simUI-all-0.27	0.87600	0.56333	0.78389	0.83789	0.87600	0.84867	0.46251
fp3-simGIC-all-0.32	0.91667	0.49333	0.79347	0.82046	0.91667	0.85939	0.46233
fp3-simUI-subatomic-0.77	0.93100	0.49000	0.80000	0.82371	0.93100	0.86815	0.46223
fp3-simGIC-role-0.23	0.89200	0.53500	0.78528	0.82787	0.89200	0.85158	0.46206
fp2-simGIC-subatomic-0.39	0.89067	0.54333	0.78722	0.83495	0.89067	0.85300	0.46186
fp3-simUI-all-0.85	0.93133	0.47833	0.79736	0.82023	0.93133	0.86604	0.46164
fp2-simUI-structure-0.45	0.88533	0.53333	0.78181	0.82467	0.88533	0.84408	0.46159
fp3-simUI-structure-0.62	0.92900	0.49000	0.79917	0.82407	0.92900	0.86678	0.46152
fp3-simGIC-subatomic-0.49	0.92333	0.49333	0.79292	0.82057	0.92333	0.86187	0.46143
fp2-simUI-subatomic-0.72	0.88800	0.54667	0.78917	0.83826	0.88800	0.85319	0.46135
fp2-simUI-subatomic-0.77	0.89133	0.54833	0.78833	0.83746	0.89133	0.85474	0.46109
fp4-simUI-subatomic-0.26	0.89400	0.54167	0.78875	0.82926	0.89400	0.85458	0.46102
fp3-simUI-role-0.80	0.93100	0.47333	0.79569	0.81595	0.93100	0.86422	0.46097
fp3-simUI-all-0.60	0.92500	0.49500	0.79431	0.82196	0.92500	0.86350	0.46089
fp3-simUI-structure-0.65	0.93667	0.47167	0.80111	0.81855	0.93667	0.86842	0.46082
fp3-simGIC-structure-0.26	0.89367	0.53167	0.78764	0.82681	0.89367	0.85170	0.46061
fp3-simGIC-all-0.44	0.92500	0.50000	0.79903	0.82586	0.92500	0.86615	0.46058
fp2-simGIC-structure-0.35	0.92033	0.49167	0.79458	0.82349	0.92033	0.86094	0.46024
fp4-simGIC-structure-0.16	0.89333	0.54167	0.78972	0.83436	0.89333	0.85565	0.46014
fp3-simUI-subatomic-0.69	0.93267	0.47833	0.79625	0.81924	0.93267	0.86580	0.45976
fp4-simUI-subatomic-0.28	0.90033	0.53000	0.79264	0.83390	0.90033	0.85879	0.45974
fp4-simUI-all-0.25	0.87967	0.55833	0.78486	0.83870	0.87967	0.84989	0.45958
fp3-simUI-role-0.78	0.92967	0.48833	0.79958	0.82289	0.92967	0.86726	0.45947
fp3-simUI-role-0.77	0.92900	0.49333	0.79875	0.82585	0.92900	0.86646	0.45927
fp3-simGIC-role-0.16	0.90400	0.53000	0.79181	0.83174	0.90400	0.85873	0.45919
fp3-simGIC-all-0.22	0.89767	0.52667	0.78625	0.83043	0.89767	0.85390	0.45917
fp3-simGIC-all-0.36	0.92133	0.49833	0.79375	0.81751	0.92133	0.86042	0.45913
fp2-simUI-role-0.53	0.89867	0.52667	0.78833	0.82396	0.89867	0.85381	0.45903
fp2-simUI-subatomic-0.30	0.90900	0.51000	0.79097	0.82375	0.90900	0.85653	0.45852
fp3-simUI-subatomic-0.68	0.93133	0.46833	0.79292	0.81012	0.93133	0.86167	0.45823
fp4-simUI-subatomic-0.30	0.89667	0.53167	0.78875	0.83363	0.89667	0.85497	0.45812
fp3-simUI-subatomic-0.28	0.90300	0.52000	0.78625	0.82048	0.90300	0.85436	0.45807
fp3-simGIC-all-0.54	0.91567	0.49833	0.78889	0.81849	0.91567	0.85800	0.45795
fp2-simGIC-role-0.51	0.88733	0.53667	0.78514	0.83240	0.88733	0.84959	0.45788
fp4-simUI-subatomic-0.21	0.88100	0.56000	0.78639	0.83695	0.88100	0.85098	0.45786
fp3-simUI-role-0.55	0.93000	0.48500	0.79986	0.82335	0.93000	0.86720	0.45784
fp2-simGIC-subatomic-0.18	0.90567	0.51000	0.78611	0.81938	0.90567	0.85245	0.45776
fp3-simUI-subatomic-0.67	0.93067	0.47667	0.79403	0.81363	0.93067	0.86250	0.45764
fp2-simUI-role-0.55	0.90900	0.52167	0.79389	0.83054	0.90900	0.86013	0.45755
fp3-simGIC-structure-0.44	0.91900	0.49833	0.79250	0.82055	0.91900	0.86072	0.45745
fp2-simGIC-role-0.25	0.89567	0.52500	0.78764	0.82789	0.89567	0.85188	0.45742
fp4-simGIC-role-0.20	0.87767	0.55167	0.78167	0.83199	0.87767	0.84474	0.45741
fp2-simUI-structure-0.41	0.89667	0.52833	0.78653	0.82949	0.89667	0.85300	0.45735
fp3-simGIC-subatomic-0.28	0.89433	0.54333	0.78847	0.83375	0.89433	0.85510	0.45718
fp2-simGIC-subatomic-0.37	0.90100	0.52000	0.78611	0.82632	0.90100	0.85389	0.45717
fp2-simGIC-structure-0.17	0.91933	0.49500	0.79264	0.82019	0.91933	0.85998	0.45709
fp3-simUI-structure-0.33	0.88600	0.54500	0.78208	0.82994	0.88600	0.84812	0.45704
fp3-simUI-role-0.73	0.92200	0.49500	0.79319	0.82161	0.92200	0.86119	0.45695
fp2-simGIC-subatomic-0.29	0.88467	0.54500	0.77958	0.83167	0.88467	0.84778	0.4569
fp3-simUI-structure-0.87	0.92900	0.48000	0.79389	0.81600	0.92900	0.86224	0.45669
fp4-simGIC-structure-0.08	0.88600	0.53667	0.78264	0.82781	0.88600	0.84930	0.45667
fp4-simGIC-subatomic-0.14	0.88967	0.54833	0.78861	0.83475	0.88967	0.85473	0.45652
fp2-simGIC-structure-0.33	0.91567	0.49833	0.79014	0.82213	0.91567	0.85924	0.45641
fp4-simUI-structure-0.38	0.87967	0.55333	0.78153	0.83085	0.87967	0.84732	0.45639
fp2-simUI-subatomic-0.87	0.90700	0.50667	0.78847	0.82569	0.90700	0.85504	0.45631
fp2-simUI-role-0.49	0.90167	0.52167	0.78917	0.82483	0.90167	0.85598	0.45597
fp3-simUI-structure-0.82	0.93033	0.47333	0.79486	0.81439	0.93033	0.86333	0.45596
fp3-simUI-role-0.85	0.92300	0.48333	0.79222	0.81548	0.92300	0.86079	0.45574
fp2-simUI-subatomic-0.74	0.88733	0.54000	0.78542	0.83431	0.88733	0.85068	0.45569
fp2-simGIC-structure-0.20	0.91400	0.51833	0.79806	0.83190	0.91400	0.86379	0.45569
fp3-simGIC-all-0.06	0.94033	0.45500	0.79903	0.81080	0.94033	0.86731	0.45552
fp2-simUI-structure-0.83	0.90633	0.50833	0.78986	0.82514	0.90633	0.85547	0.4553
fp3-simUI-role-0.81	0.92533	0.48500	0.79750	0.82282	0.92533	0.86368	0.45524
fp3-simUI-role-0.83	0.92267	0.49500	0.79681	0.82376	0.92267	0.86398	0.45515
fp4-simUI-structure-0.31	0.87967	0.53500	0.77736	0.82327	0.87967	0.84261	0.45501
fp3-simUI-structure-0.83	0.93100	0.48167	0.79542	0.81842	0.93100	0.86465	0.45482
fp3-simGIC-role-0.26	0.89200	0.52500	0.78278	0.82538	0.89200	0.84971	0.45461
fp3-simGIC-all-0.25	0.89867	0.51167	0.78708	0.82542	0.89867	0.85264	0.4546
fp3-simUI-structure-0.88	0.92133	0.49167	0.79625	0.82220	0.92133	0.86350	0.45452
fp3-simUI-structure-0.67	0.93100	0.47000	0.79347	0.81579	0.93100	0.86274	0.45439
fp3-simGIC-role-0.19	0.88967	0.53833	0.78306	0.82680	0.88967	0.85066	0.45432
fp3-simUI-subatomic-0.86	0.92600	0.48333	0.79139	0.81414	0.92600	0.86065	0.45428
fp2-simUI-structure-0.73	0.89967	0.53000	0.78764	0.83107	0.89967	0.85585	0.45418
fp2-simGIC-role-0.13	0.86400	0.56333	0.77667	0.83492	0.86400	0.84109	0.45418
fp2-simGIC-role-0.52	0.88533	0.53667	0.78556	0.83282	0.88533	0.85074	0.4539
fp3-simGIC-role-0.15	0.90167	0.53000	0.79528	0.83558	0.90167	0.86130	0.45366
fp2-simGIC-role-0.14	0.86633	0.57667	0.78278	0.84637	0.86633	0.84851	0.45356
fp3-simUI-subatomic-0.76	0.92867	0.48000	0.79611	0.81860	0.92867	0.86500	0.45334
fp4-simUI-subatomic-0.32	0.88467	0.53667	0.78389	0.82800	0.88467	0.84739	0.45308
fp4-simUI-structure-0.25	0.89300	0.53000	0.78542	0.82865	0.89300	0.85081	0.45307
fp3-simUI-subatomic-0.79	0.92967	0.47000	0.79375	0.81286	0.92967	0.86271	0.45306
fp2-simGIC-subatomic-0.23	0.89967	0.52000	0.78514	0.82480	0.89967	0.85183	0.45303
fp3-simUI-structure-0.86	0.92833	0.48667	0.80028	0.82336	0.92833	0.86808	0.453
fp2-simGIC-subatomic-0.30	0.89833	0.52000	0.78694	0.82630	0.89833	0.85302	0.45285
fp3-simUI-subatomic-0.80	0.92900	0.48000	0.79417	0.81612	0.92900	0.86307	0.4528
fp3-simUI-structure-0.66	0.93767	0.47000	0.79639	0.81435	0.93767	0.86592	0.45278
fp2-simUI-subatomic-0.78	0.88600	0.53667	0.78222	0.82820	0.88600	0.84755	0.45272
fp2-simUI-subatomic-0.84	0.90467	0.52167	0.78833	0.82910	0.90467	0.85591	0.45256
fp3-simUI-all-0.76	0.92933	0.46667	0.79139	0.81310	0.92933	0.86157	0.45243
fp3-simGIC-role-0.24	0.89033	0.53833	0.78292	0.82656	0.89033	0.85108	0.45233
fp4-simUI-role-0.33	0.86133	0.58167	0.77500	0.83902	0.86133	0.84055	0.45228
fp3-simUI-structure-0.38	0.88933	0.52667	0.78153	0.82375	0.88933	0.84832	0.4521
fp3-simGIC-structure-0.61	0.91867	0.49000	0.78986	0.81771	0.91867	0.85933	0.45205
fp3-simUI-subatomic-0.37	0.89767	0.51833	0.78403	0.82301	0.89767	0.85259	0.452
fp4-simUI-structure-0.23	0.89033	0.52000	0.78028	0.82508	0.89033	0.84757	0.45191
fp2-simUI-structure-0.80	0.90000	0.52000	0.78708	0.83185	0.90000	0.85490	0.45168
fp2-simUI-all-0.29	0.89867	0.52167	0.78597	0.82711	0.89867	0.85261	0.45148
fp3-simGIC-subatomic-0.37	0.91033	0.49500	0.78861	0.81877	0.91033	0.85638	0.45144
fp3-simUI-subatomic-0.64	0.93567	0.46833	0.79764	0.81764	0.93567	0.86625	0.45123
fp2-simGIC-role-0.58	0.88433	0.54000	0.78458	0.83643	0.88433	0.85008	0.45116
fp2-simGIC-structure-0.38	0.90900	0.50500	0.79181	0.82374	0.90900	0.85745	0.45112
fp3-simGIC-subatomic-0.35	0.89867	0.51000	0.78278	0.82249	0.89867	0.84990	0.45101
fp3-simUI-subatomic-0.70	0.92800	0.46500	0.79056	0.80900	0.92800	0.85896	0.45094
fp3-simUI-subatomic-0.75	0.92967	0.46667	0.79292	0.81648	0.92967	0.86258	0.45094
fp3-simUI-role-0.76	0.92733	0.49333	0.79875	0.82226	0.92733	0.86576	0.4508
fp3-simUI-subatomic-0.35	0.89133	0.52667	0.78333	0.82511	0.89133	0.85070	0.45079
fp3-simGIC-all-0.49	0.91633	0.49833	0.79361	0.82314	0.91633	0.86136	0.45061
fp3-simGIC-structure-0.40	0.91433	0.49500	0.79069	0.82485	0.91433	0.85847	0.45029
fp2-simUI-all-0.30	0.89033	0.53333	0.78875	0.83135	0.89033	0.85227	0.45027
fp2-simGIC-subatomic-0.27	0.88667	0.53333	0.78389	0.82754	0.88667	0.85005	0.45025
fp4-simGIC-subatomic-0.12	0.89433	0.53167	0.78431	0.82683	0.89433	0.85055	0.45025
fp3-simUI-subatomic-0.78	0.93133	0.46667	0.79472	0.81631	0.93133	0.86418	0.4501
fp3-simUI-subatomic-0.72	0.93000	0.46167	0.79403	0.81265	0.93000	0.86381	0.4498
fp4-simGIC-all-0.16	0.91900	0.48833	0.79153	0.82224	0.91900	0.85912	0.44977
fp3-simUI-structure-0.85	0.92067	0.47833	0.78861	0.81637	0.92067	0.85798	0.44974
fp3-simUI-all-0.42	0.90367	0.51333	0.78653	0.82431	0.90367	0.85466	0.44973
fp2-simUI-subatomic-0.79	0.90067	0.52333	0.78597	0.82870	0.90067	0.85461	0.44966
fp3-simGIC-all-0.43	0.92767	0.47833	0.79583	0.81988	0.92767	0.86519	0.44963
fp3-simUI-all-0.61	0.93933	0.45667	0.79653	0.81370	0.93933	0.86709	0.44957
fp4-simGIC-subatomic-0.07	0.88400	0.53333	0.78028	0.82750	0.88400	0.84675	0.44944
fp3-simUI-subatomic-0.82	0.92667	0.47333	0.79014	0.81205	0.92667	0.85989	0.44935
fp3-simGIC-subatomic-0.34	0.90633	0.50500	0.78528	0.82150	0.90633	0.85466	0.44934
fp3-simUI-subatomic-0.53	0.91667	0.48500	0.78750	0.81571	0.91667	0.85764	0.4492
fp2-simUI-all-0.27	0.90733	0.50167	0.78597	0.81951	0.90733	0.85464	0.44904
fp3-simUI-subatomic-0.54	0.92133	0.48500	0.79347	0.82002	0.92133	0.86208	0.44901
fp3-simUI-subatomic-0.81	0.92467	0.48000	0.79653	0.81952	0.92467	0.86388	0.44894
fp3-simGIC-role-0.14	0.89633	0.52000	0.78528	0.82607	0.89633	0.85342	0.44877
fp2-simGIC-role-0.19	0.86967	0.55500	0.77708	0.83235	0.86967	0.84172	0.44832
fp3-simGIC-subatomic-0.38	0.91967	0.48667	0.79167	0.82019	0.91967	0.86034	0.44822
fp3-simGIC-structure-0.64	0.91333	0.49333	0.79028	0.82044	0.91333	0.85807	0.44816
fp2-simGIC-structure-0.44	0.88733	0.53667	0.78667	0.83361	0.88733	0.85257	0.44793
fp3-simGIC-all-0.50	0.91500	0.48833	0.78611	0.81564	0.91500	0.85574	0.44782
fp3-simUI-role-0.59	0.93133	0.46333	0.79167	0.81448	0.93133	0.86190	0.44743
fp3-simGIC-structure-0.49	0.91667	0.49000	0.79069	0.82300	0.91667	0.86016	0.44738
fp4-simUI-structure-0.28	0.88467	0.54000	0.78514	0.83296	0.88467	0.85160	0.44737
fp2-simUI-all-0.80	0.90900	0.50000	0.78653	0.82483	0.90900	0.85333	0.44735
fp3-simUI-structure-0.80	0.93100	0.47167	0.79694	0.81971	0.93100	0.86620	0.44722
fp3-simGIC-subatomic-0.59	0.91867	0.48500	0.78819	0.81592	0.91867	0.85856	0.44719
fp3-simUI-all-0.71	0.92667	0.46333	0.78972	0.81014	0.92667	0.85926	0.44713
fp3-simUI-all-0.83	0.93033	0.46167	0.79097	0.81151	0.93033	0.86186	0.44703
fp3-simGIC-subatomic-0.52	0.91167	0.49333	0.79111	0.82229	0.91167	0.85828	0.44678
fp4-simUI-subatomic-0.29	0.89800	0.51667	0.78486	0.82320	0.89800	0.85278	0.4466
fp4-simGIC-structure-0.17	0.89233	0.54000	0.78889	0.83352	0.89233	0.85358	0.44659
fp3-simUI-role-0.40	0.93000	0.46167	0.79208	0.81519	0.93000	0.86190	0.44617
fp3-simGIC-structure-0.54	0.90967	0.49667	0.78569	0.81900	0.90967	0.85545	0.44605
fp3-simGIC-role-0.25	0.89233	0.51500	0.78097	0.82365	0.89233	0.84902	0.44567
fp3-simUI-all-0.78	0.93000	0.46167	0.79111	0.81375	0.93000	0.86177	0.44565
fp3-simUI-all-0.66	0.92900	0.46333	0.78972	0.81098	0.92900	0.86068	0.44557
fp2-simUI-structure-0.39	0.89533	0.49833	0.78069	0.81750	0.89533	0.84859	0.44552
fp3-simUI-all-0.80	0.92833	0.47667	0.79153	0.81280	0.92833	0.86135	0.44546
fp3-simUI-subatomic-0.65	0.93867	0.45333	0.79458	0.80901	0.93867	0.86435	0.44544
fp3-simGIC-subatomic-0.43	0.91067	0.50333	0.78944	0.82280	0.91067	0.85773	0.4453
fp3-simUI-all-0.69	0.92800	0.47500	0.79111	0.81785	0.92800	0.86143	0.44529
fp3-simGIC-all-0.59	0.91700	0.48833	0.78681	0.81540	0.91700	0.85797	0.44529
fp3-simUI-subatomic-0.48	0.91833	0.48167	0.78597	0.81664	0.91833	0.85677	0.44523
fp3-simGIC-all-0.53	0.91900	0.49000	0.79056	0.81881	0.91900	0.86071	0.4452
fp3-simUI-all-0.75	0.92467	0.47167	0.78681	0.81379	0.92467	0.85830	0.44509
fp2-simGIC-subatomic-0.24	0.88367	0.53333	0.77861	0.82726	0.88367	0.84496	0.44504
fp3-simUI-role-0.22	0.88033	0.53500	0.77667	0.82448	0.88033	0.84475	0.44495
fp2-simGIC-structure-0.31	0.88900	0.52500	0.77681	0.82268	0.88900	0.84474	0.4448
fp2-simUI-subatomic-0.82	0.90100	0.50167	0.78306	0.82275	0.90100	0.85099	0.44458
fp3-simGIC-structure-0.48	0.92367	0.47833	0.79458	0.81912	0.92367	0.86339	0.44458
fp3-simGIC-subatomic-0.45	0.91867	0.48667	0.79139	0.81774	0.91867	0.86035	0.44458
fp2-simUI-all-0.28	0.90167	0.50333	0.78375	0.82407	0.90167	0.85127	0.44451
fp3-simUI-subatomic-0.85	0.92700	0.48500	0.79542	0.82117	0.92700	0.86451	0.44445
fp3-simUI-all-0.63	0.92900	0.47000	0.79556	0.81679	0.92900	0.86378	0.44444
fp2-simUI-role-0.50	0.89333	0.52500	0.78139	0.82979	0.89333	0.85021	0.44433
fp3-simUI-role-0.75	0.93000	0.46333	0.79514	0.81462	0.93000	0.86345	0.44422
fp2-simGIC-structure-0.32	0.89800	0.51667	0.78431	0.82982	0.89800	0.85041	0.44413
fp3-simUI-subatomic-0.84	0.92633	0.47833	0.79417	0.81688	0.92633	0.86291	0.44408
fp3-simUI-subatomic-0.52	0.91700	0.47667	0.78556	0.81329	0.91700	0.85617	0.44384
fp3-simUI-structure-0.59	0.93533	0.45333	0.79472	0.81193	0.93533	0.86462	0.4438
fp3-simGIC-structure-0.32	0.90967	0.48500	0.78236	0.81594	0.90967	0.85183	0.44378
fp3-simUI-subatomic-0.45	0.91533	0.48667	0.78875	0.81963	0.91533	0.85758	0.44374
fp3-simUI-subatomic-0.87	0.91833	0.49000	0.79236	0.82281	0.91833	0.86204	0.44373
fp3-simGIC-all-0.11	0.91067	0.49333	0.78500	0.81871	0.91067	0.85454	0.4437
fp3-simUI-subatomic-0.55	0.91300	0.50000	0.78847	0.82186	0.91300	0.85730	0.44368
fp3-simGIC-all-0.56	0.91267	0.49167	0.79000	0.82104	0.91267	0.85888	0.44367
fp2-simUI-subatomic-0.80	0.88933	0.52167	0.78069	0.82595	0.88933	0.84754	0.44364
fp3-simGIC-structure-0.56	0.91500	0.48167	0.78736	0.81225	0.91500	0.85549	0.44363
fp4-simGIC-role-0.18	0.87933	0.54500	0.77889	0.83025	0.87933	0.84406	0.44362
fp2-simGIC-subatomic-0.28	0.88767	0.53000	0.78389	0.83144	0.88767	0.85049	0.44361
fp2-simUI-all-0.85	0.90867	0.49500	0.78597	0.82269	0.90867	0.85508	0.44356
fp4-simUI-structure-0.29	0.88200	0.52833	0.77847	0.82333	0.88200	0.84389	0.44356
fp3-simUI-subatomic-0.66	0.92767	0.46667	0.79125	0.81307	0.92767	0.86127	0.44349
fp3-simUI-structure-0.74	0.93033	0.45167	0.78917	0.80912	0.93033	0.85956	0.44319
fp2-simUI-subatomic-0.29	0.90067	0.50500	0.78361	0.82000	0.90067	0.85078	0.4431
fp3-simGIC-all-0.55	0.91200	0.48833	0.78778	0.81724	0.91200	0.85633	0.44309
fp2-simGIC-all-0.18	0.89533	0.51333	0.78028	0.82367	0.89533	0.85034	0.44278
fp2-simGIC-all-0.61	0.88533	0.54167	0.78542	0.83731	0.88533	0.85290	0.4425
fp3-simGIC-structure-0.57	0.91867	0.48333	0.79194	0.81890	0.91867	0.86093	0.44247
fp3-simUI-structure-0.84	0.92367	0.47167	0.78931	0.81730	0.92367	0.85961	0.44233
fp4-simUI-structure-0.24	0.88800	0.52500	0.78042	0.82683	0.88800	0.84883	0.44232
fp3-simUI-subatomic-0.83	0.92633	0.47167	0.79306	0.81823	0.92633	0.86297	0.44224
fp3-simGIC-role-0.18	0.89200	0.52167	0.77889	0.82261	0.89200	0.84808	0.44222
fp3-simUI-subatomic-0.56	0.91433	0.48833	0.78764	0.81936	0.91433	0.85689	0.4422
fp3-simGIC-subatomic-0.39	0.91300	0.48333	0.78444	0.81720	0.91300	0.85491	0.44204
fp4-simGIC-all-0.17	0.89833	0.52500	0.78708	0.83505	0.89833	0.85495	0.44151
fp3-simGIC-all-0.24	0.90100	0.50500	0.78264	0.82261	0.90100	0.85202	0.44144
fp3-simGIC-all-0.51	0.91900	0.48500	0.79514	0.82377	0.91900	0.86305	0.44131
fp3-simUI-subatomic-0.44	0.91333	0.47833	0.78139	0.81212	0.91333	0.85227	0.44122
fp3-simGIC-structure-0.51	0.91033	0.48667	0.78819	0.81742	0.91033	0.85541	0.4409
fp3-simUI-subatomic-0.24	0.91000	0.48667	0.78486	0.81460	0.91000	0.85418	0.44085
fp4-simUI-all-0.17	0.88633	0.52000	0.77306	0.81737	0.88633	0.84161	0.44082
fp3-simGIC-all-0.10	0.92233	0.46833	0.78847	0.81554	0.92233	0.85899	0.44077
fp3-simGIC-structure-0.34	0.90533	0.51333	0.78764	0.82549	0.90533	0.85551	0.44072
fp4-simUI-all-0.22	0.88100	0.53000	0.77764	0.82948	0.88100	0.84502	0.44071
fp3-simUI-structure-0.90	0.92233	0.47667	0.79167	0.82062	0.92233	0.86116	0.4406
fp2-simGIC-structure-0.29	0.89767	0.50167	0.78083	0.82086	0.89767	0.84982	0.44052
fp2-simGIC-role-0.21	0.86933	0.55000	0.77639	0.83095	0.86933	0.84205	0.44043
fp3-simUI-subatomic-0.38	0.90500	0.49333	0.78306	0.82002	0.90500	0.85330	0.44025
fp3-simGIC-structure-0.38	0.91900	0.48500	0.79167	0.81873	0.91900	0.85992	0.44021
fp3-simGIC-role-0.21	0.89400	0.52167	0.78319	0.82657	0.89400	0.85194	0.44009
fp3-simUI-structure-0.27	0.90467	0.49500	0.78306	0.81760	0.90467	0.85132	0.43997
fp2-simGIC-role-0.56	0.88867	0.53167	0.78528	0.83583	0.88867	0.85215	0.43994
fp3-simUI-subatomic-0.71	0.92867	0.46833	0.79167	0.81433	0.92867	0.86228	0.43977
fp2-simUI-role-0.62	0.91233	0.49500	0.79000	0.82158	0.91233	0.85671	0.43959
fp3-simGIC-structure-0.66	0.91633	0.48167	0.78653	0.81457	0.91633	0.85720	0.43959
fp4-simGIC-structure-0.21	0.89900	0.52167	0.79042	0.83550	0.89900	0.85734	0.43945
fp3-simUI-all-0.65	0.92867	0.46833	0.79097	0.81339	0.92867	0.86159	0.43944
fp3-simUI-role-0.74	0.93033	0.47167	0.79542	0.82060	0.93033	0.86528	0.43924
fp3-simUI-all-0.30	0.89167	0.52333	0.78500	0.83001	0.89167	0.85222	0.43913
fp3-simGIC-all-0.12	0.90600	0.50500	0.79000	0.82795	0.90600	0.85818	0.43906
fp3-simUI-subatomic-0.58	0.91533	0.47167	0.78750	0.81407	0.91533	0.85507	0.439
fp3-simGIC-role-0.39	0.90600	0.49833	0.78069	0.81506	0.90600	0.85171	0.43895
fp2-simGIC-subatomic-0.38	0.90467	0.50167	0.78653	0.82368	0.90467	0.85393	0.43894
fp3-simUI-subatomic-0.51	0.91533	0.48333	0.78569	0.81664	0.91533	0.85655	0.43886
fp3-simGIC-role-0.31	0.90533	0.49500	0.78361	0.81920	0.90533	0.85289	0.43882
fp3-simGIC-structure-0.42	0.92000	0.47667	0.78903	0.81314	0.92000	0.85824	0.4388
fp4-simUI-structure-0.30	0.88367	0.52667	0.77667	0.82557	0.88367	0.84545	0.43868
fp3-simGIC-role-0.34	0.89767	0.50667	0.78042	0.81780	0.89767	0.84946	0.43852
fp2-simGIC-structure-0.28	0.89233	0.50667	0.78097	0.82319	0.89233	0.84892	0.43835
fp3-simGIC-role-0.32	0.90367	0.49167	0.78181	0.81527	0.90367	0.85118	0.43829
fp4-simGIC-all-0.13	0.93667	0.45333	0.79542	0.81462	0.93667	0.86596	0.43827
fp3-simGIC-structure-0.55	0.91800	0.48500	0.78931	0.81902	0.91800	0.86034	0.43815
fp3-simUI-structure-0.42	0.89167	0.51167	0.77736	0.82236	0.89167	0.84766	0.43803
fp2-simUI-structure-0.78	0.89467	0.50000	0.77500	0.81600	0.89467	0.84420	0.43795
fp3-simUI-all-0.27	0.88133	0.51667	0.77403	0.82277	0.88133	0.84159	0.43794
fp3-simGIC-subatomic-0.67	0.91833	0.47000	0.78472	0.81086	0.91833	0.85556	0.43794
fp2-simUI-structure-0.74	0.90000	0.49500	0.78208	0.81806	0.90000	0.85012	0.43776
fp3-simGIC-structure-0.37	0.91067	0.47667	0.78167	0.81212	0.91067	0.85206	0.43775
fp3-simGIC-structure-0.50	0.91633	0.48167	0.78667	0.81488	0.91633	0.85714	0.43772
fp3-simUI-structure-0.43	0.89133	0.51000	0.77833	0.82014	0.89133	0.84680	0.4377
fp3-simGIC-all-0.31	0.90933	0.50167	0.78931	0.82446	0.90933	0.85719	0.43765
fp2-simGIC-structure-0.23	0.90433	0.49500	0.78028	0.81736	0.90433	0.84939	0.43762
fp3-simGIC-role-0.40	0.91133	0.48333	0.78681	0.81589	0.91133	0.85342	0.43759
fp3-simUI-role-0.57	0.93133	0.46167	0.79181	0.81532	0.93133	0.86217	0.43731
fp2-simUI-subatomic-0.85	0.90400	0.49500	0.78278	0.82487	0.90400	0.85133	0.43726
fp3-simUI-subatomic-0.74	0.92500	0.46667	0.79486	0.82113	0.92500	0.86400	0.43694
fp3-simUI-role-0.66	0.92900	0.47000	0.79778	0.82118	0.92900	0.86565	0.43674
fp2-simUI-structure-0.37	0.90433	0.49167	0.78111	0.81721	0.90433	0.85138	0.43667
fp3-simUI-subatomic-0.88	0.91733	0.48333	0.78556	0.81277	0.91733	0.85469	0.43667
fp3-simGIC-role-0.42	0.91133	0.48333	0.78319	0.81638	0.91133	0.85388	0.43656
fp3-simUI-all-0.67	0.92933	0.46500	0.79208	0.81375	0.92933	0.86312	0.43648
fp2-simUI-structure-0.38	0.89800	0.49500	0.77875	0.81381	0.89800	0.84839	0.43646
fp4-simGIC-all-0.14	0.92933	0.46333	0.79333	0.81601	0.92933	0.86187	0.43628
fp2-simUI-all-0.26	0.90133	0.49667	0.78083	0.82018	0.90133	0.85025	0.43621
fp3-simUI-subatomic-0.59	0.91967	0.46667	0.78750	0.81560	0.91967	0.85782	0.43611
fp3-simGIC-all-0.23	0.89933	0.51000	0.78542	0.82789	0.89933	0.85464	0.43608
fp2-simUI-role-0.43	0.90233	0.49333	0.78403	0.82015	0.90233	0.85289	0.43593
fp3-simUI-subatomic-0.47	0.91733	0.48000	0.78694	0.81612	0.91733	0.85699	0.43573
fp3-simUI-all-0.49	0.90367	0.49333	0.77917	0.81675	0.90367	0.85053	0.43568
fp3-simUI-structure-0.89	0.92633	0.45667	0.78597	0.80383	0.92633	0.85606	0.43564
fp3-simGIC-structure-0.58	0.92033	0.48500	0.78958	0.81813	0.92033	0.86064	0.43562
fp3-simUI-role-0.56	0.93067	0.46833	0.79333	0.81855	0.93067	0.86403	0.43533
fp3-simUI-structure-0.75	0.93200	0.46500	0.79472	0.81681	0.93200	0.86539	0.43531
fp4-simUI-structure-0.35	0.88433	0.51500	0.77250	0.82023	0.88433	0.84150	0.43531
fp4-simUI-role-0.32	0.86767	0.55667	0.77444	0.83608	0.86767	0.84292	0.4353
fp3-simUI-all-0.64	0.93000	0.46167	0.79250	0.81357	0.93000	0.86208	0.43527
fp3-simUI-structure-0.58	0.93467	0.43667	0.78639	0.80280	0.93467	0.85774	0.43526
fp3-simGIC-role-0.43	0.91233	0.48167	0.78319	0.81254	0.91233	0.85372	0.43526
fp4-simGIC-role-0.19	0.88533	0.51500	0.77778	0.82756	0.88533	0.84625	0.43515
fp4-simUI-all-0.23	0.88833	0.52167	0.77792	0.82543	0.88833	0.84698	0.43509
fp2-simUI-subatomic-0.27	0.88367	0.51667	0.77236	0.81900	0.88367	0.84117	0.43507
fp3-simUI-all-0.46	0.90333	0.49500	0.77889	0.81579	0.90333	0.84961	0.43503
fp3-simUI-all-0.43	0.90367	0.48500	0.78125	0.81426	0.90367	0.85237	0.43482
fp3-simGIC-structure-0.67	0.91500	0.48167	0.78694	0.81702	0.91500	0.85666	0.43437
fp4-simUI-all-0.15	0.87733	0.52667	0.77333	0.82336	0.87733	0.84197	0.4341
fp3-simGIC-structure-0.60	0.91733	0.47833	0.78361	0.81717	0.91733	0.85526	0.43391
fp3-simGIC-all-0.41	0.91967	0.47500	0.79222	0.82129	0.91967	0.86217	0.43379
fp3-simUI-structure-0.28	0.90433	0.48667	0.77944	0.81577	0.90433	0.85046	0.43378
fp3-simUI-all-0.82	0.92267	0.46333	0.78583	0.80764	0.92267	0.85635	0.43373
fp4-simUI-subatomic-0.27	0.89833	0.49833	0.77944	0.81764	0.89833	0.84906	0.43367
fp3-simUI-all-0.89	0.92200	0.46833	0.78792	0.81488	0.92200	0.85905	0.43351
fp3-simUI-structure-0.26	0.90600	0.49000	0.77694	0.81256	0.90600	0.84916	0.43347
fp3-simGIC-subatomic-0.58	0.91100	0.48000	0.78431	0.81464	0.91100	0.85446	0.43345
fp3-simGIC-structure-0.35	0.90867	0.49167	0.78653	0.82104	0.90867	0.85602	0.43336
fp4-simGIC-all-0.07	0.94667	0.42000	0.78861	0.79883	0.94667	0.86214	0.43327
fp2-simGIC-structure-0.41	0.89067	0.50333	0.77403	0.81952	0.89067	0.84310	0.43297
fp3-simUI-all-0.55	0.92267	0.47333	0.78722	0.81274	0.92267	0.85918	0.43287
fp4-simGIC-all-0.10	0.93800	0.43500	0.79181	0.80737	0.93800	0.86313	0.43264
fp4-simUI-subatomic-0.14	0.85967	0.55833	0.76903	0.83445	0.85967	0.83576	0.43259
fp2-simGIC-subatomic-0.17	0.91133	0.48833	0.78375	0.81760	0.91133	0.85556	0.43246
fp3-simGIC-structure-0.52	0.91600	0.47500	0.78903	0.81905	0.91600	0.85852	0.43236
fp3-simUI-subatomic-0.26	0.90467	0.49667	0.78611	0.82196	0.90467	0.85567	0.43223
fp3-simUI-all-0.62	0.92867	0.46500	0.79306	0.81693	0.92867	0.86348	0.43222
fp3-simUI-structure-0.81	0.92867	0.45000	0.78667	0.80564	0.92867	0.85835	0.43222
fp2-simGIC-role-0.61	0.88567	0.52000	0.77931	0.82914	0.88567	0.84744	0.43217
fp2-simUI-structure-0.76	0.89800	0.49667	0.77736	0.81835	0.89800	0.84744	0.43213
fp3-simUI-all-0.73	0.92733	0.45667	0.78861	0.80898	0.92733	0.85902	0.43209
fp3-simUI-structure-0.69	0.93733	0.44500	0.79014	0.81269	0.93733	0.86274	0.43196
fp3-simUI-subatomic-0.23	0.90567	0.49167	0.78069	0.81595	0.90567	0.85127	0.43189
fp2-simGIC-role-0.11	0.87400	0.53167	0.76958	0.82450	0.87400	0.84034	0.43185
fp3-simUI-all-0.59	0.93133	0.44833	0.78847	0.80719	0.93133	0.86010	0.43179
fp3-simGIC-subatomic-0.46	0.91633	0.47833	0.78625	0.81494	0.91633	0.85709	0.43173
fp3-simGIC-subatomic-0.56	0.91067	0.48667	0.78181	0.81750	0.91067	0.85344	0.43165
fp3-simUI-role-0.58	0.93000	0.45000	0.78861	0.80963	0.93000	0.86037	0.43164
fp3-simUI-all-0.47	0.90600	0.50167	0.78444	0.82055	0.90600	0.85494	0.43146
fp4-simUI-structure-0.21	0.86833	0.54167	0.76625	0.82638	0.86833	0.83520	0.43127
fp3-simGIC-subatomic-0.61	0.91333	0.48333	0.78778	0.81995	0.91333	0.85779	0.43123
fp3-simUI-all-0.51	0.91500	0.47167	0.78028	0.81143	0.91500	0.85215	0.43107
fp3-simUI-subatomic-0.89	0.92167	0.47167	0.78958	0.81725	0.92167	0.86013	0.43102
fp2-simUI-role-0.45	0.89333	0.50500	0.78069	0.82844	0.89333	0.85000	0.431
fp3-simGIC-role-0.38	0.90700	0.49167	0.78278	0.81899	0.90700	0.85363	0.43091
fp3-simGIC-subatomic-0.42	0.91167	0.48500	0.78472	0.81433	0.91167	0.85483	0.4307
fp3-simGIC-structure-0.28	0.90067	0.50000	0.78208	0.82133	0.90067	0.85290	0.4306
fp2-simGIC-subatomic-0.25	0.88400	0.51833	0.77569	0.82482	0.88400	0.84390	0.43059
fp3-simUI-structure-0.37	0.89300	0.50333	0.77792	0.81967	0.89300	0.84713	0.43052
fp3-simUI-all-0.33	0.88467	0.50833	0.77153	0.81756	0.88467	0.84142	0.43051
fp3-simGIC-structure-0.43	0.91133	0.47833	0.78389	0.81558	0.91133	0.85402	0.4304
fp2-simUI-role-0.44	0.89800	0.50333	0.78014	0.82189	0.89800	0.85101	0.43032
fp3-simUI-all-0.48	0.90600	0.49333	0.78417	0.81981	0.90600	0.85480	0.43027
fp3-simUI-all-0.87	0.92733	0.45667	0.78681	0.80931	0.92733	0.85916	0.43023
fp3-simGIC-all-0.60	0.90733	0.47833	0.77931	0.81233	0.90733	0.85055	0.43004
fp2-simUI-subatomic-0.28	0.89600	0.48667	0.77472	0.81054	0.89600	0.84399	0.43002
fp3-simUI-all-0.74	0.92267	0.47000	0.78958	0.81696	0.92267	0.86066	0.42973
fp3-simUI-structure-0.45	0.89333	0.50333	0.77556	0.81945	0.89333	0.84696	0.42972
fp4-simGIC-structure-0.07	0.87800	0.52667	0.77194	0.82187	0.87800	0.84155	0.42939
fp3-simGIC-role-0.30	0.89767	0.50000	0.78042	0.82199	0.89767	0.84910	0.42937
fp3-simGIC-role-0.41	0.91867	0.46500	0.78292	0.81150	0.91867	0.85532	0.42923
fp3-simGIC-structure-0.29	0.90133	0.49500	0.78306	0.82045	0.90133	0.85249	0.42912
fp3-simGIC-structure-0.53	0.92067	0.47333	0.79125	0.81640	0.92067	0.86024	0.42904
fp4-simUI-all-0.20	0.88567	0.52000	0.77514	0.82307	0.88567	0.84450	0.429
fp3-simUI-all-0.31	0.88933	0.50500	0.77292	0.81819	0.88933	0.84342	0.42899
fp2-simUI-subatomic-0.31	0.89500	0.49833	0.77986	0.82261	0.89500	0.84784	0.42896
fp2-simGIC-subatomic-0.32	0.89067	0.50667	0.77681	0.82398	0.89067	0.84590	0.42876
fp3-simUI-all-0.72	0.92767	0.45333	0.78583	0.80706	0.92767	0.85771	0.42862
fp4-simUI-structure-0.39	0.87067	0.54333	0.77264	0.82851	0.87067	0.83987	0.42859
fp3-simUI-subatomic-0.90	0.92633	0.46833	0.78653	0.81264	0.92633	0.85867	0.42857
fp3-simGIC-subatomic-0.55	0.91233	0.48000	0.78625	0.81758	0.91233	0.85575	0.42814
fp3-simUI-structure-0.57	0.93600	0.44167	0.79069	0.80937	0.93600	0.86176	0.42807
fp4-simGIC-all-0.15	0.90633	0.48500	0.77917	0.81774	0.90633	0.85071	0.42802
fp2-simGIC-structure-0.42	0.89900	0.50667	0.78153	0.82480	0.89900	0.85120	0.42799
fp3-simGIC-all-0.61	0.91033	0.48333	0.78181	0.81386	0.91033	0.85356	0.42789
fp3-simUI-structure-0.36	0.89000	0.50000	0.77611	0.81712	0.89000	0.84595	0.42785
fp4-simUI-subatomic-0.15	0.86867	0.52833	0.76778	0.82174	0.86867	0.83587	0.42784
fp2-simGIC-all-0.17	0.88267	0.52667	0.77194	0.82482	0.88267	0.84354	0.4278
fp2-simGIC-role-0.20	0.87200	0.52167	0.76972	0.82087	0.87200	0.83826	0.42775
fp3-simUI-all-0.41	0.90100	0.48667	0.78194	0.81407	0.90100	0.84777	0.42775
fp3-simUI-structure-0.39	0.89100	0.51167	0.77958	0.82130	0.89100	0.84894	0.42766
fp2-simGIC-structure-0.21	0.91000	0.47167	0.78278	0.81350	0.91000	0.85227	0.42764
fp2-simUI-structure-0.40	0.88867	0.49333	0.77375	0.81380	0.88867	0.84186	0.42762
fp4-simUI-role-0.30	0.87367	0.54500	0.77667	0.83485	0.87367	0.84558	0.42749
fp3-simGIC-structure-0.45	0.91333	0.47500	0.78431	0.81807	0.91333	0.85473	0.42747
fp2-simUI-role-0.24	0.88200	0.50667	0.76931	0.81787	0.88200	0.83825	0.42736
fp3-simUI-structure-0.40	0.89033	0.50667	0.77639	0.81738	0.89033	0.84480	0.42735
fp3-simGIC-structure-0.63	0.91567	0.47333	0.78528	0.81573	0.91567	0.85572	0.42715
fp3-simUI-subatomic-0.62	0.92300	0.45333	0.78361	0.80645	0.92300	0.85558	0.42712
fp3-simUI-subatomic-0.63	0.93267	0.44500	0.79014	0.80748	0.93267	0.86062	0.42705
fp3-simGIC-all-0.57	0.91400	0.48333	0.78556	0.82014	0.91400	0.85614	0.427
fp3-simGIC-structure-0.46	0.91400	0.48000	0.78431	0.81573	0.91400	0.85561	0.42699
fp4-simUI-subatomic-0.13	0.86500	0.54167	0.76722	0.82458	0.86500	0.83587	0.4269
fp3-simUI-structure-0.41	0.88900	0.49833	0.77028	0.81385	0.88900	0.84190	0.42685
fp3-simUI-all-0.36	0.89867	0.48667	0.77556	0.81107	0.89867	0.84692	0.42679
fp3-simGIC-subatomic-0.36	0.90800	0.48333	0.77958	0.81537	0.90800	0.85147	0.42678
fp3-simUI-structure-0.34	0.88967	0.50167	0.77431	0.82098	0.88967	0.84390	0.42667
fp3-simUI-subatomic-0.46	0.91367	0.46500	0.78139	0.80918	0.91367	0.85299	0.42661
fp3-simUI-all-0.23	0.88567	0.51000	0.77375	0.82142	0.88567	0.84374	0.42655
fp3-simGIC-subatomic-0.72	0.91233	0.46833	0.77694	0.81043	0.91233	0.85100	0.42624
fp2-simGIC-structure-0.27	0.88267	0.50500	0.77208	0.81823	0.88267	0.83937	0.42573
fp3-simUI-structure-0.70	0.93167	0.44833	0.79139	0.81163	0.93167	0.86253	0.42567
fp3-simGIC-structure-0.68	0.91267	0.47000	0.77778	0.80781	0.91267	0.85126	0.42556
fp3-simGIC-role-0.29	0.90267	0.48500	0.77847	0.81917	0.90267	0.84802	0.42554
fp3-simGIC-subatomic-0.47	0.91300	0.48000	0.78583	0.81721	0.91300	0.85597	0.42547
fp3-simUI-all-0.90	0.92567	0.45333	0.78625	0.80963	0.92567	0.85722	0.42545
fp3-simGIC-role-0.46	0.90700	0.48167	0.77931	0.81470	0.90700	0.85084	0.42542
fp2-simUI-role-0.48	0.89933	0.50167	0.78653	0.82589	0.89933	0.85474	0.42531
fp3-simGIC-role-0.35	0.91033	0.47333	0.77819	0.81396	0.91033	0.85168	0.42517
fp3-simUI-all-0.77	0.92500	0.45500	0.79042	0.81401	0.92500	0.86046	0.42508
fp3-simUI-role-0.84	0.92200	0.46667	0.78542	0.81417	0.92200	0.85794	0.42506
fp4-simGIC-all-0.11	0.94700	0.43333	0.79542	0.80924	0.94700	0.86774	0.42501
fp3-simUI-subatomic-0.22	0.92067	0.46167	0.78486	0.81000	0.92067	0.85657	0.42478
fp3-simUI-all-0.32	0.89267	0.49333	0.77431	0.81851	0.89267	0.84572	0.4243
fp3-simGIC-subatomic-0.60	0.90967	0.46833	0.78042	0.81310	0.90967	0.85166	0.42424
fp3-simUI-structure-0.77	0.92900	0.45833	0.79069	0.81325	0.92900	0.86192	0.42409
fp3-simGIC-structure-0.41	0.91733	0.47333	0.78653	0.81439	0.91733	0.85746	0.42406
fp4-simGIC-all-0.09	0.93433	0.43500	0.78625	0.80802	0.93433	0.85762	0.42395
fp4-simUI-structure-0.33	0.88700	0.50167	0.77361	0.81771	0.88700	0.84314	0.42376
fp3-simUI-subatomic-0.25	0.89667	0.49667	0.77903	0.81873	0.89667	0.84966	0.42366
fp2-simUI-role-0.25	0.89467	0.49333	0.77625	0.81807	0.89467	0.84629	0.42343
fp2-simGIC-role-0.22	0.86400	0.53167	0.76542	0.82721	0.86400	0.83464	0.42331
fp3-simGIC-role-0.37	0.91300	0.46667	0.78125	0.81187	0.91300	0.85304	0.42329
fp4-simUI-all-0.26	0.87033	0.54333	0.77764	0.83937	0.87033	0.84398	0.42328
fp3-simGIC-role-0.48	0.91200	0.46833	0.77986	0.80865	0.91200	0.85033	0.42317
fp3-simUI-structure-0.52	0.91533	0.46167	0.77944	0.81138	0.91533	0.85204	0.42316
fp3-simUI-structure-0.46	0.90200	0.49333	0.77903	0.81939	0.90200	0.85133	0.42306
fp2-simGIC-role-0.23	0.88433	0.51167	0.77403	0.82252	0.88433	0.84420	0.42283
fp3-simGIC-all-0.63	0.91933	0.45833	0.78444	0.81049	0.91933	0.85640	0.42265
fp3-simGIC-subatomic-0.30	0.89600	0.50000	0.77889	0.81924	0.89600	0.84943	0.42252
fp2-simUI-all-0.24	0.88700	0.49333	0.77000	0.81061	0.88700	0.83877	0.4222
fp3-simUI-all-0.84	0.92633	0.45333	0.78236	0.81042	0.92633	0.85664	0.4221
fp3-simGIC-subatomic-0.66	0.91767	0.47000	0.78056	0.81370	0.91767	0.85433	0.42191
fp3-simGIC-subatomic-0.64	0.91633	0.46667	0.78153	0.80867	0.91633	0.85398	0.42182
fp3-simGIC-subatomic-0.53	0.91267	0.47000	0.78403	0.81301	0.91267	0.85450	0.42139
fp3-simUI-all-0.86	0.92033	0.46333	0.78375	0.81101	0.92033	0.85691	0.42073
fp3-simUI-subatomic-0.19	0.91367	0.46333	0.77792	0.81013	0.91367	0.85158	0.42065
fp3-simGIC-subatomic-0.31	0.89633	0.49667	0.77958	0.82046	0.89633	0.84940	0.42061
fp3-simUI-all-0.28	0.88800	0.50667	0.77861	0.82211	0.88800	0.84587	0.42056
fp3-simUI-subatomic-0.21	0.92067	0.45500	0.78319	0.80811	0.92067	0.85614	0.42015
fp3-simGIC-structure-0.39	0.90933	0.47833	0.78486	0.81827	0.90933	0.85565	0.42011
fp3-simUI-role-0.60	0.92700	0.44167	0.78750	0.80825	0.92700	0.85892	0.41998
fp3-simGIC-role-0.33	0.90833	0.46833	0.77986	0.81380	0.90833	0.85240	0.41993
fp2-simUI-role-0.36	0.90500	0.45833	0.77389	0.80473	0.90500	0.84469	0.41992
fp4-simUI-structure-0.26	0.87800	0.51500	0.76931	0.81935	0.87800	0.84014	0.41959
fp4-simUI-structure-0.34	0.88033	0.52500	0.77306	0.82505	0.88033	0.84393	0.41941
fp2-simGIC-structure-0.30	0.88600	0.49167	0.76931	0.81360	0.88600	0.83882	0.41909
fp3-simUI-structure-0.49	0.90667	0.47667	0.77653	0.81060	0.90667	0.84906	0.41907
fp3-simGIC-structure-0.31	0.90967	0.46833	0.78167	0.81698	0.90967	0.85290	0.41904
fp3-simGIC-all-0.66	0.91400	0.45500	0.77361	0.80226	0.91400	0.84781	0.41862
fp3-simUI-structure-0.31	0.89167	0.49500	0.77194	0.81548	0.89167	0.84393	0.41856
fp4-simUI-subatomic-0.16	0.87833	0.51500	0.77042	0.81935	0.87833	0.84097	0.41855
fp3-simUI-subatomic-0.43	0.91133	0.46833	0.77778	0.80946	0.91133	0.85106	0.41853
fp3-simGIC-subatomic-0.51	0.91133	0.47667	0.78625	0.81870	0.91133	0.85629	0.41841
fp3-simUI-all-0.57	0.91133	0.46500	0.77917	0.81226	0.91133	0.85176	0.41821
fp3-simUI-subatomic-0.50	0.91200	0.46667	0.78167	0.81319	0.91200	0.85291	0.41818
fp3-simUI-structure-0.53	0.90133	0.46333	0.77069	0.80295	0.90133	0.84297	0.41816
fp3-simGIC-subatomic-0.62	0.91400	0.46167	0.78056	0.81263	0.91400	0.85266	0.41804
fp3-simUI-structure-0.30	0.88367	0.50167	0.76792	0.81376	0.88367	0.83927	0.41773
fp3-simGIC-structure-0.59	0.90733	0.46667	0.77958	0.81135	0.90733	0.85161	0.41724
fp3-simUI-all-0.29	0.89000	0.49333	0.77319	0.81782	0.89000	0.84467	0.41704
fp2-simGIC-structure-0.25	0.89000	0.50000	0.77514	0.81840	0.89000	0.84213	0.41694
fp3-simGIC-subatomic-0.32	0.90200	0.48500	0.77847	0.81383	0.90200	0.84985	0.41652
fp3-simUI-all-0.45	0.90700	0.47000	0.77806	0.81202	0.90700	0.85134	0.41648
fp3-simUI-structure-0.50	0.90600	0.46500	0.77542	0.80939	0.90600	0.84676	0.41643
fp3-simGIC-structure-0.65	0.91033	0.46333	0.78069	0.81245	0.91033	0.85180	0.41643
fp3-simUI-structure-0.92	0.92700	0.44333	0.77972	0.80386	0.92700	0.85402	0.41631
fp2-simUI-role-0.41	0.89067	0.47833	0.76819	0.80931	0.89067	0.84050	0.41629
fp2-simUI-all-0.25	0.87500	0.50667	0.76417	0.82254	0.87500	0.83237	0.41619
fp4-simUI-structure-0.37	0.87600	0.51833	0.76778	0.82480	0.87600	0.83922	0.41616
fp3-simUI-structure-0.78	0.92800	0.45333	0.78972	0.81619	0.92800	0.86212	0.41612
fp3-simGIC-subatomic-0.65	0.91633	0.45000	0.77722	0.80324	0.91633	0.84990	0.41611
fp4-simGIC-all-0.12	0.93167	0.44000	0.78528	0.80730	0.93167	0.85839	0.41604
fp3-simUI-subatomic-0.20	0.91700	0.45500	0.77889	0.80513	0.91700	0.85186	0.41603
fp3-simGIC-subatomic-0.29	0.89233	0.50500	0.77764	0.82225	0.89233	0.84835	0.41602
fp3-simGIC-structure-0.36	0.90433	0.48500	0.77819	0.81927	0.90433	0.85137	0.41601
fp2-simGIC-structure-0.43	0.89000	0.50333	0.77750	0.82274	0.89000	0.84623	0.41598
fp2-simUI-role-0.37	0.90900	0.46167	0.77583	0.80885	0.90900	0.84875	0.41587
fp4-simUI-role-0.29	0.87200	0.51833	0.76764	0.82508	0.87200	0.83749	0.41567
fp3-simGIC-structure-0.69	0.91133	0.45667	0.77472	0.80698	0.91133	0.84750	0.41566
fp3-simUI-structure-0.32	0.89300	0.49667	0.77625	0.81904	0.89300	0.84698	0.4155
fp4-simUI-structure-0.36	0.87800	0.50500	0.77250	0.82543	0.87800	0.84071	0.41535
fp4-simUI-structure-0.27	0.88433	0.50500	0.77375	0.82292	0.88433	0.84428	0.41527
fp3-simUI-subatomic-0.27	0.89000	0.49167	0.77556	0.81569	0.89000	0.84423	0.41521
fp3-simUI-all-0.81	0.92433	0.44667	0.78500	0.81201	0.92433	0.85790	0.4152
fp3-simGIC-subatomic-0.44	0.90933	0.47333	0.78444	0.81788	0.90933	0.85551	0.41496
fp3-simUI-all-0.22	0.88267	0.50167	0.76792	0.81720	0.88267	0.83926	0.41493
fp3-simGIC-structure-0.62	0.91700	0.46500	0.78292	0.81251	0.91700	0.85539	0.41467
fp3-simUI-subatomic-0.41	0.89567	0.48000	0.77542	0.81243	0.89567	0.84564	0.41463
fp2-simUI-role-0.28	0.89033	0.49167	0.77069	0.81220	0.89033	0.84130	0.41422
fp3-simUI-subatomic-0.60	0.90933	0.46833	0.78083	0.81486	0.90933	0.85156	0.41353
fp3-simGIC-all-0.58	0.92000	0.46333	0.78708	0.81506	0.92000	0.85929	0.41337
fp2-simUI-structure-0.75	0.90067	0.47167	0.77500	0.81190	0.90067	0.84704	0.41318
fp3-simUI-all-0.37	0.89300	0.49333	0.77361	0.81512	0.89300	0.84368	0.41309
fp4-simGIC-role-0.17	0.87167	0.51833	0.76847	0.82131	0.87167	0.83883	0.41306
fp3-simUI-all-0.40	0.88567	0.48333	0.76486	0.81271	0.88567	0.83730	0.41302
fp2-simGIC-structure-0.26	0.88700	0.49667	0.77569	0.81732	0.88700	0.84437	0.41293
fp4-simGIC-structure-0.05	0.89233	0.48167	0.77042	0.81270	0.89233	0.84254	0.41291
fp2-simUI-role-0.23	0.89467	0.49000	0.77722	0.82087	0.89467	0.84726	0.41287
fp3-simUI-all-0.68	0.92800	0.45333	0.79028	0.81521	0.92800	0.86158	0.41268
fp3-simGIC-all-0.05	0.94267	0.41667	0.78819	0.80302	0.94267	0.86232	0.41248
fp3-simGIC-subatomic-0.63	0.91467	0.45833	0.78167	0.81067	0.91467	0.85374	0.41238
fp2-simUI-structure-0.77	0.89633	0.49167	0.77875	0.82148	0.89633	0.84846	0.41231
fp3-simGIC-subatomic-0.33	0.90000	0.48167	0.77486	0.81229	0.90000	0.84765	0.41226
fp3-simUI-role-0.91	0.92233	0.45000	0.78000	0.80790	0.92233	0.85500	0.41224
fp3-simGIC-subatomic-0.41	0.90067	0.47500	0.77806	0.81194	0.90067	0.84727	0.41222
fp3-simUI-subatomic-0.39	0.89167	0.49333	0.77292	0.81531	0.89167	0.84617	0.41221
fp3-simGIC-role-0.47	0.91733	0.45667	0.78153	0.81232	0.91733	0.85262	0.41189
fp3-simUI-structure-0.48	0.89100	0.48500	0.77222	0.81418	0.89100	0.84198	0.41187
fp2-simGIC-role-0.12	0.87600	0.51167	0.76833	0.81987	0.87600	0.83932	0.41184
fp3-simGIC-role-0.44	0.91267	0.46000	0.77639	0.80907	0.91267	0.85010	0.41163
fp3-simGIC-role-0.53	0.91233	0.46000	0.77639	0.80856	0.91233	0.85062	0.41153
fp3-simGIC-subatomic-0.54	0.91333	0.46833	0.78306	0.81431	0.91333	0.85379	0.41152
fp3-simGIC-role-0.13	0.88600	0.49000	0.76903	0.81473	0.88600	0.84003	0.41086
fp3-simUI-role-0.28	0.88300	0.49667	0.76542	0.81512	0.88300	0.83815	0.4108
fp3-simGIC-structure-0.17	0.89867	0.49000	0.77708	0.81721	0.89867	0.84929	0.4108
fp3-simUI-role-0.89	0.92467	0.44333	0.78083	0.80471	0.92467	0.85445	0.41076
fp3-simGIC-subatomic-0.17	0.89100	0.48500	0.77125	0.81351	0.89100	0.84282	0.41066
fp3-simGIC-structure-0.33	0.91467	0.47167	0.78597	0.81923	0.91467	0.85793	0.41045
fp3-simUI-structure-0.91	0.91467	0.46167	0.78125	0.81152	0.91467	0.85255	0.41044
fp3-simUI-all-0.25	0.89033	0.48500	0.76806	0.81415	0.89033	0.84077	0.41041
fp4-simUI-role-0.28	0.87400	0.51167	0.76722	0.81981	0.87400	0.83861	0.41032
fp4-simGIC-subatomic-0.06	0.87567	0.50833	0.76778	0.82004	0.87567	0.84070	0.41005
fp3-simUI-role-0.88	0.92233	0.45167	0.78375	0.81314	0.92233	0.85688	0.40994
fp2-simUI-role-0.42	0.90200	0.48167	0.77583	0.81424	0.90200	0.84842	0.40993
fp3-simUI-all-0.79	0.92967	0.43500	0.78333	0.80471	0.92967	0.85632	0.40957
fp3-simGIC-role-0.49	0.91767	0.44833	0.77917	0.80467	0.91767	0.85151	0.40915
fp4-simUI-structure-0.22	0.88233	0.49500	0.76931	0.81781	0.88233	0.84050	0.40915
fp3-simUI-subatomic-0.49	0.91967	0.45833	0.78333	0.81281	0.91967	0.85536	0.40907
fp3-simGIC-role-0.45	0.92200	0.44500	0.77958	0.80893	0.92200	0.85380	0.40878
fp4-simGIC-role-0.16	0.87700	0.49667	0.76611	0.81530	0.87700	0.83594	0.40871
fp3-simUI-structure-0.25	0.89333	0.48167	0.76903	0.81024	0.89333	0.84305	0.40856
fp3-simUI-role-0.39	0.92867	0.42833	0.78292	0.80532	0.92867	0.85645	0.40855
fp3-simUI-subatomic-0.61	0.92033	0.43333	0.77444	0.79811	0.92033	0.84961	0.40851
fp3-simUI-role-0.87	0.91700	0.45167	0.77875	0.80725	0.91700	0.85259	0.4085
fp4-simUI-structure-0.32	0.87667	0.49667	0.76736	0.81690	0.87667	0.83517	0.40849
fp3-simGIC-structure-0.72	0.90367	0.47000	0.77639	0.81454	0.90367	0.84895	0.40833
fp2-simGIC-all-0.14	0.88133	0.51000	0.76944	0.82198	0.88133	0.84061	0.40831
fp3-simGIC-role-0.36	0.90767	0.46167	0.77514	0.81068	0.90767	0.84897	0.40816
fp3-simGIC-subatomic-0.68	0.90867	0.46833	0.77722	0.80948	0.90867	0.84989	0.40809
fp2-simUI-role-0.46	0.90000	0.47667	0.77444	0.81337	0.90000	0.84676	0.40778
fp3-simGIC-role-0.68	0.91333	0.43667	0.77333	0.79710	0.91333	0.84610	0.40768
fp4-simUI-all-0.24	0.88367	0.49333	0.76986	0.81710	0.88367	0.84116	0.40738
fp2-simGIC-all-0.15	0.87367	0.51667	0.77153	0.82500	0.87367	0.84136	0.40717
fp3-simUI-all-0.70	0.92500	0.44167	0.78514	0.80974	0.92500	0.85714	0.40715
fp3-simUI-all-0.39	0.89100	0.47833	0.77236	0.81443	0.89100	0.84285	0.40678
fp3-simGIC-role-0.81	0.91633	0.43833	0.77444	0.80085	0.91633	0.84866	0.40661
fp3-simUI-role-0.86	0.91700	0.43833	0.77611	0.80292	0.91700	0.84979	0.40614
fp3-simGIC-role-0.61	0.92167	0.44167	0.77875	0.80336	0.92167	0.85312	0.40585
fp4-simUI-structure-0.17	0.87533	0.50833	0.76875	0.82135	0.87533	0.83910	0.40576
fp3-simUI-subatomic-0.92	0.91300	0.45833	0.77917	0.81175	0.91300	0.85193	0.40553
fp3-simGIC-subatomic-0.69	0.91633	0.44667	0.77722	0.80693	0.91633	0.85148	0.40504
fp3-simUI-subatomic-0.57	0.91733	0.45500	0.78319	0.81492	0.91733	0.85674	0.40444
fp2-simGIC-role-0.10	0.87233	0.50833	0.76222	0.82111	0.87233	0.83544	0.40426
fp2-simGIC-all-0.16	0.87400	0.50667	0.76306	0.82010	0.87400	0.83549	0.40424
fp4-simUI-all-0.16	0.88967	0.49000	0.77319	0.81531	0.88967	0.84394	0.40423
fp2-simUI-subatomic-0.18	0.86833	0.50333	0.75875	0.81339	0.86833	0.82982	0.40407
fp3-simUI-role-0.38	0.92500	0.42667	0.77944	0.80427	0.92500	0.85329	0.40377
fp2-simUI-structure-0.36	0.89367	0.46833	0.76792	0.80493	0.89367	0.84059	0.40371
fp2-simUI-all-0.23	0.88567	0.47833	0.76361	0.81252	0.88567	0.83706	0.40321
fp2-simUI-role-0.38	0.90733	0.45667	0.77403	0.80505	0.90733	0.84730	0.40276
fp3-simUI-all-0.21	0.89233	0.47833	0.76944	0.81230	0.89233	0.84171	0.40272
fp4-simUI-all-0.19	0.89067	0.47333	0.76500	0.80694	0.89067	0.84028	0.40271
fp2-simUI-role-0.27	0.89467	0.46167	0.76556	0.80560	0.89467	0.83844	0.40254
fp2-simUI-role-0.22	0.88800	0.47833	0.76458	0.80800	0.88800	0.83787	0.40206
fp3-simUI-all-0.24	0.87800	0.49167	0.76375	0.80862	0.87800	0.83519	0.40189
fp2-simGIC-role-0.24	0.88100	0.50167	0.76778	0.81781	0.88100	0.83934	0.40169
fp2-simUI-structure-0.33	0.88967	0.47500	0.76639	0.81137	0.88967	0.83800	0.40129
fp3-simUI-role-0.20	0.87500	0.48333	0.75667	0.80633	0.87500	0.82932	0.40098
fp2-simGIC-subatomic-0.31	0.88400	0.50667	0.77514	0.83177	0.88400	0.84285	0.40006
fp3-simGIC-all-0.70	0.90800	0.45167	0.77347	0.80627	0.90800	0.84751	0.40002
fp2-simGIC-structure-0.16	0.91000	0.45333	0.77764	0.81146	0.91000	0.85091	0.39993
fp2-simUI-structure-0.35	0.88667	0.47833	0.76306	0.80845	0.88667	0.83683	0.39976
fp4-simGIC-role-0.14	0.88433	0.49000	0.76528	0.81415	0.88433	0.83866	0.39974
fp3-simUI-role-0.36	0.91000	0.44333	0.77139	0.80606	0.91000	0.84697	0.39916
fp3-simUI-structure-0.56	0.92667	0.42500	0.77667	0.79914	0.92667	0.85298	0.39887
fp4-simGIC-role-0.15	0.88833	0.48000	0.76792	0.81621	0.88833	0.84058	0.39884
fp3-simUI-role-0.29	0.88167	0.50000	0.76889	0.81921	0.88167	0.84066	0.39882
fp3-simUI-all-0.52	0.91500	0.44500	0.77083	0.80248	0.91500	0.84824	0.39869
fp3-simUI-structure-0.29	0.88500	0.48000	0.76708	0.80125	0.88500	0.83354	0.39833
fp3-simUI-all-0.50	0.91000	0.46333	0.77444	0.80996	0.91000	0.84939	0.3983
fp3-simUI-all-0.38	0.89533	0.46667	0.76833	0.81302	0.89533	0.84241	0.39829
fp3-simUI-role-0.30	0.88267	0.49167	0.76986	0.81623	0.88267	0.84061	0.39818
fp2-simUI-all-0.22	0.88600	0.46833	0.76111	0.80970	0.88600	0.83441	0.39775
fp3-simGIC-all-0.85	0.91900	0.44000	0.77611	0.80579	0.91900	0.85029	0.39732
fp2-simGIC-structure-0.24	0.89633	0.46833	0.76986	0.81552	0.89633	0.84360	0.39729
fp4-simUI-structure-0.19	0.87067	0.49833	0.76028	0.81590	0.87067	0.83046	0.39708
fp3-simGIC-role-0.11	0.89133	0.47833	0.76639	0.81145	0.89133	0.84120	0.39674
fp2-simUI-role-0.40	0.89433	0.46667	0.76806	0.81173	0.89433	0.84045	0.39655
fp3-simGIC-role-0.27	0.88533	0.48667	0.77000	0.81227	0.88533	0.84050	0.39652
fp3-simUI-all-0.35	0.88333	0.48667	0.76486	0.81011	0.88333	0.83766	0.39645
fp3-simGIC-subatomic-0.70	0.91433	0.44000	0.77500	0.80627	0.91433	0.84953	0.39638
fp3-simGIC-all-0.64	0.90833	0.45167	0.77361	0.80263	0.90833	0.84687	0.39634
fp3-simGIC-role-0.09	0.89167	0.45333	0.76167	0.80081	0.89167	0.83716	0.39616
fp3-simUI-subatomic-0.91	0.92067	0.44000	0.77764	0.80724	0.92067	0.85374	0.39613
fp3-simGIC-role-0.28	0.89600	0.47833	0.77389	0.81161	0.89600	0.84554	0.39603
fp3-simUI-role-0.27	0.88400	0.47000	0.76250	0.80423	0.88400	0.83436	0.3959
fp3-simGIC-all-0.75	0.91000	0.43667	0.76931	0.79987	0.91000	0.84534	0.39572
fp2-simUI-role-0.39	0.89233	0.46000	0.76403	0.80848	0.89233	0.83912	0.39561
fp2-simUI-role-0.12	0.89967	0.46167	0.76903	0.80721	0.89967	0.84417	0.39535
fp3-simGIC-all-0.04	0.93333	0.41667	0.78347	0.80245	0.93333	0.85852	0.39526
fp3-simGIC-role-0.57	0.90967	0.44667	0.77097	0.80583	0.90967	0.84645	0.39522
fp4-simUI-all-0.21	0.89133	0.47667	0.77083	0.81343	0.89133	0.84260	0.39501
fp4-simGIC-all-0.05	0.94100	0.40000	0.77833	0.79362	0.94100	0.85638	0.39475
fp3-simUI-all-0.88	0.91800	0.44000	0.77792	0.80511	0.91800	0.85311	0.39448
fp3-simGIC-role-0.64	0.91767	0.44167	0.77583	0.80362	0.91767	0.85053	0.39421
fp3-simGIC-structure-0.75	0.91867	0.43500	0.77417	0.80171	0.91867	0.85056	0.39415
fp3-simGIC-all-0.65	0.91567	0.44500	0.77708	0.80732	0.91567	0.85204	0.39407
fp4-simGIC-subatomic-0.03	0.85967	0.50667	0.75250	0.80687	0.85967	0.82209	0.39402
fp3-simUI-all-0.56	0.91133	0.43667	0.77014	0.80144	0.91133	0.84495	0.39379
fp3-simUI-subatomic-0.40	0.89400	0.47000	0.77028	0.81489	0.89400	0.84303	0.39364
fp3-simGIC-role-0.74	0.91833	0.41833	0.77153	0.79508	0.91833	0.84690	0.39334
fp3-simUI-role-0.23	0.87867	0.48500	0.76083	0.81248	0.87867	0.83391	0.39294
fp3-simUI-subatomic-0.42	0.90467	0.45333	0.77167	0.80592	0.90467	0.84718	0.39215
fp3-simUI-role-0.25	0.87300	0.48500	0.75819	0.81214	0.87300	0.83198	0.39198
fp3-simGIC-role-0.72	0.91900	0.42167	0.77014	0.79588	0.91900	0.84731	0.39159
fp3-simUI-role-0.37	0.92100	0.43167	0.77500	0.80224	0.92100	0.85149	0.39059
fp2-simUI-subatomic-0.17	0.87233	0.48667	0.75986	0.81220	0.87233	0.83244	0.39036
fp3-simGIC-all-0.67	0.91133	0.44167	0.77389	0.80583	0.91133	0.84924	0.39014
fp3-simGIC-subatomic-0.16	0.89333	0.46000	0.76458	0.80632	0.89333	0.84047	0.39007
fp3-simGIC-subatomic-0.79	0.91067	0.42833	0.76472	0.79427	0.91067	0.84126	0.38982
fp4-simGIC-subatomic-0.04	0.87867	0.47500	0.75667	0.80792	0.87867	0.83315	0.38965
fp3-simUI-structure-0.54	0.91867	0.42333	0.76931	0.79782	0.91867	0.84754	0.38932
fp3-simUI-structure-0.22	0.89167	0.46333	0.76111	0.80420	0.89167	0.83803	0.3893
fp3-simGIC-all-0.76	0.91800	0.42833	0.77361	0.80021	0.91800	0.84934	0.38923
fp3-simGIC-role-0.71	0.92167	0.42500	0.77208	0.79763	0.92167	0.84925	0.38912
fp3-simGIC-role-0.52	0.91800	0.43000	0.77458	0.79979	0.91800	0.85021	0.38901
fp3-simUI-structure-0.24	0.89333	0.44833	0.76306	0.79880	0.89333	0.83745	0.38883
fp2-simUI-role-0.21	0.87167	0.48333	0.75708	0.81333	0.87167	0.82992	0.38873
fp4-simGIC-all-0.06	0.94933	0.38833	0.78292	0.79411	0.94933	0.86025	0.38872
fp4-simUI-all-0.13	0.86933	0.49667	0.76000	0.81470	0.86933	0.83305	0.38871
fp2-simUI-subatomic-0.19	0.86400	0.48667	0.75472	0.81246	0.86400	0.82569	0.38834
fp3-simGIC-role-0.51	0.91067	0.44833	0.77417	0.80844	0.91067	0.84912	0.388
fp3-simUI-structure-0.44	0.89233	0.47167	0.77014	0.81268	0.89233	0.84386	0.38779
fp4-simGIC-structure-0.06	0.89467	0.46333	0.76639	0.80868	0.89467	0.84227	0.38731
fp3-simGIC-subatomic-0.80	0.91567	0.42000	0.76931	0.79564	0.91567	0.84620	0.38714
fp3-simGIC-subatomic-0.12	0.91067	0.43833	0.76889	0.79900	0.91067	0.84481	0.38699
fp2-simUI-all-0.19	0.88600	0.47000	0.76083	0.80802	0.88600	0.83570	0.38672
fp3-simGIC-role-0.86	0.93233	0.40833	0.77542	0.79817	0.93233	0.85396	0.38656
fp2-simUI-all-0.21	0.89600	0.46333	0.76653	0.81037	0.89600	0.84204	0.38655
fp4-simGIC-all-0.04	0.94133	0.39167	0.77750	0.79273	0.94133	0.85470	0.38649
fp4-simUI-structure-0.18	0.88100	0.47667	0.76417	0.80707	0.88100	0.83652	0.38632
fp3-simGIC-subatomic-0.82	0.91600	0.42500	0.77361	0.80024	0.91600	0.84808	0.38631
fp3-simUI-role-0.21	0.87600	0.49167	0.76278	0.81539	0.87600	0.83745	0.38625
fp3-simGIC-role-0.12	0.88733	0.47333	0.76972	0.81586	0.88733	0.84160	0.38623
fp2-simUI-structure-0.32	0.88600	0.47833	0.76486	0.81344	0.88600	0.83886	0.3862
fp3-simGIC-all-0.80	0.91600	0.44333	0.77278	0.80786	0.91600	0.85037	0.38578
fp4-simUI-role-0.27	0.87567	0.50000	0.75861	0.81261	0.87567	0.83530	0.38571
fp3-simGIC-role-0.79	0.91533	0.42000	0.76792	0.79645	0.91533	0.84504	0.38565
fp3-simGIC-role-0.66	0.90933	0.43333	0.76597	0.79729	0.90933	0.84322	0.38557
fp4-simGIC-all-0.08	0.94900	0.38667	0.78500	0.79557	0.94900	0.86147	0.3853
fp2-simUI-structure-0.28	0.86600	0.49500	0.75528	0.80757	0.86600	0.82560	0.38528
fp3-simGIC-all-0.62	0.91000	0.44333	0.77319	0.80601	0.91000	0.84833	0.38523
fp2-simUI-subatomic-0.25	0.88733	0.47000	0.76083	0.81039	0.88733	0.83581	0.38515
fp3-simUI-structure-0.47	0.89967	0.45000	0.76528	0.80240	0.89967	0.84060	0.38512
fp2-simUI-structure-0.30	0.87567	0.48333	0.75778	0.81307	0.87567	0.83062	0.38504
fp2-simUI-role-0.18	0.87067	0.48333	0.75653	0.80398	0.87067	0.82901	0.38474
fp3-simGIC-all-0.72	0.91067	0.43167	0.76569	0.79699	0.91067	0.84395	0.38425
fp3-simUI-all-0.54	0.91033	0.43333	0.76847	0.80312	0.91033	0.84559	0.38418
fp2-simGIC-subatomic-0.16	0.90333	0.44833	0.76972	0.80780	0.90333	0.84502	0.38402
fp3-simGIC-all-0.84	0.92400	0.41833	0.77542	0.80119	0.92400	0.85183	0.3838
fp3-simGIC-role-0.54	0.91067	0.44167	0.76875	0.80470	0.91067	0.84644	0.38375
fp4-simUI-all-0.18	0.88333	0.47333	0.76403	0.81254	0.88333	0.83749	0.38358
fp2-simUI-structure-0.26	0.88567	0.46500	0.75819	0.80356	0.88567	0.83541	0.38355
fp2-simUI-subatomic-0.23	0.88133	0.46500	0.75722	0.80526	0.88133	0.83091	0.38354
fp3-simUI-all-0.34	0.88567	0.47667	0.76417	0.81127	0.88567	0.83910	0.38333
fp4-simUI-all-0.14	0.86100	0.50833	0.75597	0.81514	0.86100	0.82916	0.38293
fp3-simGIC-all-0.82	0.92133	0.42333	0.77361	0.79915	0.92133	0.85026	0.38292
fp3-simGIC-role-0.63	0.91167	0.43000	0.76958	0.80063	0.91167	0.84571	0.38291
fp2-simUI-subatomic-0.24	0.87633	0.47333	0.75875	0.80894	0.87633	0.83226	0.38256
fp4-simUI-subatomic-0.12	0.84967	0.51833	0.75028	0.81660	0.84967	0.82238	0.38241
fp3-simUI-subatomic-0.17	0.91000	0.43667	0.77194	0.80405	0.91000	0.84781	0.38226
fp3-simGIC-structure-0.11	0.91833	0.42500	0.76944	0.79742	0.91833	0.84775	0.3821
fp3-simUI-structure-0.55	0.92300	0.42500	0.77458	0.80248	0.92300	0.85184	0.38209
fp2-simGIC-structure-0.14	0.89500	0.44500	0.75500	0.79856	0.89500	0.83313	0.38181
fp2-simUI-structure-0.31	0.87933	0.47833	0.75653	0.80837	0.87933	0.83158	0.38127
fp4-simGIC-role-0.09	0.92000	0.40500	0.76708	0.79262	0.92000	0.84239	0.38116
fp2-simUI-role-0.11	0.89067	0.44667	0.76069	0.79817	0.89067	0.83614	0.38114
fp3-simUI-all-0.53	0.91033	0.44000	0.77403	0.80723	0.91033	0.84937	0.38094
fp3-simGIC-all-0.89	0.92467	0.41167	0.77194	0.79669	0.92467	0.84990	0.38063
fp3-simGIC-subatomic-0.77	0.92467	0.41167	0.77181	0.79810	0.92467	0.85079	0.38041
fp3-simGIC-role-0.78	0.91600	0.42167	0.77028	0.79432	0.91600	0.84696	0.38022
fp3-simGIC-all-0.71	0.91533	0.40667	0.76681	0.79208	0.91533	0.84418	0.38015
fp3-simGIC-structure-0.83	0.91733	0.42000	0.76958	0.79855	0.91733	0.84653	0.38
fp3-simGIC-role-0.77	0.91133	0.43000	0.77069	0.80075	0.91133	0.84634	0.37978
fp2-simUI-role-0.34	0.89667	0.44500	0.76583	0.80593	0.89667	0.84182	0.37917
fp3-simGIC-structure-0.70	0.90967	0.43500	0.77139	0.80498	0.90967	0.84677	0.37917
fp3-simGIC-role-0.75	0.91867	0.41500	0.77361	0.80194	0.91867	0.85145	0.37914
fp4-simUI-all-0.12	0.87100	0.48167	0.75556	0.80614	0.87100	0.82853	0.37898
fp3-simGIC-subatomic-0.73	0.90033	0.43167	0.76347	0.79424	0.90033	0.83805	0.37893
fp3-simUI-all-0.19	0.88500	0.46000	0.75403	0.80081	0.88500	0.83246	0.37883
fp3-simGIC-all-0.69	0.91400	0.42667	0.76792	0.79640	0.91400	0.84482	0.37871
fp3-simUI-structure-0.19	0.88333	0.45667	0.75944	0.80265	0.88333	0.83339	0.37838
fp3-simGIC-structure-0.81	0.90767	0.43500	0.76264	0.80190	0.90767	0.84229	0.3783
fp2-simUI-role-0.26	0.88667	0.46000	0.76319	0.80554	0.88667	0.83743	0.37815
fp3-simGIC-structure-0.74	0.90733	0.43167	0.76583	0.80090	0.90733	0.84367	0.37814
fp3-simGIC-role-0.69	0.91833	0.42167	0.77167	0.79935	0.91833	0.84854	0.37796
fp3-simGIC-role-0.08	0.89033	0.45500	0.75944	0.80276	0.89033	0.83674	0.37791
fp3-simGIC-role-0.10	0.88200	0.47167	0.76014	0.80650	0.88200	0.83413	0.37774
fp3-simGIC-all-0.98	0.92967	0.40000	0.77139	0.79221	0.92967	0.84966	0.37757
fp3-simGIC-role-0.58	0.91133	0.43333	0.76861	0.80010	0.91133	0.84463	0.37756
fp3-simGIC-all-0.68	0.91033	0.43167	0.76917	0.80167	0.91033	0.84558	0.37755
fp3-simGIC-structure-0.16	0.90000	0.44333	0.76181	0.80064	0.90000	0.83744	0.3774
fp3-simGIC-structure-0.30	0.90200	0.44000	0.76542	0.80355	0.90200	0.84129	0.37719
fp3-simGIC-subatomic-0.93	0.92733	0.40500	0.77069	0.79389	0.92733	0.84950	0.37698
fp3-simGIC-role-0.67	0.91467	0.43000	0.77333	0.80182	0.91467	0.84966	0.37693
fp4-simGIC-subatomic-0.05	0.86967	0.48833	0.75347	0.80749	0.86967	0.83064	0.37691
fp2-simUI-role-0.29	0.89600	0.44833	0.76389	0.80474	0.89600	0.84091	0.37682
fp3-simUI-structure-0.94	0.91900	0.41333	0.76722	0.79313	0.91900	0.84604	0.37629
fp3-simGIC-subatomic-0.85	0.92067	0.40500	0.76556	0.79377	0.92067	0.84606	0.37629
fp3-simGIC-structure-1.00	0.92867	0.39333	0.77069	0.79157	0.92867	0.84870	0.3755
fp3-simGIC-subatomic-0.74	0.92433	0.41167	0.76972	0.79460	0.92433	0.84850	0.37541
fp3-simGIC-role-0.65	0.90733	0.43500	0.76528	0.80110	0.90733	0.84361	0.37526
fp3-simUI-subatomic-1.00	0.92733	0.39333	0.76833	0.78912	0.92733	0.84792	0.37508
fp3-simGIC-structure-0.71	0.91167	0.42833	0.76792	0.79870	0.91167	0.84440	0.37494
fp3-simUI-all-0.58	0.91800	0.42500	0.77361	0.80242	0.91800	0.85089	0.37477
fp3-simUI-subatomic-0.96	0.91900	0.40333	0.76194	0.78994	0.91900	0.84237	0.37466
fp3-simGIC-all-0.73	0.91000	0.42500	0.76944	0.79800	0.91000	0.84516	0.37466
fp2-simUI-role-0.09	0.88067	0.45333	0.75375	0.79839	0.88067	0.82884	0.37447
fp3-simGIC-role-0.55	0.91300	0.42000	0.76944	0.79855	0.91300	0.84646	0.37432
fp3-simGIC-subatomic-0.83	0.91667	0.40500	0.76611	0.79160	0.91667	0.84370	0.37432
fp3-simGIC-all-0.96	0.92600	0.40333	0.77069	0.79593	0.92600	0.84992	0.37402
fp2-simUI-role-0.13	0.88633	0.45000	0.75889	0.80002	0.88633	0.83283	0.37366
fp2-simGIC-all-0.13	0.87967	0.46167	0.75806	0.80840	0.87967	0.83156	0.37348
fp3-simGIC-all-0.94	0.92933	0.39667	0.76944	0.79343	0.92933	0.84945	0.37309
fp3-simUI-structure-0.51	0.91000	0.42667	0.76597	0.79873	0.91000	0.84400	0.37301
fp3-simGIC-role-0.73	0.91700	0.41333	0.76778	0.79999	0.91700	0.84607	0.37301
fp2-simUI-subatomic-0.16	0.87633	0.46500	0.75569	0.80176	0.87633	0.82967	0.37295
fp2-simUI-subatomic-0.20	0.86900	0.48333	0.75556	0.81039	0.86900	0.83005	0.37281
fp2-simUI-role-0.08	0.89600	0.44667	0.75861	0.80045	0.89600	0.83541	0.37274
fp3-simGIC-role-0.50	0.91400	0.42000	0.76264	0.79419	0.91400	0.84301	0.37269
fp3-simGIC-role-0.92	0.93000	0.39667	0.76944	0.79412	0.93000	0.84932	0.37254
fp2-simUI-subatomic-0.15	0.86467	0.48333	0.75208	0.80593	0.86467	0.82570	0.3721
fp3-simGIC-structure-0.10	0.89533	0.43833	0.75722	0.79676	0.89533	0.83368	0.37202
fp3-simGIC-role-0.84	0.92300	0.40167	0.76722	0.79096	0.92300	0.84673	0.37193
fp3-simUI-role-0.90	0.91000	0.42167	0.76153	0.79508	0.91000	0.84123	0.37191
fp2-simUI-role-0.20	0.88500	0.45333	0.75833	0.79888	0.88500	0.83446	0.37167
fp3-simGIC-structure-0.13	0.91733	0.41333	0.76903	0.79749	0.91733	0.84684	0.37161
fp3-simGIC-all-0.90	0.92133	0.40000	0.76486	0.78844	0.92133	0.84443	0.37149
fp4-simGIC-role-0.13	0.87767	0.47167	0.75431	0.81039	0.87767	0.83094	0.37134
fp2-simGIC-role-0.07	0.87500	0.46333	0.75111	0.80046	0.87500	0.82968	0.37131
fp3-simUI-subatomic-0.18	0.90500	0.41833	0.76236	0.79171	0.90500	0.83923	0.3713
fp3-simGIC-structure-0.95	0.92667	0.41167	0.77056	0.79721	0.92667	0.84971	0.3713
fp3-simGIC-all-0.99	0.93267	0.38833	0.77139	0.79086	0.93267	0.85066	0.37122
fp3-simUI-all-0.99	0.92700	0.39333	0.76847	0.79212	0.92700	0.84775	0.37121
fp3-simGIC-all-0.74	0.90700	0.42333	0.76542	0.79314	0.90700	0.84182	0.37077
fp3-simGIC-structure-0.91	0.92033	0.39000	0.76250	0.78652	0.92033	0.84271	0.37064
fp2-simUI-subatomic-0.26	0.88467	0.46000	0.75778	0.80514	0.88467	0.83444	0.37063
fp3-simUI-subatomic-0.93	0.91000	0.42833	0.76792	0.80138	0.91000	0.84404	0.37063
fp3-simUI-role-0.35	0.90433	0.43000	0.76111	0.79573	0.90433	0.83964	0.37062
fp3-simGIC-subatomic-0.78	0.90767	0.42500	0.75944	0.79560	0.90767	0.83955	0.37051
fp3-simGIC-subatomic-0.75	0.90700	0.42000	0.76319	0.79852	0.90700	0.84043	0.37031
fp3-simUI-structure-0.99	0.92800	0.39500	0.76833	0.79002	0.92800	0.84806	0.37022
fp2-simUI-all-0.17	0.87867	0.45667	0.75306	0.80005	0.87867	0.82765	0.37001
fp3-simUI-role-0.92	0.92367	0.40667	0.77153	0.79596	0.92367	0.85039	0.37
fp2-simUI-subatomic-0.21	0.86600	0.47500	0.74806	0.80752	0.86600	0.82567	0.3698
fp3-simGIC-structure-0.82	0.92367	0.41000	0.77125	0.79831	0.92367	0.85051	0.36978
fp3-simGIC-all-0.93	0.93167	0.39333	0.77222	0.79406	0.93167	0.85181	0.36971
fp4-simGIC-structure-0.03	0.87700	0.46833	0.75583	0.80601	0.87700	0.83150	0.36967
fp3-simGIC-all-0.83	0.92200	0.40333	0.76806	0.79729	0.92200	0.84748	0.36964
fp3-simGIC-role-0.60	0.92133	0.40667	0.76750	0.79396	0.92133	0.84739	0.36953
fp3-simGIC-subatomic-0.92	0.92533	0.39333	0.76736	0.79196	0.92533	0.84645	0.36947
fp2-simUI-role-0.10	0.89067	0.44833	0.75903	0.80415	0.89067	0.83748	0.36912
fp3-simUI-all-0.92	0.92200	0.40333	0.76625	0.79182	0.92200	0.84623	0.36871
fp3-simUI-structure-0.21	0.89100	0.45167	0.76194	0.80564	0.89100	0.83806	0.36863
fp3-simGIC-role-0.82	0.91800	0.40500	0.76653	0.79162	0.91800	0.84422	0.36862
fp3-simGIC-subatomic-0.71	0.90933	0.43167	0.76778	0.80085	0.90933	0.84588	0.36861
fp4-simGIC-structure-0.02	0.87333	0.46833	0.75236	0.80293	0.87333	0.82940	0.36844
fp3-simGIC-role-0.76	0.91300	0.41167	0.76431	0.79635	0.91300	0.84241	0.36824
fp3-simGIC-subatomic-0.13	0.90733	0.42667	0.76556	0.79789	0.90733	0.84259	0.36795
fp3-simGIC-all-0.88	0.92367	0.40833	0.76972	0.79495	0.92367	0.84876	0.36788
fp3-simGIC-subatomic-0.86	0.92067	0.40167	0.76486	0.78940	0.92067	0.84423	0.36769
fp2-simUI-all-0.20	0.88567	0.45333	0.75375	0.80386	0.88567	0.83169	0.36765
fp3-simGIC-subatomic-0.76	0.91433	0.41667	0.76750	0.79661	0.91433	0.84600	0.36759
fp3-simGIC-structure-0.84	0.91933	0.41500	0.76931	0.79630	0.91933	0.84819	0.3672
fp3-simGIC-role-0.56	0.91067	0.42000	0.76500	0.79749	0.91067	0.84381	0.36719
fp2-simGIC-role-0.09	0.87467	0.46167	0.75333	0.80390	0.87467	0.83124	0.36707
fp2-simUI-structure-0.23	0.87333	0.46667	0.75042	0.80257	0.87333	0.82410	0.36695
fp3-simUI-structure-0.93	0.91800	0.40667	0.76722	0.79576	0.91800	0.84532	0.36695
fp3-simUI-role-0.94	0.91667	0.41500	0.76833	0.79735	0.91667	0.84709	0.36691
fp2-simUI-role-0.31	0.89233	0.44833	0.76014	0.80283	0.89233	0.83803	0.36658
fp3-simUI-structure-0.96	0.92533	0.39833	0.76486	0.79015	0.92533	0.84640	0.36649
fp3-simUI-role-0.26	0.88333	0.45833	0.75569	0.80501	0.88333	0.83392	0.36648
fp3-simGIC-role-0.87	0.92033	0.40667	0.76847	0.79531	0.92033	0.84703	0.36644
fp3-simGIC-role-0.85	0.92067	0.40833	0.76944	0.79539	0.92067	0.84836	0.36624
fp3-simGIC-all-0.77	0.90733	0.42333	0.76583	0.79552	0.90733	0.84358	0.36617
fp3-simUI-role-0.16	0.88000	0.45500	0.75069	0.79998	0.88000	0.82942	0.36615
fp4-simUI-role-0.25	0.87000	0.48167	0.75319	0.81162	0.87000	0.83109	0.36545
[truncated: 425 more rows]
