# Supplementary material for: Semantic Similarity for Automatic Classification of Chemical Compounds
Source: PLoS Comput Biol. 2010 Sep 23;6(9):e1000937. doi: 10.1371/journal.pcbi.1000937 (PMC2944781; doi:10.1371/journal.pcbi.1000937)
Supplement: Table S3 — Performance indicators for every metric used by Chym, when solving the estrogen problem. The table is sorted so that the metric with higher Matthews Correlation Coefficient appears first in the list. (0.19 MB TXT) [file pcbi.1000937.s003.txt]

Metric	positives	negatives	accuracy	precision	recall	fmeasure	matthews
fp4-simGIC-role-0.45	0.87650	0.79033	0.82582	0.76783	0.87650	0.80628	0.67288
fp4-simGIC-structure-0.41	0.85700	0.78100	0.81173	0.75712	0.85700	0.78923	0.64771
fp4-simGIC-all-0.43	0.85700	0.78600	0.81555	0.75596	0.85700	0.79284	0.64721
fp4-simGIC-role-0.44	0.86350	0.78067	0.81373	0.75057	0.86350	0.79356	0.64594
fp4-simGIC-all-0.44	0.84900	0.78433	0.81082	0.76172	0.84900	0.78662	0.64406
fp4-simGIC-role-0.37	0.85150	0.78700	0.81245	0.75557	0.85150	0.78818	0.64401
fp4-simGIC-all-0.41	0.84600	0.78400	0.80864	0.76706	0.84600	0.78523	0.64372
fp4-simGIC-role-0.47	0.85800	0.77600	0.81000	0.75755	0.85800	0.79125	0.6435
fp4-simGIC-all-0.42	0.84350	0.78600	0.80973	0.76629	0.84350	0.78269	0.64295
fp4-simGIC-role-0.34	0.84950	0.78633	0.81291	0.75838	0.84950	0.78830	0.64277
fp4-simGIC-role-0.49	0.86400	0.77033	0.80964	0.75376	0.86400	0.79261	0.64263
fp4-simGIC-role-0.36	0.85350	0.77867	0.80936	0.75908	0.85350	0.78870	0.64203
fp4-simGIC-all-0.46	0.84650	0.78433	0.81064	0.75913	0.84650	0.78362	0.64072
fp4-simGIC-role-0.46	0.84750	0.78367	0.80891	0.76508	0.84750	0.78833	0.64013
fp4-simGIC-structure-0.42	0.84650	0.78333	0.81082	0.76231	0.84650	0.78954	0.63904
fp4-simGIC-structure-0.44	0.84500	0.78367	0.80845	0.76129	0.84500	0.78736	0.63857
fp4-simGIC-all-0.48	0.85300	0.77267	0.80636	0.75057	0.85300	0.78125	0.63856
fp4-simGIC-role-0.40	0.84750	0.78367	0.81036	0.75494	0.84750	0.78755	0.63774
fp4-simGIC-role-0.42	0.85150	0.77833	0.80882	0.75531	0.85150	0.78907	0.63621
fp4-simGIC-role-0.30	0.84300	0.78200	0.80736	0.76024	0.84300	0.78285	0.63492
fp4-simGIC-all-0.45	0.83800	0.78667	0.80745	0.76252	0.83800	0.78031	0.6343
fp4-simGIC-structure-0.43	0.84250	0.78033	0.80664	0.75260	0.84250	0.77851	0.63421
fp4-simGIC-role-0.41	0.85150	0.77600	0.80764	0.74839	0.85150	0.78553	0.63409
fp4-simGIC-all-0.39	0.84550	0.77867	0.80736	0.75554	0.84550	0.78524	0.63376
fp4-simGIC-role-0.57	0.84650	0.77900	0.80591	0.75848	0.84650	0.78525	0.63316
fp2-simUI-role-0.94	0.75100	0.85933	0.81373	0.82214	0.75100	0.76239	0.63313
fp4-simGIC-role-0.43	0.84650	0.77967	0.80755	0.74931	0.84650	0.78137	0.63295
fp2-simGIC-structure-0.20	0.84850	0.77367	0.80473	0.75326	0.84850	0.78103	0.63239
fp4-simGIC-subatomic-0.44	0.83750	0.78200	0.80564	0.75735	0.83750	0.78045	0.63141
fp4-simGIC-structure-0.40	0.83150	0.79100	0.80791	0.75969	0.83150	0.77821	0.63127
fp4-simGIC-role-0.51	0.84450	0.77633	0.80491	0.75538	0.84450	0.78005	0.63057
fp4-simGIC-structure-0.46	0.84800	0.77433	0.80327	0.75238	0.84800	0.78197	0.63024
fp4-simGIC-role-0.39	0.83450	0.78500	0.80591	0.75943	0.83450	0.78060	0.6297
fp4-simGIC-role-0.55	0.85300	0.76667	0.80364	0.74205	0.85300	0.77718	0.62951
fp4-simGIC-all-0.54	0.85000	0.76900	0.80209	0.75393	0.85000	0.78301	0.62901
fp4-simGIC-role-0.48	0.84600	0.77500	0.80382	0.74955	0.84600	0.77892	0.62877
fp4-simGIC-subatomic-0.42	0.84250	0.77633	0.80300	0.74787	0.84250	0.77478	0.62828
fp4-simGIC-role-0.38	0.84050	0.78200	0.80573	0.74636	0.84050	0.77587	0.62816
fp4-simGIC-structure-0.47	0.84550	0.77400	0.80309	0.75139	0.84550	0.78157	0.62726
fp4-simGIC-all-0.47	0.84000	0.78167	0.80545	0.75085	0.84000	0.77986	0.62722
fp2-simGIC-subatomic-0.20	0.85050	0.76667	0.80073	0.74436	0.85050	0.77761	0.6272
fp4-simGIC-subatomic-0.43	0.83600	0.77900	0.80227	0.75800	0.83600	0.77728	0.6272
fp4-simGIC-role-0.31	0.83100	0.78933	0.80718	0.75015	0.83100	0.77586	0.62703
fp2-simGIC-all-0.89	0.71650	0.87433	0.81009	0.84005	0.71650	0.74537	0.62686
fp2-simGIC-subatomic-0.21	0.85200	0.76633	0.80109	0.74529	0.85200	0.78100	0.62676
fp4-simGIC-subatomic-0.53	0.83550	0.78233	0.80427	0.75193	0.83550	0.77695	0.62591
fp4-simGIC-subatomic-0.40	0.82550	0.79000	0.80491	0.75817	0.82550	0.77600	0.62569
fp4-simGIC-role-0.54	0.84650	0.77100	0.80200	0.74680	0.84650	0.77778	0.62548
fp3-simGIC-role-0.34	0.81000	0.80400	0.80645	0.76681	0.81000	0.77065	0.6254
fp4-simGIC-all-0.35	0.83400	0.77733	0.80200	0.75982	0.83400	0.77882	0.62528
fp4-simGIC-structure-0.38	0.84400	0.77967	0.80636	0.74395	0.84400	0.78178	0.62486
fp4-simGIC-structure-0.45	0.84350	0.77500	0.80236	0.74419	0.84350	0.77710	0.62478
fp4-simGIC-role-0.53	0.83500	0.77900	0.80118	0.75369	0.83500	0.77541	0.62417
fp4-simGIC-subatomic-0.48	0.83300	0.78000	0.80109	0.74893	0.83300	0.77358	0.62371
fp2-simGIC-all-0.87	0.72150	0.87433	0.80991	0.82926	0.72150	0.74764	0.62328
fp2-simGIC-structure-0.90	0.72750	0.87033	0.81027	0.82043	0.72750	0.75270	0.62277
fp4-simGIC-role-0.58	0.84200	0.77367	0.80127	0.74680	0.84200	0.77788	0.62216
fp2-simGIC-structure-0.18	0.85100	0.76300	0.80064	0.73962	0.85100	0.77745	0.62177
fp4-simGIC-all-0.59	0.84550	0.76467	0.79755	0.75240	0.84550	0.77927	0.62159
fp2-simGIC-subatomic-0.26	0.82800	0.77967	0.80000	0.75912	0.82800	0.77316	0.62155
fp2-simGIC-structure-0.87	0.71500	0.87533	0.80627	0.83762	0.71500	0.74659	0.62153
fp2-simGIC-structure-0.93	0.73050	0.86867	0.81073	0.80773	0.73050	0.74520	0.62069
fp2-simGIC-role-0.20	0.85650	0.75967	0.79927	0.72573	0.85650	0.77474	0.62003
fp2-simGIC-role-0.85	0.70500	0.88267	0.80800	0.83638	0.70500	0.74233	0.61973
fp4-simGIC-subatomic-0.45	0.83500	0.77500	0.79964	0.73733	0.83500	0.76752	0.61971
fp4-simGIC-role-0.52	0.84200	0.76700	0.79809	0.74736	0.84200	0.77316	0.61957
fp4-simGIC-role-0.50	0.84200	0.76367	0.79709	0.74739	0.84200	0.77296	0.61939
fp2-simGIC-all-0.27	0.83800	0.77167	0.79800	0.74465	0.83800	0.77230	0.61938
fp3-simGIC-role-0.10	0.87050	0.73467	0.79082	0.73312	0.87050	0.77815	0.61931
fp4-simGIC-all-0.36	0.82350	0.78633	0.80091	0.75567	0.82350	0.77361	0.61895
fp2-simUI-structure-0.98	0.73200	0.85800	0.80673	0.81495	0.73200	0.74504	0.61851
fp2-simGIC-role-0.22	0.85000	0.75833	0.79582	0.73869	0.85000	0.77438	0.61824
fp2-simGIC-structure-0.89	0.71400	0.87133	0.80718	0.83020	0.71400	0.74068	0.61823
fp2-simGIC-structure-0.24	0.83300	0.77333	0.79682	0.75287	0.83300	0.77460	0.61783
fp2-simGIC-structure-0.86	0.70350	0.87767	0.80455	0.84298	0.70350	0.74147	0.61772
fp4-simGIC-all-0.33	0.80100	0.79600	0.79727	0.77768	0.80100	0.76576	0.6177
fp4-simGIC-all-0.53	0.83800	0.76800	0.79727	0.74886	0.83800	0.77497	0.6173
fp2-simGIC-structure-0.25	0.81850	0.78600	0.80036	0.75913	0.81850	0.76802	0.61718
fp2-simGIC-subatomic-0.96	0.72500	0.86200	0.80418	0.81827	0.72500	0.73834	0.61715
fp2-simUI-all-0.95	0.73200	0.85933	0.80773	0.81621	0.73200	0.75280	0.6171
fp2-simGIC-structure-0.91	0.71600	0.86800	0.80464	0.82582	0.71600	0.74168	0.61685
fp4-simGIC-structure-0.51	0.83900	0.76967	0.79882	0.74267	0.83900	0.77545	0.61642
fp2-simGIC-role-0.17	0.86600	0.73933	0.79055	0.72633	0.86600	0.77187	0.61641
fp3-simGIC-role-0.07	0.85700	0.74400	0.79118	0.72260	0.85700	0.76708	0.6164
fp4-simGIC-subatomic-0.47	0.83900	0.77000	0.79782	0.74318	0.83900	0.77284	0.61627
fp4-simGIC-subatomic-0.41	0.83600	0.77100	0.79836	0.74258	0.83600	0.77261	0.61626
fp2-simGIC-all-0.25	0.84950	0.75767	0.79436	0.73967	0.84950	0.77439	0.61602
fp2-simGIC-role-0.91	0.72200	0.85967	0.80300	0.82761	0.72200	0.74271	0.61592
fp2-simUI-role-0.93	0.72200	0.86800	0.80664	0.81771	0.72200	0.74515	0.61549
fp4-simGIC-subatomic-0.52	0.83400	0.77100	0.79627	0.74723	0.83400	0.77158	0.61548
fp4-simGIC-subatomic-0.36	0.82600	0.77933	0.79718	0.74793	0.82600	0.76888	0.61536
fp2-simUI-role-0.98	0.73950	0.84833	0.80245	0.81493	0.73950	0.74683	0.61531
fp2-simGIC-subatomic-0.23	0.82800	0.77267	0.79673	0.75230	0.82800	0.76922	0.61526
fp4-simGIC-all-0.52	0.83950	0.76567	0.79636	0.73754	0.83950	0.76770	0.61499
fp4-simGIC-all-0.40	0.81900	0.78567	0.80027	0.75654	0.81900	0.77144	0.61485
fp2-simUI-structure-0.95	0.72000	0.86567	0.80600	0.81306	0.72000	0.73648	0.6144
fp2-simUI-subatomic-1.00	0.74250	0.84667	0.80427	0.80675	0.74250	0.74997	0.6133
fp4-simGIC-subatomic-0.37	0.82550	0.77833	0.79591	0.75243	0.82550	0.76935	0.6129
fp4-simGIC-role-0.62	0.82900	0.77100	0.79309	0.74917	0.82900	0.76473	0.61262
fp4-simGIC-subatomic-0.39	0.82300	0.77867	0.79673	0.74836	0.82300	0.76724	0.61167
fp4-simGIC-role-0.28	0.83150	0.77167	0.79673	0.74116	0.83150	0.76800	0.61159
fp2-simUI-structure-1.00	0.73850	0.85100	0.80418	0.80419	0.73850	0.74904	0.61125
fp4-simGIC-structure-0.37	0.81950	0.77600	0.79391	0.75504	0.81950	0.76599	0.6112
fp2-simGIC-all-0.22	0.84000	0.76100	0.79209	0.73786	0.84000	0.76719	0.61115
fp4-simGIC-subatomic-0.38	0.82000	0.78567	0.80091	0.74067	0.82000	0.76656	0.61098
fp2-simGIC-subatomic-0.93	0.71200	0.86867	0.80355	0.82287	0.71200	0.73903	0.61097
fp2-simGIC-subatomic-0.28	0.80350	0.79767	0.79927	0.75600	0.80350	0.76300	0.61076
fp2-simGIC-all-0.19	0.85000	0.75200	0.79218	0.73404	0.85000	0.77315	0.61058
fp2-simGIC-structure-0.79	0.70300	0.87733	0.80427	0.82626	0.70300	0.73754	0.61057
fp4-simGIC-structure-0.33	0.82600	0.77433	0.79627	0.74677	0.82600	0.76839	0.61035
fp2-simGIC-all-0.23	0.84300	0.75767	0.79264	0.72713	0.84300	0.76456	0.61034
fp2-simGIC-subatomic-0.18	0.83850	0.76333	0.79455	0.73604	0.83850	0.77078	0.61025
fp3-simGIC-role-0.32	0.79600	0.80500	0.80045	0.75530	0.79600	0.76108	0.61004
fp4-simGIC-all-0.38	0.81450	0.78333	0.79727	0.75994	0.81450	0.77024	0.60985
fp2-simUI-role-0.92	0.71600	0.87000	0.80518	0.81167	0.71600	0.74249	0.60976
fp4-simGIC-all-0.49	0.83300	0.76833	0.79527	0.73738	0.83300	0.76650	0.60953
fp4-simGIC-all-0.34	0.81050	0.79000	0.79836	0.74854	0.81050	0.76440	0.60939
fp2-simGIC-subatomic-0.89	0.70500	0.87367	0.80145	0.82310	0.70500	0.73706	0.60938
fp2-simGIC-structure-0.96	0.73800	0.84667	0.80009	0.80510	0.73800	0.73927	0.60928
fp4-simGIC-structure-0.48	0.83100	0.76800	0.79618	0.74123	0.83100	0.76840	0.60927
fp2-simGIC-all-0.21	0.84900	0.75467	0.79264	0.72654	0.84900	0.76984	0.60926
fp2-simGIC-subatomic-0.24	0.81500	0.78400	0.79591	0.75193	0.81500	0.76618	0.60922
fp2-simGIC-all-0.90	0.71550	0.86433	0.80264	0.81545	0.71550	0.73725	0.60915
fp2-simGIC-all-0.20	0.85550	0.75000	0.79282	0.72630	0.85550	0.77614	0.6091
fp2-simGIC-role-0.45	0.78250	0.81100	0.79773	0.77176	0.78250	0.75485	0.60902
fp4-simGIC-all-0.60	0.83250	0.76800	0.79473	0.73193	0.83250	0.76559	0.60862
fp4-simGIC-subatomic-0.56	0.82400	0.77500	0.79309	0.74417	0.82400	0.76300	0.60854
fp4-simGIC-role-0.56	0.83450	0.76900	0.79464	0.73667	0.83450	0.76786	0.60849
fp2-simGIC-all-0.24	0.84650	0.75033	0.79045	0.73577	0.84650	0.77063	0.60844
fp2-simGIC-subatomic-0.22	0.83900	0.76333	0.79318	0.73562	0.83900	0.77013	0.60844
fp2-simUI-structure-0.91	0.71700	0.85667	0.79791	0.82672	0.71700	0.73632	0.60838
fp2-simGIC-role-0.14	0.88650	0.71633	0.78773	0.70780	0.88650	0.77823	0.60834
fp4-simGIC-subatomic-0.46	0.82950	0.76967	0.79527	0.73907	0.82950	0.76720	0.60831
fp4-simGIC-all-0.37	0.81150	0.78633	0.79727	0.75125	0.81150	0.76544	0.60792
fp2-simGIC-all-0.29	0.82650	0.77033	0.79318	0.74270	0.82650	0.76613	0.6078
fp4-simGIC-all-0.50	0.82550	0.77333	0.79491	0.73892	0.82550	0.76523	0.60777
fp4-simGIC-role-0.60	0.81900	0.77467	0.79336	0.74842	0.81900	0.76323	0.60764
fp2-simGIC-role-0.90	0.71900	0.86467	0.80364	0.80974	0.71900	0.73882	0.60757
fp2-simGIC-structure-0.28	0.81100	0.78633	0.79545	0.74748	0.81100	0.75812	0.60749
fp2-simGIC-subatomic-0.94	0.71700	0.86033	0.80018	0.81351	0.71700	0.73618	0.60723
fp2-simGIC-all-0.28	0.83700	0.75533	0.78782	0.73923	0.83700	0.76415	0.60714
fp2-simGIC-all-0.73	0.69400	0.87933	0.80255	0.83394	0.69400	0.73281	0.60708
fp2-simGIC-all-0.86	0.71150	0.85800	0.79827	0.83160	0.71150	0.73431	0.60708
fp2-simGIC-structure-1.00	0.74750	0.84067	0.80318	0.79094	0.74750	0.74625	0.607
fp2-simGIC-subatomic-0.91	0.72100	0.85467	0.79955	0.81817	0.72100	0.74318	0.60682
fp2-simGIC-structure-0.81	0.69950	0.87167	0.79955	0.82192	0.69950	0.72908	0.6067
fp4-simGIC-role-0.29	0.81450	0.78333	0.79445	0.74798	0.81450	0.76192	0.60665
fp2-simGIC-all-0.94	0.71250	0.86100	0.80009	0.82638	0.71250	0.73770	0.60658
fp2-simGIC-role-0.16	0.87500	0.72233	0.78618	0.72154	0.87500	0.77765	0.60652
fp2-simGIC-subatomic-0.13	0.84400	0.75500	0.79100	0.72264	0.84400	0.76220	0.60637
fp4-simGIC-all-0.55	0.81400	0.77933	0.79473	0.75224	0.81400	0.76414	0.60613
fp2-simGIC-role-0.98	0.73900	0.84367	0.80036	0.79321	0.73900	0.74151	0.60611
fp2-simGIC-all-0.97	0.73300	0.84033	0.79500	0.81696	0.73300	0.74133	0.60605
fp2-simGIC-all-0.92	0.70650	0.86800	0.80173	0.81814	0.70650	0.73482	0.60599
fp2-simGIC-all-0.79	0.70100	0.87067	0.80200	0.82752	0.70100	0.73407	0.60569
fp4-simGIC-subatomic-0.57	0.82100	0.77533	0.79464	0.74311	0.82100	0.76349	0.60557
fp4-simGIC-structure-0.36	0.80200	0.78900	0.79364	0.75738	0.80200	0.75658	0.60549
fp2-simGIC-role-0.96	0.71700	0.85600	0.79782	0.81998	0.71700	0.73833	0.60523
fp2-simGIC-subatomic-0.88	0.71250	0.86500	0.80173	0.80707	0.71250	0.73512	0.60519
fp4-simGIC-subatomic-0.23	0.83800	0.75767	0.79155	0.73370	0.83800	0.76694	0.60515
fp2-simGIC-subatomic-0.87	0.70200	0.86933	0.79991	0.83152	0.70200	0.73383	0.60503
fp2-simGIC-structure-0.15	0.84000	0.75300	0.78827	0.73787	0.84000	0.76736	0.60494
fp2-simGIC-structure-0.77	0.69400	0.87967	0.80118	0.83180	0.69400	0.73274	0.6048
fp2-simGIC-all-0.93	0.71850	0.85467	0.79709	0.81857	0.71850	0.73239	0.60462
fp4-simGIC-structure-0.28	0.81100	0.78233	0.79436	0.74823	0.81100	0.76094	0.60451
fp4-simGIC-structure-0.52	0.81850	0.77667	0.79318	0.74257	0.81850	0.76123	0.60449
fp2-simUI-structure-0.92	0.72400	0.85267	0.79891	0.80788	0.72400	0.73960	0.60437
fp4-simGIC-structure-0.49	0.83950	0.75700	0.79200	0.72886	0.83950	0.76869	0.60412
fp3-simGIC-role-0.36	0.79550	0.80100	0.79745	0.75381	0.79550	0.76023	0.60397
fp2-simGIC-role-0.84	0.71550	0.86233	0.80164	0.80655	0.71550	0.73568	0.60387
fp4-simGIC-structure-0.35	0.81650	0.76767	0.78664	0.75533	0.81650	0.76017	0.60384
fp2-simGIC-role-0.15	0.86700	0.72900	0.78491	0.71934	0.86700	0.77316	0.60375
fp2-simGIC-subatomic-0.77	0.69100	0.87533	0.80055	0.82713	0.69100	0.72836	0.60354
fp2-simGIC-structure-0.69	0.71000	0.85667	0.79591	0.82885	0.71000	0.73310	0.60352
fp2-simGIC-all-0.98	0.72650	0.85267	0.80173	0.80271	0.72650	0.73875	0.60349
fp3-simGIC-role-0.72	0.76850	0.82167	0.79964	0.77298	0.76850	0.75503	0.60315
fp2-simGIC-subatomic-0.16	0.83050	0.75933	0.78864	0.73896	0.83050	0.76334	0.6031
fp2-simUI-all-0.96	0.72950	0.84800	0.80036	0.80105	0.72950	0.73913	0.60291
fp2-simGIC-role-0.23	0.84250	0.75200	0.78882	0.72875	0.84250	0.76673	0.60289
fp4-simGIC-structure-0.63	0.81350	0.77867	0.79364	0.75082	0.81350	0.76621	0.60285
fp4-simGIC-subatomic-0.18	0.86150	0.73167	0.78509	0.72244	0.86150	0.77059	0.60258
fp2-simGIC-all-0.67	0.70950	0.86633	0.79982	0.81937	0.70950	0.73628	0.60255
fp2-simGIC-subatomic-1.00	0.73800	0.84367	0.79718	0.79510	0.73800	0.74095	0.60254
fp4-simGIC-subatomic-0.32	0.81800	0.77433	0.79245	0.74136	0.81800	0.76073	0.60254
fp2-simGIC-structure-0.99	0.74500	0.83733	0.79791	0.78705	0.74500	0.74385	0.60249
fp4-simGIC-structure-0.22	0.84900	0.73933	0.78518	0.72709	0.84900	0.76735	0.60241
fp2-simGIC-all-0.85	0.70050	0.86767	0.79882	0.83202	0.70050	0.73768	0.60236
fp2-simGIC-structure-0.21	0.83600	0.75567	0.78855	0.73488	0.83600	0.76604	0.60224
fp2-simGIC-role-0.93	0.72400	0.84533	0.79518	0.81758	0.72400	0.73507	0.6021
fp2-simGIC-role-0.21	0.84950	0.74633	0.78845	0.72730	0.84950	0.77178	0.60162
fp2-simGIC-structure-0.19	0.82600	0.76033	0.78645	0.73738	0.82600	0.75930	0.60137
fp2-simUI-subatomic-0.96	0.72900	0.84367	0.79691	0.80436	0.72900	0.73520	0.60135
fp3-simGIC-all-0.35	0.77450	0.81333	0.79709	0.76769	0.77450	0.75491	0.60125
fp3-simGIC-role-0.66	0.77000	0.81267	0.79500	0.77263	0.77000	0.75051	0.60113
fp2-simUI-role-0.95	0.71450	0.85933	0.79936	0.80718	0.71450	0.73234	0.60101
fp4-simGIC-subatomic-0.55	0.80500	0.77833	0.78927	0.75468	0.80500	0.75589	0.60096
fp4-simGIC-all-0.58	0.82700	0.76233	0.78891	0.74341	0.82700	0.76665	0.6009
fp4-simGIC-all-0.32	0.79400	0.79767	0.79636	0.75533	0.79400	0.76007	0.60082
fp2-simGIC-structure-0.95	0.73350	0.84433	0.79891	0.80239	0.73350	0.74616	0.60076
fp2-simGIC-structure-0.98	0.72950	0.84333	0.79682	0.80655	0.72950	0.74155	0.60073
fp2-simGIC-subatomic-0.19	0.82500	0.76567	0.78982	0.73813	0.82500	0.76192	0.6006
fp3-simGIC-role-0.71	0.76850	0.81600	0.79691	0.77220	0.76850	0.75402	0.60051
fp2-simGIC-subatomic-0.15	0.82250	0.76467	0.78864	0.73704	0.82250	0.75786	0.60044
fp2-simGIC-role-0.87	0.70300	0.86667	0.79873	0.81879	0.70300	0.73219	0.60043
fp4-simGIC-subatomic-0.49	0.83000	0.76067	0.78873	0.73609	0.83000	0.76331	0.6003
fp2-simGIC-subatomic-0.50	0.74650	0.83200	0.79691	0.79440	0.74650	0.74948	0.60016
fp4-simGIC-all-0.51	0.81550	0.77700	0.79382	0.73533	0.81550	0.75820	0.60012
fp2-simGIC-role-0.79	0.71000	0.86367	0.80000	0.81667	0.71000	0.73956	0.60006
fp3-simGIC-role-0.68	0.77350	0.81000	0.79382	0.77583	0.77350	0.75511	0.6
fp4-simGIC-structure-0.57	0.81400	0.77833	0.79282	0.73487	0.81400	0.75636	0.59987
fp2-simGIC-role-0.86	0.69450	0.87567	0.80100	0.80567	0.69450	0.72035	0.59984
fp2-simGIC-subatomic-0.90	0.70950	0.86067	0.79727	0.81045	0.70950	0.72972	0.59983
fp4-simGIC-role-0.35	0.81100	0.77633	0.79000	0.74574	0.81100	0.75989	0.59977
fp2-simGIC-subatomic-0.99	0.74500	0.83400	0.79573	0.78186	0.74500	0.74143	0.5997
fp2-simGIC-role-0.94	0.71950	0.85100	0.79655	0.81244	0.71950	0.73963	0.59961
fp2-simGIC-subatomic-0.66	0.70500	0.86300	0.79664	0.82271	0.70500	0.73371	0.59958
fp2-simGIC-subatomic-0.17	0.83250	0.75433	0.78718	0.73987	0.83250	0.76358	0.59956
fp2-simGIC-subatomic-0.14	0.83250	0.75767	0.78927	0.73055	0.83250	0.76308	0.59954
fp2-simUI-structure-0.97	0.73500	0.84133	0.79764	0.79926	0.73500	0.74263	0.59953
fp3-simGIC-all-0.37	0.77800	0.80600	0.79400	0.76658	0.77800	0.75231	0.59951
fp2-simUI-all-0.93	0.72500	0.85067	0.79873	0.80069	0.72500	0.73631	0.59944
fp2-simGIC-subatomic-0.27	0.81350	0.77300	0.79036	0.73869	0.81350	0.75582	0.59942
fp2-simGIC-all-1.00	0.73950	0.83667	0.79491	0.79621	0.73950	0.74048	0.59939
fp2-simGIC-role-0.75	0.69250	0.87300	0.79655	0.82993	0.69250	0.72368	0.59925
fp2-simGIC-all-0.17	0.84650	0.73567	0.78227	0.72806	0.84650	0.76302	0.59915
fp4-simGIC-structure-0.23	0.84000	0.75400	0.78736	0.72648	0.84000	0.76651	0.59904
fp4-simGIC-role-0.65	0.81450	0.77367	0.79173	0.73987	0.81450	0.75793	0.59902
fp2-simGIC-role-0.18	0.85600	0.73533	0.78582	0.71593	0.85600	0.76527	0.59876
fp2-simGIC-role-0.26	0.83150	0.75100	0.78355	0.73405	0.83150	0.75874	0.59875
fp2-simUI-role-0.91	0.70650	0.86033	0.79527	0.81357	0.70650	0.72298	0.59873
fp4-simGIC-structure-0.39	0.82950	0.75600	0.78618	0.74208	0.82950	0.76524	0.59859
fp4-simGIC-structure-0.25	0.83650	0.75000	0.78609	0.72994	0.83650	0.76438	0.59836
fp2-simUI-structure-0.93	0.72050	0.85367	0.79791	0.78557	0.72050	0.72531	0.59827
fp4-simGIC-role-0.27	0.82450	0.76367	0.78791	0.73650	0.82450	0.76234	0.59814
fp2-simGIC-structure-0.83	0.69250	0.87133	0.79727	0.82352	0.69250	0.72486	0.59809
fp3-simGIC-role-0.38	0.79150	0.79633	0.79445	0.74619	0.79150	0.75202	0.59797
fp4-simGIC-subatomic-0.28	0.82900	0.75467	0.78636	0.73940	0.82900	0.76181	0.59792
fp4-simGIC-structure-0.32	0.81850	0.76633	0.78800	0.73900	0.81850	0.75609	0.59777
fp2-simGIC-subatomic-0.97	0.72550	0.84367	0.79455	0.80677	0.72550	0.73873	0.5974
fp4-simGIC-all-0.57	0.81850	0.77033	0.78973	0.73354	0.81850	0.75904	0.59736
fp4-simGIC-subatomic-0.34	0.81250	0.77400	0.78936	0.74340	0.81250	0.76119	0.59733
fp3-simGIC-all-0.36	0.78250	0.80367	0.79418	0.75656	0.78250	0.75455	0.59713
fp4-simGIC-subatomic-0.60	0.81250	0.77267	0.78909	0.74321	0.81250	0.75991	0.59709
fp3-simGIC-all-0.40	0.77050	0.80633	0.79009	0.77661	0.77050	0.74981	0.59693
fp3-simGIC-all-0.72	0.76600	0.81400	0.79327	0.77064	0.76600	0.74557	0.5969
fp2-simUI-all-0.92	0.72150	0.84733	0.79382	0.80360	0.72150	0.73646	0.59677
fp4-simGIC-subatomic-0.19	0.84950	0.74000	0.78436	0.71915	0.84950	0.76484	0.59672
fp2-simGIC-all-0.99	0.74050	0.83033	0.79400	0.79338	0.74050	0.73982	0.59661
fp3-simGIC-role-0.39	0.78850	0.79700	0.79273	0.75807	0.78850	0.75570	0.5965
fp2-simGIC-all-0.91	0.71350	0.85567	0.79682	0.81289	0.71350	0.73848	0.59645
fp2-simUI-subatomic-0.95	0.72850	0.84300	0.79582	0.79166	0.72850	0.73472	0.59641
fp4-simGIC-all-0.69	0.80150	0.78500	0.78991	0.75196	0.80150	0.75680	0.59636
fp2-simUI-role-0.96	0.72150	0.84900	0.79591	0.79789	0.72150	0.73398	0.59635
fp2-simGIC-role-0.49	0.76450	0.80900	0.79091	0.77931	0.76450	0.74956	0.59626
fp2-simUI-role-0.99	0.73850	0.83767	0.79600	0.78595	0.73850	0.73879	0.59618
fp4-simGIC-subatomic-0.29	0.82200	0.76333	0.78755	0.73806	0.82200	0.75968	0.59615
fp2-simGIC-structure-0.88	0.69450	0.86633	0.79600	0.82204	0.69450	0.72739	0.59609
fp2-simUI-subatomic-0.94	0.71800	0.84500	0.79327	0.81214	0.71800	0.73345	0.59608
fp4-simGIC-subatomic-0.15	0.85450	0.73200	0.78291	0.72270	0.85450	0.76917	0.59598
fp2-simGIC-structure-0.16	0.84150	0.74467	0.78582	0.72361	0.84150	0.76428	0.59586
fp2-simGIC-subatomic-0.70	0.68650	0.88000	0.80000	0.82012	0.68650	0.72419	0.5958
fp2-simGIC-structure-0.14	0.82800	0.75700	0.78618	0.73448	0.82800	0.76197	0.59577
fp2-simGIC-structure-0.45	0.73700	0.83333	0.79164	0.79448	0.73700	0.73834	0.59573
fp2-simUI-role-1.00	0.71650	0.85533	0.79809	0.80105	0.71650	0.73328	0.59559
fp2-simGIC-subatomic-0.98	0.73700	0.83367	0.79200	0.79777	0.73700	0.73781	0.59545
fp4-simGIC-structure-0.59	0.79600	0.77933	0.78745	0.75603	0.79600	0.75348	0.59545
fp2-simGIC-all-0.18	0.84250	0.74133	0.78336	0.72268	0.84250	0.76127	0.59542
fp2-simGIC-subatomic-0.48	0.74000	0.83667	0.79673	0.77724	0.74000	0.73626	0.59536
fp2-simGIC-structure-0.50	0.73000	0.84433	0.79655	0.79505	0.73000	0.74341	0.59533
fp3-simGIC-role-0.37	0.78750	0.79400	0.79082	0.75542	0.78750	0.75056	0.59523
fp2-simGIC-structure-0.27	0.80200	0.78100	0.79009	0.74799	0.80200	0.75625	0.5952
fp2-simGIC-structure-0.97	0.71900	0.84667	0.79364	0.80500	0.71900	0.73324	0.59509
fp2-simUI-structure-0.94	0.71900	0.84667	0.79482	0.81243	0.71900	0.73809	0.59506
fp2-simGIC-structure-0.92	0.71650	0.85033	0.79409	0.80683	0.71650	0.73069	0.59504
fp2-simUI-all-0.94	0.73050	0.83733	0.79245	0.79975	0.73050	0.73834	0.59501
fp2-simUI-all-0.98	0.72900	0.84167	0.79409	0.79326	0.72900	0.73666	0.59472
fp2-simUI-role-0.90	0.71250	0.84400	0.78809	0.81656	0.71250	0.72318	0.59471
fp3-simGIC-role-0.33	0.78500	0.79867	0.79273	0.75454	0.78500	0.75362	0.59464
fp2-simGIC-role-0.92	0.72100	0.84267	0.79282	0.80285	0.72100	0.72889	0.59453
fp2-simGIC-role-0.83	0.68650	0.87967	0.79882	0.81276	0.68650	0.71941	0.59446
fp2-simGIC-subatomic-0.92	0.71050	0.84800	0.79009	0.81581	0.71050	0.72490	0.59438
fp4-simGIC-role-0.18	0.86200	0.72333	0.78155	0.71029	0.86200	0.76702	0.59435
fp4-simGIC-structure-0.18	0.84250	0.74867	0.78609	0.71651	0.84250	0.76452	0.59434
fp2-simUI-subatomic-0.99	0.73500	0.83333	0.79364	0.79374	0.73500	0.73810	0.59415
fp4-simGIC-structure-0.19	0.83950	0.74367	0.78336	0.72428	0.83950	0.76181	0.59413
fp2-simGIC-role-1.00	0.73700	0.83333	0.79473	0.78720	0.73700	0.74030	0.59377
fp2-simGIC-structure-0.76	0.69800	0.86433	0.79309	0.82342	0.69800	0.73039	0.59375
fp2-simGIC-all-0.26	0.82000	0.76200	0.78718	0.73297	0.82000	0.75320	0.59359
fp4-simGIC-structure-0.24	0.84100	0.74367	0.78527	0.72251	0.84100	0.76289	0.59355
fp2-simGIC-subatomic-0.10	0.83650	0.74267	0.78209	0.73125	0.83650	0.76090	0.59349
fp3-simGIC-role-0.27	0.77650	0.79833	0.78982	0.76861	0.77650	0.75292	0.59337
fp2-simGIC-subatomic-0.84	0.70100	0.86200	0.79664	0.80910	0.70100	0.72335	0.59329
fp4-simGIC-role-0.33	0.81800	0.76733	0.78936	0.72980	0.81800	0.75771	0.59318
fp4-simGIC-role-0.59	0.81300	0.76733	0.78591	0.74319	0.81300	0.75742	0.59315
fp2-simGIC-all-0.81	0.69800	0.86567	0.79445	0.81273	0.69800	0.72830	0.59308
fp2-simGIC-role-0.88	0.70950	0.85400	0.79436	0.80819	0.70950	0.72858	0.5928
fp2-simUI-all-1.00	0.74200	0.82900	0.79364	0.77968	0.74200	0.73299	0.59276
fp2-simGIC-all-0.84	0.69450	0.86700	0.79536	0.81983	0.69450	0.72678	0.59274
fp2-simGIC-subatomic-0.81	0.70450	0.86567	0.79845	0.80398	0.70450	0.72960	0.59273
fp3-simGIC-role-0.69	0.76050	0.81267	0.79091	0.77173	0.76050	0.74616	0.5926
fp3-simGIC-all-0.69	0.74750	0.82467	0.79327	0.77617	0.74750	0.73870	0.59257
fp2-simGIC-all-0.14	0.83100	0.75233	0.78427	0.72465	0.83100	0.75992	0.59254
fp2-simUI-subatomic-0.97	0.73400	0.83867	0.79445	0.76850	0.73400	0.72815	0.59247
fp4-simGIC-subatomic-0.26	0.81750	0.76233	0.78509	0.73704	0.81750	0.75699	0.59246
fp4-simGIC-role-0.32	0.80600	0.77767	0.79055	0.73365	0.80600	0.75201	0.59244
fp3-simGIC-all-0.63	0.75450	0.81800	0.79118	0.77760	0.75450	0.74292	0.59242
fp2-simUI-subatomic-0.93	0.71650	0.84867	0.79218	0.80281	0.71650	0.73017	0.59236
fp2-simGIC-structure-0.94	0.72050	0.84833	0.79355	0.80283	0.72050	0.73827	0.59231
fp2-simGIC-subatomic-0.83	0.69550	0.86367	0.79500	0.81212	0.69550	0.72383	0.59228
fp2-simGIC-role-0.54	0.74100	0.82767	0.79127	0.78190	0.74100	0.73342	0.59213
fp2-simGIC-subatomic-0.80	0.68950	0.87167	0.79609	0.81457	0.68950	0.72285	0.59211
fp4-simGIC-subatomic-0.21	0.83950	0.74567	0.78409	0.71829	0.83950	0.76021	0.5921
fp4-simGIC-role-0.68	0.79800	0.77933	0.78818	0.74393	0.79800	0.75145	0.59199
fp2-simGIC-role-0.13	0.85550	0.72733	0.78118	0.70692	0.85550	0.76167	0.59193
fp4-simUI-all-0.65	0.81300	0.77433	0.78891	0.73426	0.81300	0.75920	0.59182
fp4-simGIC-subatomic-0.31	0.80550	0.77833	0.78845	0.73624	0.80550	0.75476	0.59167
fp4-simGIC-role-0.25	0.81550	0.75900	0.78345	0.73984	0.81550	0.75526	0.59156
fp3-simUI-role-0.46	0.78400	0.79500	0.78891	0.75133	0.78400	0.74799	0.59155
fp3-simGIC-role-0.45	0.78050	0.79633	0.78900	0.76002	0.78050	0.75138	0.5915
fp3-simGIC-all-0.67	0.76250	0.81233	0.79027	0.77171	0.76250	0.74836	0.59132
fp3-simGIC-role-0.08	0.84650	0.73500	0.78218	0.70992	0.84650	0.75659	0.59126
fp4-simGIC-all-0.30	0.79250	0.78367	0.78936	0.74932	0.79250	0.75141	0.59125
fp4-simGIC-all-0.66	0.81400	0.76433	0.78373	0.73960	0.81400	0.75466	0.59116
fp4-simGIC-structure-0.56	0.81100	0.76633	0.78627	0.73919	0.81100	0.75287	0.59114
fp4-simGIC-structure-0.30	0.79050	0.78200	0.78473	0.75137	0.79050	0.74671	0.59095
fp2-simGIC-role-0.50	0.76700	0.80467	0.78945	0.76413	0.76700	0.74495	0.59094
fp4-simGIC-structure-0.58	0.80950	0.77100	0.78555	0.73615	0.80950	0.75519	0.5909
fp3-simGIC-all-0.65	0.75800	0.81600	0.79282	0.77113	0.75800	0.74579	0.59081
fp4-simUI-all-0.72	0.81350	0.76800	0.78600	0.73806	0.81350	0.76003	0.59072
fp2-simGIC-subatomic-0.67	0.70400	0.86000	0.79418	0.80952	0.70400	0.72848	0.59065
fp2-simGIC-role-0.95	0.70400	0.86233	0.79745	0.79910	0.70400	0.72814	0.59064
fp3-simGIC-all-0.70	0.74950	0.81800	0.78945	0.78012	0.74950	0.73466	0.59062
fp2-simUI-role-0.88	0.69300	0.86300	0.79555	0.81569	0.69300	0.72059	0.59055
fp2-simGIC-all-0.95	0.70800	0.85133	0.79382	0.80794	0.70800	0.73015	0.59053
fp2-simGIC-role-0.99	0.73500	0.82767	0.78982	0.78957	0.73500	0.73738	0.59046
fp2-simGIC-all-0.13	0.84500	0.73600	0.78064	0.71924	0.84500	0.76176	0.59041
fp4-simGIC-role-0.66	0.80150	0.77467	0.78591	0.73115	0.80150	0.74555	0.5904
fp4-simGIC-structure-0.31	0.79350	0.78067	0.78555	0.74681	0.79350	0.74852	0.59029
fp4-simGIC-subatomic-0.54	0.81050	0.77167	0.78618	0.72842	0.81050	0.74792	0.59017
fp2-simGIC-role-0.40	0.76650	0.80533	0.78973	0.76823	0.76650	0.74657	0.59012
fp4-simGIC-subatomic-0.51	0.81500	0.76633	0.78573	0.73252	0.81500	0.75560	0.58997
fp2-simGIC-role-0.19	0.84450	0.73933	0.78218	0.71692	0.84450	0.76299	0.58991
fp4-simGIC-structure-0.34	0.80300	0.77500	0.78573	0.74385	0.80300	0.75549	0.58989
fp2-simGIC-structure-0.12	0.83950	0.74367	0.78182	0.71521	0.83950	0.75903	0.58986
fp4-simUI-role-0.71	0.80500	0.77633	0.78827	0.74005	0.80500	0.75491	0.58982
fp2-simGIC-all-0.54	0.72200	0.84333	0.79164	0.79500	0.72200	0.73630	0.58971
fp3-simGIC-role-0.74	0.76300	0.81567	0.79273	0.76383	0.76300	0.74629	0.58971
fp2-simGIC-role-0.11	0.86650	0.71167	0.77709	0.70350	0.86650	0.76202	0.58963
fp2-simGIC-role-0.89	0.69700	0.86567	0.79600	0.80883	0.69700	0.72797	0.58959
fp3-simGIC-role-0.40	0.78000	0.79767	0.79118	0.76090	0.78000	0.75412	0.58954
fp3-simGIC-role-0.06	0.85600	0.72400	0.77764	0.70950	0.85600	0.76143	0.58953
fp4-simGIC-subatomic-0.35	0.80150	0.77567	0.78500	0.73983	0.80150	0.75009	0.58949
fp2-simUI-all-0.97	0.72050	0.84800	0.79482	0.79129	0.72050	0.72914	0.58926
fp2-simGIC-all-0.15	0.82500	0.75100	0.78218	0.73187	0.82500	0.75407	0.58926
fp2-simGIC-structure-0.82	0.68600	0.87433	0.79636	0.81210	0.68600	0.71753	0.58917
fp2-simGIC-all-0.50	0.74900	0.81967	0.78991	0.77962	0.74900	0.74146	0.58904
fp2-simGIC-role-0.73	0.70100	0.86167	0.79409	0.80169	0.70100	0.72657	0.58903
fp3-simUI-all-0.76	0.77250	0.79900	0.78782	0.76277	0.77250	0.74454	0.58899
fp4-simGIC-all-0.62	0.80100	0.77467	0.78509	0.74346	0.80100	0.74961	0.58899
fp2-simGIC-structure-0.85	0.69250	0.86567	0.79291	0.81126	0.69250	0.72146	0.58895
fp2-simGIC-structure-0.11	0.82100	0.75733	0.78282	0.73564	0.82100	0.75786	0.58887
fp3-simGIC-role-0.65	0.75000	0.81833	0.79018	0.77809	0.75000	0.74138	0.58886
fp3-simUI-role-0.45	0.78700	0.79300	0.78936	0.73486	0.78700	0.74293	0.58873
fp2-simGIC-all-0.82	0.70100	0.85467	0.79055	0.81701	0.70100	0.72860	0.58862
fp2-simUI-structure-0.90	0.69450	0.85767	0.79055	0.82350	0.69450	0.72321	0.58854
fp4-simGIC-subatomic-0.62	0.80550	0.77433	0.78800	0.73333	0.80550	0.75439	0.58849
fp3-simGIC-role-0.29	0.78150	0.79433	0.78927	0.75427	0.78150	0.75157	0.58837
fp4-simGIC-structure-0.50	0.81750	0.76133	0.78491	0.73840	0.81750	0.75911	0.58821
fp4-simGIC-subatomic-0.50	0.81300	0.75733	0.78145	0.73815	0.81300	0.75283	0.58815
fp2-simGIC-subatomic-0.73	0.67650	0.87867	0.79445	0.81921	0.67650	0.71599	0.58805
fp2-simGIC-role-0.25	0.82250	0.75367	0.78191	0.72062	0.82250	0.75055	0.588
fp3-simGIC-role-0.28	0.78200	0.79167	0.78673	0.75686	0.78200	0.75049	0.58796
fp2-simGIC-structure-0.29	0.78650	0.78633	0.78700	0.74186	0.78650	0.74100	0.5879
fp4-simGIC-subatomic-0.22	0.84150	0.74100	0.78209	0.71781	0.84150	0.76250	0.58786
fp3-simGIC-all-0.71	0.76200	0.81067	0.78955	0.76558	0.76200	0.74502	0.58784
fp2-simGIC-role-0.52	0.76000	0.80800	0.78700	0.76638	0.76000	0.73508	0.5878
fp3-simGIC-all-0.39	0.76750	0.80267	0.79027	0.76880	0.76750	0.75073	0.5877
fp4-simGIC-all-0.29	0.80800	0.76167	0.78127	0.74386	0.80800	0.75355	0.58761
fp2-simGIC-role-0.51	0.76100	0.81033	0.78827	0.76520	0.76100	0.73856	0.58746
fp3-simGIC-role-0.75	0.75250	0.81600	0.78891	0.77387	0.75250	0.74240	0.58742
fp3-simUI-all-0.80	0.77550	0.80100	0.79136	0.75337	0.77550	0.74858	0.5874
fp4-simGIC-role-0.61	0.81850	0.76133	0.78618	0.72991	0.81850	0.75992	0.5874
fp2-simUI-role-0.97	0.72200	0.84300	0.79273	0.79105	0.72200	0.73421	0.58739
fp3-simUI-subatomic-0.74	0.76600	0.80333	0.78764	0.76449	0.76600	0.74231	0.58734
fp2-simGIC-all-0.48	0.73900	0.82833	0.79036	0.78308	0.73900	0.74032	0.58733
fp3-simGIC-role-0.09	0.84350	0.73167	0.77755	0.71471	0.84350	0.75751	0.58717
fp3-simGIC-role-0.31	0.77000	0.80333	0.78891	0.76186	0.77000	0.74810	0.58714
fp4-simGIC-subatomic-0.30	0.79850	0.77000	0.78282	0.74845	0.79850	0.74895	0.58703
fp2-simGIC-subatomic-0.32	0.77600	0.79267	0.78473	0.75906	0.77600	0.74283	0.587
fp3-simGIC-structure-0.35	0.77250	0.79867	0.78764	0.76502	0.77250	0.74909	0.587
fp2-simGIC-role-0.66	0.71950	0.84467	0.79291	0.79260	0.71950	0.72979	0.58693
fp2-simUI-structure-0.89	0.71300	0.84800	0.79136	0.79198	0.71300	0.72653	0.58685
fp4-simGIC-structure-0.64	0.77350	0.79233	0.78382	0.75764	0.77350	0.73966	0.58685
fp4-simUI-role-0.63	0.80000	0.78333	0.78882	0.73048	0.80000	0.75124	0.58656
fp3-simGIC-role-0.35	0.77700	0.79667	0.78855	0.75235	0.77700	0.74756	0.58647
fp2-simUI-structure-0.99	0.71700	0.84067	0.79155	0.79735	0.71700	0.72664	0.58644
fp2-simGIC-subatomic-0.57	0.73100	0.83233	0.78964	0.78214	0.73100	0.73408	0.58632
fp2-simGIC-structure-0.26	0.79950	0.77833	0.78791	0.72955	0.79950	0.74920	0.5863
fp2-simGIC-subatomic-0.74	0.69700	0.86033	0.79127	0.80376	0.69700	0.71474	0.5863
fp2-simGIC-all-0.74	0.70300	0.85533	0.79127	0.80810	0.70300	0.73020	0.58618
fp2-simGIC-all-0.31	0.79300	0.77600	0.78309	0.74749	0.79300	0.74522	0.5861
fp2-simGIC-structure-0.74	0.68300	0.86933	0.79109	0.82150	0.68300	0.71643	0.5861
fp3-simGIC-role-0.67	0.75650	0.81533	0.79018	0.76623	0.75650	0.74320	0.58608
fp2-simUI-structure-0.96	0.71750	0.84000	0.78873	0.80238	0.71750	0.73328	0.58607
fp2-simGIC-structure-0.22	0.81750	0.75900	0.78282	0.72685	0.81750	0.75396	0.58601
fp2-simUI-all-0.85	0.71050	0.84967	0.79236	0.79090	0.71050	0.72150	0.58597
fp2-simGIC-all-0.58	0.73500	0.83133	0.79073	0.77850	0.73500	0.73262	0.58594
fp3-simUI-role-0.48	0.78100	0.79233	0.78664	0.74930	0.78100	0.74680	0.5859
fp2-simGIC-structure-0.17	0.82250	0.75000	0.77945	0.72398	0.82250	0.75203	0.58582
fp3-simGIC-role-0.44	0.77900	0.79367	0.78673	0.75567	0.77900	0.74808	0.5857
fp3-simUI-role-0.49	0.78450	0.78367	0.78509	0.75199	0.78450	0.74778	0.58567
fp3-simGIC-all-0.43	0.76700	0.80567	0.78900	0.76201	0.76700	0.74948	0.58565
fp2-simGIC-subatomic-0.82	0.68250	0.87033	0.79218	0.81631	0.68250	0.71530	0.58551
fp2-simUI-subatomic-0.91	0.73050	0.83433	0.79009	0.79083	0.73050	0.74084	0.58538
fp4-simGIC-role-0.64	0.80450	0.76867	0.78327	0.73942	0.80450	0.75329	0.58523
fp3-simGIC-subatomic-0.61	0.75150	0.81667	0.78873	0.76598	0.75150	0.73815	0.58514
fp3-simUI-role-0.47	0.77850	0.79300	0.78564	0.74924	0.77850	0.74134	0.58506
fp3-simUI-all-0.75	0.76700	0.79933	0.78473	0.76518	0.76700	0.74369	0.58494
fp4-simGIC-structure-0.62	0.79750	0.78233	0.78855	0.73621	0.79750	0.75287	0.58491
fp2-simGIC-structure-0.09	0.83400	0.74467	0.78018	0.71766	0.83400	0.75852	0.58485
fp2-simUI-all-0.89	0.70800	0.84967	0.79173	0.79145	0.70800	0.72146	0.58468
fp4-simUI-role-0.70	0.78500	0.78967	0.78609	0.73848	0.78500	0.74382	0.58467
fp2-simGIC-role-0.24	0.82350	0.75367	0.78191	0.71655	0.82350	0.75163	0.58461
fp2-simGIC-all-0.96	0.71550	0.84600	0.79218	0.78655	0.71550	0.72490	0.5846
fp3-simGIC-subatomic-0.41	0.76350	0.80467	0.78791	0.76510	0.76350	0.74678	0.58459
fp3-simGIC-all-0.34	0.77450	0.80067	0.79000	0.74633	0.77450	0.74549	0.58452
fp3-simGIC-role-0.73	0.75050	0.82100	0.79227	0.76221	0.75050	0.73964	0.5845
fp4-simGIC-subatomic-0.25	0.84250	0.73300	0.77845	0.71208	0.84250	0.75685	0.5844
fp3-simGIC-role-0.41	0.77450	0.79433	0.78509	0.75574	0.77450	0.74375	0.58426
fp2-simGIC-all-0.66	0.71600	0.84933	0.79264	0.78131	0.71600	0.72984	0.58416
fp4-simGIC-subatomic-0.71	0.79550	0.77300	0.78136	0.74307	0.79550	0.74696	0.58413
fp2-simUI-subatomic-0.85	0.70800	0.84767	0.78918	0.80369	0.70800	0.72519	0.5841
fp4-simGIC-structure-0.26	0.82750	0.75200	0.78227	0.71410	0.82750	0.75329	0.58409
fp3-simGIC-role-0.13	0.82200	0.74400	0.77564	0.72810	0.82200	0.74885	0.58407
fp3-simGIC-subatomic-0.67	0.74350	0.81767	0.78745	0.77687	0.74350	0.73536	0.58407
fp2-simGIC-structure-0.84	0.69050	0.86167	0.79091	0.81375	0.69050	0.72478	0.58402
fp4-simGIC-all-0.28	0.80500	0.76933	0.78373	0.73464	0.80500	0.75301	0.58392
fp2-simGIC-structure-0.48	0.73100	0.82867	0.79027	0.78637	0.73100	0.73419	0.58391
fp4-simUI-role-0.62	0.79300	0.77500	0.78282	0.75055	0.79300	0.75031	0.58387
fp2-simGIC-subatomic-0.53	0.74300	0.82233	0.78927	0.77330	0.74300	0.73956	0.58385
fp3-simGIC-all-0.66	0.75150	0.81633	0.79045	0.75850	0.75150	0.73483	0.58379
fp2-simGIC-role-0.48	0.75250	0.80700	0.78545	0.77162	0.75250	0.73469	0.58373
fp4-simGIC-all-0.31	0.79650	0.77733	0.78455	0.73890	0.79650	0.75159	0.58364
fp4-simUI-structure-0.58	0.79900	0.77233	0.78391	0.73743	0.79900	0.74994	0.58357
fp3-simGIC-subatomic-0.39	0.75650	0.80833	0.78727	0.76814	0.75650	0.74075	0.58352
fp2-simUI-structure-0.88	0.70400	0.84800	0.78755	0.79964	0.70400	0.71755	0.5835
fp4-simUI-all-0.74	0.79000	0.77900	0.78327	0.74582	0.79000	0.74638	0.5835
fp3-simGIC-all-0.41	0.76850	0.80500	0.78809	0.75060	0.76850	0.74329	0.58341
fp4-simGIC-role-0.63	0.80400	0.76533	0.78309	0.73623	0.80400	0.74899	0.58341
fp4-simGIC-all-0.56	0.80900	0.76400	0.78291	0.73524	0.80900	0.75373	0.58339
fp2-simGIC-role-0.82	0.69300	0.85800	0.78982	0.80560	0.69300	0.71506	0.5833
fp2-simGIC-structure-0.75	0.67900	0.86800	0.79055	0.82312	0.67900	0.71417	0.58329
fp2-simGIC-role-0.56	0.73500	0.82067	0.78455	0.78707	0.73500	0.73157	0.58316
fp3-simGIC-role-0.43	0.77700	0.79267	0.78655	0.74871	0.77700	0.74400	0.58314
fp2-simGIC-all-0.83	0.68900	0.86400	0.79082	0.79981	0.68900	0.71015	0.58302
fp3-simGIC-role-0.63	0.75050	0.81933	0.79064	0.76405	0.75050	0.74196	0.583
fp3-simGIC-structure-0.36	0.75950	0.80733	0.78673	0.75951	0.75950	0.73895	0.58298
fp3-simGIC-role-0.62	0.75900	0.80600	0.78491	0.76500	0.75900	0.73931	0.58294
fp3-simGIC-role-0.49	0.77600	0.79333	0.78564	0.76169	0.77600	0.75274	0.58288
fp3-simUI-role-0.42	0.78200	0.78433	0.78518	0.74790	0.78200	0.74082	0.58284
fp3-simGIC-all-0.68	0.74900	0.81500	0.78773	0.76490	0.74900	0.72931	0.58277
fp3-simGIC-all-0.38	0.77400	0.79700	0.78655	0.75012	0.77400	0.74356	0.58275
fp4-simGIC-role-0.17	0.85800	0.71033	0.77191	0.70608	0.85800	0.75559	0.58274
fp2-simGIC-structure-0.49	0.72150	0.83567	0.78882	0.79033	0.72150	0.72991	0.58273
fp2-simGIC-all-0.12	0.83800	0.73200	0.77655	0.71176	0.83800	0.75250	0.58268
fp2-simUI-all-0.91	0.71800	0.83300	0.78682	0.79510	0.71800	0.72688	0.58263
fp2-simGIC-role-0.97	0.71550	0.84667	0.79236	0.77781	0.71550	0.72306	0.5826
fp3-simGIC-all-0.55	0.74800	0.81800	0.78873	0.76940	0.74800	0.73851	0.58245
fp3-simGIC-subatomic-0.63	0.75950	0.80867	0.78727	0.76124	0.75950	0.74235	0.58233
fp2-simGIC-structure-0.30	0.78250	0.78733	0.78545	0.73999	0.78250	0.73937	0.58219
fp2-simGIC-subatomic-0.79	0.68500	0.86167	0.78755	0.81148	0.68500	0.71176	0.58219
fp3-simUI-all-0.77	0.76800	0.79933	0.78536	0.75702	0.76800	0.73993	0.58204
fp3-simGIC-all-0.74	0.76000	0.80100	0.78291	0.76325	0.76000	0.73654	0.58201
fp4-simGIC-role-0.26	0.80300	0.77133	0.78373	0.72848	0.80300	0.74783	0.58198
fp4-simUI-all-0.75	0.78450	0.79133	0.78791	0.73683	0.78450	0.74625	0.58196
fp2-simGIC-subatomic-0.86	0.69700	0.85433	0.78918	0.79398	0.69700	0.71274	0.58191
fp3-simGIC-role-0.70	0.75450	0.81200	0.78700	0.76481	0.75450	0.73818	0.58177
fp2-simGIC-structure-0.47	0.70500	0.84767	0.78845	0.79945	0.70500	0.72280	0.58175
fp3-simGIC-structure-0.63	0.75350	0.80733	0.78445	0.76643	0.75350	0.73469	0.58175
fp4-simGIC-structure-0.54	0.80600	0.76500	0.78245	0.72631	0.80600	0.74752	0.58165
fp2-simGIC-all-0.52	0.73350	0.82900	0.78782	0.77933	0.73350	0.72925	0.58164
fp2-simGIC-role-0.76	0.69900	0.85400	0.78736	0.80146	0.69900	0.71938	0.58163
fp3-simGIC-role-0.76	0.73850	0.82167	0.78764	0.77862	0.73850	0.73652	0.58158
fp2-simGIC-subatomic-0.29	0.79500	0.77633	0.78255	0.73207	0.79500	0.74591	0.58154
fp3-simGIC-subatomic-0.37	0.76300	0.80267	0.78718	0.75679	0.76300	0.74041	0.58133
fp3-simGIC-role-0.56	0.75100	0.81100	0.78482	0.76648	0.75100	0.73566	0.58121
fp2-simGIC-structure-0.73	0.67550	0.87500	0.79191	0.81738	0.67550	0.72194	0.5812
fp4-simGIC-structure-0.53	0.80300	0.76800	0.78364	0.72712	0.80300	0.74696	0.58088
fp2-simGIC-subatomic-0.85	0.69550	0.85433	0.78945	0.80017	0.69550	0.71676	0.5808
fp2-simGIC-role-0.47	0.75550	0.80567	0.78373	0.77238	0.75550	0.74088	0.58065
fp2-simUI-role-0.89	0.70050	0.85233	0.79009	0.80095	0.70050	0.72374	0.5806
fp3-simGIC-role-0.64	0.75400	0.81333	0.78791	0.76038	0.75400	0.73988	0.58059
fp3-simGIC-role-0.42	0.77400	0.78900	0.78245	0.75117	0.77400	0.73744	0.58051
fp4-simGIC-all-0.61	0.80000	0.77500	0.78509	0.72795	0.80000	0.74754	0.58049
fp3-simGIC-subatomic-0.34	0.76300	0.80067	0.78491	0.75884	0.76300	0.74103	0.58029
fp3-simGIC-structure-0.49	0.74500	0.81500	0.78500	0.76874	0.74500	0.73445	0.58016
fp2-simUI-subatomic-0.88	0.69750	0.85233	0.78591	0.80002	0.69750	0.71686	0.58015
fp2-simGIC-all-0.51	0.72950	0.82867	0.78745	0.77319	0.72950	0.72755	0.5801
fp2-simGIC-subatomic-0.12	0.82500	0.74567	0.77791	0.72093	0.82500	0.75410	0.58009
fp4-simGIC-role-0.72	0.77300	0.79400	0.78636	0.73674	0.77300	0.73275	0.58009
fp2-simGIC-subatomic-0.72	0.68450	0.86567	0.79145	0.80187	0.68450	0.71744	0.58008
fp2-simGIC-role-0.77	0.68000	0.86833	0.79009	0.80552	0.68000	0.71109	0.58001
fp4-simGIC-subatomic-0.67	0.77250	0.78833	0.78327	0.75429	0.77250	0.73959	0.57998
fp2-simGIC-structure-0.23	0.80250	0.77067	0.78236	0.72617	0.80250	0.74763	0.57987
fp2-simGIC-all-0.71	0.70650	0.84467	0.78655	0.80055	0.70650	0.72242	0.57978
fp2-simGIC-subatomic-0.76	0.68400	0.86467	0.79109	0.80739	0.68400	0.71816	0.57971
fp2-simGIC-structure-0.13	0.82450	0.74500	0.77836	0.71395	0.82450	0.74869	0.57966
fp2-simGIC-structure-0.78	0.68500	0.87067	0.79364	0.78993	0.68500	0.71660	0.57964
fp4-simGIC-structure-0.61	0.80650	0.76100	0.77991	0.72825	0.80650	0.74564	0.57957
fp2-simGIC-subatomic-0.34	0.77550	0.79067	0.78464	0.73838	0.77550	0.73822	0.57951
fp3-simUI-all-0.81	0.75850	0.80300	0.78545	0.75747	0.75850	0.73438	0.5795
fp3-simGIC-all-0.32	0.76050	0.80733	0.78818	0.75183	0.76050	0.73780	0.57947
fp2-simUI-all-0.90	0.71600	0.83533	0.78527	0.79196	0.71600	0.72269	0.57928
fp2-simGIC-all-0.59	0.71900	0.83467	0.78600	0.78917	0.71900	0.72937	0.57926
fp4-simGIC-subatomic-0.24	0.83100	0.74167	0.77800	0.71321	0.83100	0.75420	0.5792
fp4-simGIC-structure-0.55	0.79950	0.77167	0.78364	0.72615	0.79950	0.74464	0.57913
fp4-simGIC-all-0.63	0.78400	0.78367	0.78327	0.73520	0.78400	0.74096	0.57912
fp4-simGIC-all-0.65	0.79150	0.77500	0.77918	0.74171	0.79150	0.74048	0.57909
fp4-simUI-role-0.68	0.79550	0.77233	0.78318	0.73782	0.79550	0.74708	0.57907
fp3-simUI-subatomic-0.73	0.75650	0.80000	0.78227	0.76225	0.75650	0.73316	0.57902
fp2-simUI-role-0.86	0.69300	0.85367	0.78809	0.81369	0.69300	0.72463	0.579
fp2-simGIC-all-0.05	0.83950	0.72700	0.77373	0.71488	0.83950	0.75342	0.57899
fp2-simGIC-all-0.69	0.69400	0.85833	0.79027	0.79350	0.69400	0.71903	0.57891
fp3-simGIC-role-0.54	0.75200	0.81167	0.78609	0.76319	0.75200	0.73992	0.57877
fp4-simGIC-all-0.64	0.79650	0.77767	0.78491	0.71719	0.79650	0.74008	0.57868
fp2-simGIC-structure-0.40	0.74300	0.81133	0.78227	0.77731	0.74300	0.73087	0.57855
fp3-simGIC-structure-0.40	0.75750	0.80633	0.78500	0.75662	0.75750	0.73747	0.57852
fp4-simGIC-structure-0.20	0.81650	0.75067	0.77782	0.72539	0.81650	0.75190	0.57851
fp2-simGIC-role-0.33	0.77600	0.78400	0.78082	0.74589	0.77600	0.73990	0.5785
fp3-simGIC-all-0.46	0.76800	0.79433	0.78255	0.75107	0.76800	0.73949	0.57845
fp2-simUI-all-0.88	0.70900	0.84133	0.78536	0.79824	0.70900	0.72702	0.57843
fp2-simGIC-role-0.69	0.70700	0.84767	0.78991	0.78802	0.70700	0.72302	0.57842
fp3-simGIC-all-0.44	0.77000	0.79267	0.78191	0.75600	0.77000	0.74419	0.57831
fp2-simGIC-structure-0.71	0.68000	0.87200	0.79391	0.80075	0.68000	0.71976	0.57822
fp3-simUI-role-0.54	0.78900	0.77500	0.78027	0.74317	0.78900	0.74649	0.57821
fp2-simGIC-subatomic-0.45	0.74900	0.81000	0.78473	0.76660	0.74900	0.73513	0.5782
fp3-simGIC-all-0.62	0.74300	0.82167	0.78882	0.75506	0.74300	0.73189	0.57811
fp2-simUI-all-0.99	0.71700	0.83567	0.78645	0.78929	0.71700	0.72247	0.57805
fp3-simUI-all-0.79	0.76400	0.79800	0.78300	0.75433	0.76400	0.74099	0.57805
fp2-simUI-structure-0.84	0.69750	0.84533	0.78464	0.80382	0.69750	0.71450	0.57796
fp3-simGIC-all-0.53	0.74950	0.81133	0.78564	0.75126	0.74950	0.72767	0.57792
fp4-simUI-role-0.50	0.79800	0.77033	0.78145	0.73181	0.79800	0.74960	0.57792
fp2-simGIC-all-0.75	0.69950	0.85100	0.78864	0.79838	0.69950	0.72002	0.57784
fp2-simUI-subatomic-0.98	0.71600	0.83033	0.78427	0.79495	0.71600	0.72491	0.57779
fp3-simGIC-subatomic-0.38	0.76250	0.80000	0.78509	0.75490	0.76250	0.74277	0.57768
fp2-simGIC-subatomic-0.31	0.75800	0.79600	0.77918	0.75681	0.75800	0.72678	0.57767
fp2-simGIC-structure-0.80	0.69400	0.85933	0.79118	0.78198	0.69400	0.71440	0.57765
fp3-simUI-subatomic-0.69	0.75700	0.80067	0.78164	0.76327	0.75700	0.73763	0.57765
fp3-simGIC-all-0.58	0.75500	0.81033	0.78655	0.75681	0.75500	0.74028	0.5776
fp3-simGIC-role-0.60	0.75500	0.80333	0.78382	0.76360	0.75500	0.73761	0.57759
fp2-simGIC-role-0.36	0.76600	0.79067	0.78009	0.75626	0.76600	0.73581	0.57757
fp2-simGIC-all-0.70	0.71250	0.84100	0.78800	0.77670	0.71250	0.72111	0.57754
fp2-simGIC-role-0.58	0.72600	0.82433	0.78218	0.78702	0.72600	0.72541	0.57753
fp3-simUI-role-0.57	0.78450	0.77867	0.78109	0.73292	0.78450	0.73590	0.57751
fp4-simGIC-subatomic-0.61	0.78950	0.77933	0.78291	0.73206	0.78950	0.74227	0.57748
fp2-simGIC-all-0.72	0.70000	0.85500	0.79136	0.78967	0.70000	0.72303	0.57742
fp4-simGIC-role-0.24	0.82650	0.73767	0.77500	0.72140	0.82650	0.75043	0.57734
fp3-simGIC-all-0.52	0.74750	0.81300	0.78718	0.76339	0.74750	0.73700	0.57729
fp3-simGIC-role-0.30	0.78000	0.78400	0.78127	0.75371	0.78000	0.74501	0.57729
fp2-simGIC-structure-0.46	0.72850	0.82400	0.78482	0.78071	0.72850	0.72859	0.57697
fp2-simUI-subatomic-0.87	0.71550	0.83533	0.78600	0.78895	0.71550	0.72654	0.57695
fp2-simGIC-role-0.41	0.75900	0.79500	0.77873	0.76167	0.75900	0.73120	0.57694
fp3-simGIC-all-0.11	0.81600	0.74867	0.77582	0.72175	0.81600	0.74540	0.57688
fp2-simGIC-all-0.32	0.77950	0.77700	0.77909	0.75233	0.77950	0.74211	0.57684
fp4-simGIC-subatomic-0.17	0.83900	0.73100	0.77545	0.71305	0.83900	0.75659	0.57683
fp4-simGIC-structure-0.60	0.78400	0.77900	0.78382	0.73946	0.78400	0.74205	0.57682
fp3-simGIC-all-0.57	0.74100	0.81667	0.78518	0.76618	0.74100	0.73033	0.57679
fp2-simGIC-role-0.62	0.71500	0.83700	0.78682	0.77889	0.71500	0.71867	0.57678
fp3-simGIC-structure-0.68	0.75800	0.80700	0.78582	0.75505	0.75800	0.74016	0.57671
fp4-simUI-structure-0.61	0.78850	0.77733	0.78118	0.73805	0.78850	0.74558	0.57658
fp4-simUI-structure-0.47	0.80000	0.76633	0.77891	0.73637	0.80000	0.74931	0.57654
fp2-simGIC-role-0.38	0.75950	0.80033	0.78182	0.75793	0.75950	0.73575	0.57653
fp4-simGIC-subatomic-0.58	0.78700	0.78367	0.78491	0.73317	0.78700	0.74740	0.57641
fp3-simGIC-role-0.11	0.83250	0.73367	0.77418	0.70591	0.83250	0.74876	0.57634
fp4-simUI-structure-0.49	0.80400	0.75733	0.77782	0.73399	0.80400	0.75013	0.57633
fp2-simGIC-role-0.10	0.84050	0.72233	0.76973	0.70835	0.84050	0.74981	0.57626
fp4-simUI-all-0.59	0.80050	0.76600	0.78009	0.73504	0.80050	0.75103	0.57626
fp3-simUI-all-0.74	0.76750	0.79567	0.78527	0.74702	0.76750	0.74032	0.57624
fp2-simGIC-subatomic-0.78	0.68650	0.85567	0.78573	0.80676	0.68650	0.71282	0.57611
fp2-simUI-subatomic-0.90	0.72200	0.83133	0.78445	0.78310	0.72200	0.72727	0.57601
fp2-simGIC-all-0.88	0.70250	0.84667	0.78773	0.79173	0.70250	0.71818	0.57598
fp2-simUI-all-0.87	0.69600	0.85100	0.78764	0.79737	0.69600	0.71549	0.57594
fp3-simGIC-subatomic-0.70	0.74950	0.81367	0.78655	0.75560	0.74950	0.73726	0.57591
fp2-simGIC-role-0.27	0.83250	0.72400	0.77109	0.72735	0.83250	0.75195	0.57589
fp3-simGIC-role-0.53	0.75200	0.80867	0.78482	0.75450	0.75200	0.73355	0.57588
fp2-simGIC-subatomic-0.30	0.78650	0.78000	0.78273	0.72450	0.78650	0.74033	0.57583
fp4-simUI-role-0.51	0.79950	0.76967	0.78036	0.72865	0.79950	0.74862	0.57583
fp2-simUI-all-0.83	0.70150	0.84633	0.78591	0.79002	0.70150	0.71836	0.57581
fp3-simUI-role-0.43	0.78700	0.78000	0.78291	0.73856	0.78700	0.74759	0.57581
fp4-simUI-all-0.76	0.78200	0.78000	0.77973	0.74269	0.78200	0.74180	0.57573
fp2-simGIC-role-0.80	0.69750	0.85400	0.78882	0.79500	0.69750	0.72360	0.57568
fp4-simUI-all-0.81	0.79600	0.77433	0.78236	0.72537	0.79600	0.74402	0.57567
fp4-simUI-role-0.67	0.78550	0.77700	0.78182	0.73786	0.78550	0.74338	0.57557
fp2-simGIC-subatomic-0.49	0.73200	0.81833	0.78355	0.77940	0.73200	0.72972	0.57554
fp3-simGIC-role-0.23	0.77100	0.79167	0.78227	0.74924	0.77100	0.74242	0.57554
fp4-simGIC-subatomic-0.20	0.83150	0.73333	0.77564	0.71523	0.83150	0.75162	0.57542
fp4-simGIC-role-0.70	0.79500	0.77167	0.78027	0.72023	0.79500	0.73637	0.5753
fp2-simGIC-role-0.37	0.76050	0.79800	0.78127	0.75871	0.76050	0.73789	0.57528
fp3-simUI-all-0.73	0.75900	0.80267	0.78327	0.75636	0.75900	0.74176	0.57526
fp2-simGIC-subatomic-0.46	0.73850	0.81267	0.77991	0.77943	0.73850	0.73425	0.57522
fp3-simGIC-all-0.10	0.80800	0.75500	0.77709	0.72562	0.80800	0.74563	0.57522
fp3-simGIC-role-0.24	0.76700	0.79300	0.78318	0.75108	0.76700	0.74190	0.57522
fp2-simUI-subatomic-0.92	0.72000	0.82733	0.78291	0.78543	0.72000	0.72357	0.57517
fp3-simGIC-all-0.73	0.74900	0.80533	0.78309	0.76264	0.74900	0.73129	0.57517
fp3-simUI-all-0.82	0.76900	0.79067	0.78300	0.75249	0.76900	0.74187	0.57516
fp2-simGIC-structure-0.70	0.69350	0.85767	0.78864	0.78781	0.69350	0.71354	0.57514
fp3-simGIC-role-0.59	0.75350	0.80633	0.78418	0.75981	0.75350	0.74000	0.57507
fp4-simUI-role-0.55	0.79500	0.76700	0.77991	0.72727	0.79500	0.74158	0.57502
fp3-simGIC-all-0.28	0.75350	0.80100	0.78227	0.76583	0.75350	0.73647	0.57501
fp3-simUI-subatomic-0.77	0.75500	0.80467	0.78300	0.75599	0.75500	0.73497	0.57498
fp4-simGIC-subatomic-0.59	0.79200	0.77033	0.77945	0.73286	0.79200	0.74139	0.57495
fp3-simGIC-structure-0.59	0.74400	0.81500	0.78473	0.76180	0.74400	0.73361	0.57488
fp2-simGIC-all-0.46	0.73600	0.81667	0.78145	0.76765	0.73600	0.72117	0.57483
fp4-simUI-all-0.70	0.79750	0.77267	0.78118	0.72567	0.79750	0.74694	0.57476
fp2-simGIC-role-0.63	0.71850	0.83467	0.78655	0.78129	0.71850	0.72800	0.57475
fp3-simGIC-all-0.87	0.73150	0.81900	0.78182	0.78130	0.73150	0.73218	0.57475
fp4-simUI-all-0.71	0.79350	0.77367	0.78145	0.72552	0.79350	0.74249	0.57474
fp2-simGIC-subatomic-0.71	0.68900	0.85367	0.78418	0.80614	0.68900	0.71539	0.57467
fp4-simUI-subatomic-0.59	0.78750	0.77233	0.78055	0.73588	0.78750	0.74189	0.57463
fp3-simGIC-role-0.58	0.75000	0.80700	0.78055	0.76257	0.75000	0.73353	0.57461
fp4-simGIC-structure-0.27	0.80400	0.75967	0.77855	0.72335	0.80400	0.74513	0.57461
fp3-simGIC-subatomic-0.64	0.74450	0.80967	0.78245	0.76077	0.74450	0.72873	0.57459
fp2-simGIC-structure-0.41	0.74500	0.80967	0.78436	0.76581	0.74500	0.73317	0.57454
fp2-simGIC-role-0.57	0.72600	0.82400	0.78218	0.78490	0.72600	0.72943	0.57451
fp4-simUI-all-0.78	0.77300	0.79067	0.78400	0.72777	0.77300	0.73268	0.57449
fp3-simGIC-all-0.45	0.76800	0.79267	0.78127	0.74882	0.76800	0.74021	0.57448
fp3-simUI-all-0.78	0.76100	0.80167	0.78509	0.74588	0.76100	0.73430	0.57446
fp2-simGIC-role-0.09	0.84950	0.71833	0.77318	0.70018	0.84950	0.75449	0.57445
fp2-simGIC-role-0.30	0.78550	0.76667	0.77618	0.73937	0.78550	0.73513	0.57444
fp3-simGIC-structure-0.51	0.74450	0.81133	0.78309	0.76413	0.74450	0.73159	0.57442
fp3-simGIC-role-0.46	0.77100	0.79067	0.78382	0.74600	0.77100	0.74239	0.57442
fp4-simGIC-all-0.70	0.78100	0.77900	0.78000	0.73454	0.78100	0.73577	0.57438
fp2-simGIC-structure-0.66	0.71000	0.84333	0.78700	0.78538	0.71000	0.72686	0.5743
fp3-simGIC-structure-0.37	0.75750	0.80200	0.78273	0.76344	0.75750	0.74411	0.57423
fp2-simUI-subatomic-0.84	0.70550	0.83567	0.78227	0.79404	0.70550	0.71642	0.57416
fp4-simUI-all-0.64	0.78900	0.77300	0.77891	0.73294	0.78900	0.74072	0.57413
fp3-simGIC-subatomic-0.11	0.78600	0.77067	0.77573	0.74290	0.78600	0.74114	0.5741
fp2-simGIC-role-0.55	0.74700	0.80633	0.78318	0.76199	0.74700	0.72995	0.57408
fp4-simUI-role-0.72	0.79100	0.77133	0.77791	0.73386	0.79100	0.74150	0.57407
fp2-simGIC-all-0.53	0.73050	0.82333	0.78418	0.77664	0.73050	0.72928	0.57405
fp2-simGIC-structure-0.72	0.69250	0.85000	0.78382	0.80298	0.69250	0.71367	0.574
fp3-simGIC-structure-0.65	0.74500	0.80767	0.78245	0.76715	0.74500	0.73309	0.57395
fp2-simGIC-structure-0.58	0.72450	0.83267	0.78645	0.77333	0.72450	0.72915	0.57387
fp4-simUI-structure-0.46	0.80350	0.76000	0.77918	0.72911	0.80350	0.74988	0.57383
fp2-simGIC-all-0.77	0.68800	0.86333	0.79000	0.79200	0.68800	0.71791	0.57382
fp3-simUI-subatomic-0.72	0.75850	0.79867	0.78200	0.75479	0.75850	0.73589	0.57361
fp2-simGIC-role-0.35	0.75350	0.80567	0.78264	0.75086	0.75350	0.73249	0.57353
fp2-simGIC-subatomic-0.33	0.76350	0.78867	0.77800	0.75008	0.76350	0.73054	0.5735
fp4-simGIC-subatomic-0.33	0.78450	0.77633	0.77900	0.74216	0.78450	0.74449	0.57338
fp3-simUI-role-0.50	0.78300	0.77700	0.77918	0.74181	0.78300	0.74064	0.57334
fp4-simUI-subatomic-0.62	0.78900	0.76800	0.77582	0.73838	0.78900	0.74037	0.5733
fp2-simGIC-subatomic-0.35	0.76250	0.78833	0.77773	0.75157	0.76250	0.72945	0.57326
fp4-simGIC-subatomic-0.64	0.78300	0.77833	0.77991	0.72236	0.78300	0.73341	0.57315
fp3-simUI-all-0.83	0.75300	0.80033	0.77909	0.74987	0.75300	0.72564	0.5731
fp3-simGIC-structure-0.56	0.75400	0.80400	0.78100	0.75708	0.75400	0.73576	0.57309
fp4-simUI-role-0.53	0.79500	0.76700	0.77955	0.73170	0.79500	0.74420	0.57309
fp4-simUI-structure-0.62	0.78250	0.77933	0.77936	0.74158	0.78250	0.74369	0.57308
fp4-simGIC-structure-0.15	0.84400	0.71967	0.77082	0.70393	0.84400	0.75321	0.57308
fp3-simGIC-all-0.64	0.73900	0.81833	0.78518	0.75705	0.73900	0.72671	0.57298
fp4-simUI-subatomic-0.55	0.79150	0.76600	0.77755	0.73770	0.79150	0.74584	0.57298
fp4-simGIC-structure-0.29	0.80100	0.76433	0.77873	0.71725	0.80100	0.74309	0.57298
fp2-simGIC-structure-0.61	0.72450	0.82367	0.78109	0.77635	0.72450	0.71983	0.57293
fp3-simUI-subatomic-0.75	0.75900	0.79933	0.78264	0.74139	0.75900	0.72923	0.57291
fp3-simGIC-role-0.81	0.73600	0.82067	0.78255	0.76829	0.73600	0.73128	0.57289
fp4-simGIC-all-0.16	0.84500	0.71300	0.76855	0.70812	0.84500	0.75418	0.57286
fp3-simGIC-subatomic-0.53	0.74550	0.80833	0.78118	0.76182	0.74550	0.73048	0.57285
fp2-simGIC-role-0.28	0.81250	0.75100	0.77564	0.71817	0.81250	0.74584	0.57276
fp2-simGIC-subatomic-0.40	0.73200	0.81533	0.77909	0.76506	0.73200	0.72009	0.57276
fp3-simGIC-structure-0.57	0.73650	0.81367	0.78145	0.76417	0.73650	0.72483	0.5727
fp3-simGIC-all-0.59	0.74650	0.80833	0.78255	0.76224	0.74650	0.73527	0.57256
fp3-simGIC-subatomic-0.66	0.74900	0.80533	0.78191	0.75763	0.74900	0.72907	0.57251
fp4-simUI-role-0.56	0.79450	0.76833	0.78027	0.72623	0.79450	0.74222	0.5725
fp2-simGIC-role-0.08	0.84100	0.71933	0.77073	0.70825	0.84100	0.75149	0.57246
fp2-simUI-role-0.87	0.68900	0.85067	0.78327	0.80775	0.68900	0.71737	0.57235
fp2-simGIC-all-0.43	0.73550	0.81533	0.78173	0.77087	0.73550	0.72828	0.57231
fp2-simGIC-structure-0.52	0.73150	0.81767	0.78209	0.77597	0.73150	0.72868	0.5723
fp3-simGIC-all-0.56	0.74700	0.80867	0.78345	0.75968	0.74700	0.73409	0.57226
fp3-simGIC-structure-0.67	0.75000	0.80300	0.78218	0.76606	0.75000	0.74033	0.57225
fp3-simGIC-role-0.52	0.74550	0.80833	0.78327	0.76081	0.74550	0.73225	0.57225
fp2-simGIC-subatomic-0.69	0.69200	0.85167	0.78645	0.79501	0.69200	0.71212	0.57224
fp4-simUI-structure-0.56	0.79350	0.76400	0.77609	0.73765	0.79350	0.74363	0.57221
fp3-simGIC-structure-0.74	0.73700	0.81533	0.78200	0.76682	0.73700	0.73285	0.57215
fp3-simGIC-role-0.12	0.83200	0.73000	0.77209	0.69753	0.83200	0.74265	0.57206
fp2-simGIC-role-0.78	0.68650	0.85600	0.78455	0.78874	0.68650	0.70558	0.57205
fp3-simGIC-all-0.61	0.74650	0.80800	0.78191	0.75767	0.74650	0.73119	0.57204
fp4-simGIC-role-0.69	0.79000	0.76700	0.77627	0.72523	0.79000	0.73856	0.57191
fp2-simGIC-structure-0.31	0.76150	0.79000	0.77845	0.75467	0.76150	0.73140	0.57171
fp2-simGIC-role-0.43	0.75400	0.80067	0.78255	0.75500	0.75400	0.73047	0.57171
fp2-simGIC-all-0.16	0.82500	0.73600	0.77173	0.71280	0.82500	0.74680	0.57169
fp2-simGIC-role-0.59	0.72350	0.82667	0.78364	0.77987	0.72350	0.73084	0.57167
fp2-simGIC-all-0.78	0.68900	0.85400	0.78455	0.79913	0.68900	0.71302	0.57164
fp4-simGIC-subatomic-0.74	0.76800	0.78333	0.77800	0.75454	0.76800	0.73034	0.57157
fp3-simUI-role-0.73	0.75100	0.80367	0.78182	0.75137	0.75100	0.73215	0.57154
fp3-simGIC-subatomic-0.68	0.73900	0.81100	0.78236	0.76688	0.73900	0.73104	0.57151
fp3-simGIC-structure-0.69	0.74950	0.80733	0.78391	0.75454	0.74950	0.73346	0.57135
fp2-simGIC-role-0.46	0.74650	0.80800	0.78264	0.75738	0.74650	0.72833	0.57134
fp3-simGIC-structure-0.66	0.75450	0.80033	0.78055	0.75360	0.75450	0.73535	0.5713
fp2-simGIC-subatomic-0.11	0.82400	0.73633	0.77309	0.70631	0.82400	0.74226	0.57129
fp2-simUI-role-0.85	0.69250	0.85000	0.78518	0.79857	0.69250	0.72038	0.57127
fp2-simGIC-subatomic-0.95	0.70200	0.84467	0.78591	0.77714	0.70200	0.71439	0.57127
fp3-simGIC-all-0.51	0.74100	0.80833	0.78036	0.76762	0.74100	0.72977	0.57125
fp2-simGIC-all-0.45	0.73700	0.81367	0.78155	0.76659	0.73700	0.72788	0.57123
fp3-simGIC-all-0.48	0.74750	0.80333	0.78109	0.76105	0.74750	0.73316	0.57122
fp3-simGIC-structure-0.34	0.76750	0.79333	0.78309	0.74177	0.76750	0.73750	0.57116
fp4-simUI-role-0.64	0.79800	0.76100	0.77755	0.73014	0.79800	0.74696	0.57113
fp4-simUI-all-0.80	0.77350	0.78833	0.78255	0.72727	0.77350	0.73447	0.57108
fp3-simGIC-structure-0.41	0.76000	0.79767	0.78109	0.75267	0.76000	0.73645	0.57102
fp4-simUI-subatomic-0.47	0.79900	0.75967	0.77709	0.72663	0.79900	0.74388	0.57102
fp4-simUI-structure-0.66	0.77650	0.77667	0.77673	0.74585	0.77650	0.73783	0.57101
fp3-simUI-subatomic-0.71	0.75550	0.79900	0.78200	0.75769	0.75550	0.73868	0.57098
fp2-simGIC-subatomic-0.39	0.75200	0.80067	0.78127	0.75758	0.75200	0.73447	0.57091
fp3-simGIC-structure-0.55	0.73900	0.81067	0.77973	0.76819	0.73900	0.72709	0.57091
fp3-simGIC-structure-0.64	0.74000	0.81767	0.78555	0.74855	0.74000	0.72872	0.5709
fp3-simGIC-all-0.75	0.74850	0.80567	0.78264	0.76021	0.74850	0.73468	0.57078
fp4-simGIC-role-0.73	0.77850	0.77800	0.77764	0.73019	0.77850	0.73243	0.57075
fp3-simUI-role-0.52	0.77800	0.77933	0.77864	0.73950	0.77800	0.73760	0.57069
fp3-simGIC-all-0.77	0.73450	0.81400	0.78127	0.76890	0.73450	0.73068	0.57065
fp4-simUI-role-0.73	0.77850	0.77500	0.77591	0.73260	0.77850	0.72968	0.57062
fp4-simUI-role-0.57	0.79250	0.76700	0.77736	0.73385	0.79250	0.74580	0.57061
fp3-simGIC-role-0.17	0.77550	0.78367	0.77818	0.73865	0.77550	0.73843	0.57055
fp4-simUI-structure-0.48	0.79450	0.77133	0.78036	0.72690	0.79450	0.74771	0.57051
fp4-simUI-all-0.66	0.78100	0.77833	0.77891	0.73144	0.78100	0.73600	0.57044
fp2-simGIC-subatomic-0.38	0.75350	0.79567	0.77864	0.76629	0.75350	0.73143	0.5704
fp3-simGIC-structure-0.61	0.74250	0.80733	0.78000	0.76324	0.74250	0.72901	0.57034
fp2-simGIC-role-0.44	0.75950	0.79433	0.78000	0.74849	0.75950	0.73656	0.57033
fp3-simGIC-role-0.48	0.75850	0.79867	0.78100	0.75012	0.75850	0.73786	0.57026
fp3-simGIC-role-0.57	0.74700	0.80467	0.78045	0.76295	0.74700	0.72909	0.57024
fp3-simGIC-all-0.42	0.75750	0.80267	0.78191	0.74693	0.75750	0.73625	0.57023
fp3-simUI-role-0.55	0.78350	0.77000	0.77545	0.74421	0.78350	0.73942	0.57022
fp3-simGIC-all-0.54	0.75150	0.80733	0.78455	0.74101	0.75150	0.73237	0.57016
fp3-simGIC-subatomic-0.45	0.75000	0.80433	0.78209	0.75667	0.75000	0.73665	0.57013
fp4-simUI-role-0.61	0.79450	0.76267	0.77645	0.73743	0.79450	0.74652	0.57011
fp2-simGIC-all-0.34	0.76400	0.78333	0.77555	0.75304	0.76400	0.72884	0.5701
fp3-simUI-role-0.38	0.78850	0.76467	0.77245	0.73526	0.78850	0.73199	0.56993
fp3-simGIC-subatomic-0.73	0.74200	0.81467	0.78309	0.75838	0.74200	0.73246	0.56986
fp3-simUI-subatomic-0.66	0.75550	0.79833	0.78055	0.74880	0.75550	0.73255	0.56984
fp3-simUI-all-0.87	0.73300	0.81867	0.78245	0.76360	0.73300	0.72808	0.56981
fp4-simGIC-structure-0.21	0.82700	0.73233	0.77155	0.71314	0.82700	0.74936	0.5698
fp4-simGIC-all-0.25	0.80600	0.74433	0.77000	0.72812	0.80600	0.74239	0.56976
fp3-simGIC-role-0.19	0.76050	0.79267	0.78027	0.73566	0.76050	0.72670	0.56959
fp3-simGIC-structure-0.12	0.77900	0.77633	0.77691	0.73996	0.77900	0.73920	0.56957
fp3-simGIC-subatomic-0.50	0.74900	0.80633	0.78145	0.75838	0.74900	0.73721	0.56956
fp2-simUI-subatomic-0.89	0.70600	0.83667	0.77973	0.79207	0.70600	0.72011	0.56953
fp2-simUI-structure-0.82	0.67050	0.86067	0.78027	0.81328	0.67050	0.70067	0.56943
fp4-simUI-role-0.66	0.77650	0.77800	0.77536	0.73958	0.77650	0.73234	0.56942
fp4-simGIC-structure-0.13	0.84100	0.71967	0.76964	0.70287	0.84100	0.75335	0.56937
fp2-simGIC-role-0.65	0.71550	0.83033	0.78127	0.77964	0.71550	0.72583	0.56924
fp2-simGIC-role-0.67	0.70650	0.83667	0.78364	0.78476	0.70650	0.71778	0.56921
fp3-simGIC-all-0.33	0.75650	0.79767	0.77982	0.74176	0.75650	0.72770	0.56919
fp3-simGIC-role-0.77	0.75350	0.79967	0.77855	0.75792	0.75350	0.73575	0.56917
fp3-simUI-role-0.40	0.78900	0.76567	0.77455	0.72831	0.78900	0.73717	0.56916
fp3-simUI-role-0.87	0.72550	0.82467	0.78336	0.77179	0.72550	0.72777	0.56915
fp3-simGIC-subatomic-0.47	0.74750	0.80567	0.78127	0.76064	0.74750	0.73429	0.56913
fp2-simGIC-role-0.81	0.68900	0.85500	0.78755	0.79431	0.68900	0.71750	0.56912
fp2-simGIC-structure-0.51	0.72150	0.82433	0.77927	0.77731	0.72150	0.72249	0.5691
fp2-simGIC-all-0.63	0.72150	0.82367	0.77918	0.76893	0.72150	0.71558	0.56909
fp3-simGIC-subatomic-0.48	0.74450	0.80767	0.78082	0.75717	0.74450	0.73025	0.56905
fp3-simGIC-subatomic-0.51	0.74450	0.81167	0.78127	0.75569	0.74450	0.73105	0.56903
fp4-simGIC-role-0.67	0.79300	0.76700	0.78009	0.70706	0.79300	0.73218	0.56902
fp3-simGIC-role-0.18	0.77950	0.76633	0.77000	0.74306	0.77950	0.73471	0.56896
fp4-simUI-structure-0.55	0.78700	0.77000	0.77836	0.72698	0.78700	0.74086	0.56888
fp3-simGIC-role-0.50	0.75850	0.79633	0.78036	0.74707	0.75850	0.73536	0.56884
fp2-simGIC-all-0.39	0.73900	0.80967	0.78100	0.76320	0.73900	0.72941	0.56882
fp2-simGIC-structure-0.68	0.70750	0.83733	0.78409	0.78602	0.70750	0.72221	0.5688
fp3-simUI-role-0.44	0.77550	0.78367	0.78155	0.73189	0.77550	0.73885	0.56879
fp3-simGIC-subatomic-0.30	0.75800	0.79767	0.78227	0.74927	0.75800	0.73823	0.56879
fp4-simUI-structure-0.59	0.79550	0.76400	0.77700	0.72914	0.79550	0.74733	0.56879
fp4-simGIC-subatomic-0.75	0.76400	0.78800	0.77573	0.73767	0.76400	0.72508	0.56879
fp4-simUI-role-0.60	0.79050	0.76667	0.77682	0.72710	0.79050	0.73984	0.56875
fp2-simGIC-subatomic-0.42	0.71050	0.82667	0.77927	0.78335	0.71050	0.71381	0.56874
fp3-simGIC-structure-0.50	0.75100	0.80467	0.78164	0.75071	0.75100	0.73400	0.56873
fp4-simGIC-subatomic-0.68	0.76450	0.78667	0.77455	0.73283	0.76450	0.71837	0.56867
fp3-simGIC-role-0.61	0.75400	0.80067	0.78064	0.75286	0.75400	0.73592	0.56866
fp3-simGIC-all-0.07	0.84300	0.71733	0.76818	0.69662	0.84300	0.74734	0.56861
fp3-simGIC-structure-0.52	0.74750	0.80900	0.78127	0.75138	0.74750	0.73084	0.5685
fp2-simUI-subatomic-0.82	0.68900	0.84500	0.77927	0.80457	0.68900	0.71194	0.56837
fp2-simGIC-role-0.61	0.73200	0.82067	0.78500	0.75501	0.73200	0.72437	0.56837
fp4-simUI-role-0.58	0.79100	0.76933	0.77636	0.72569	0.79100	0.74258	0.56832
fp2-simGIC-structure-0.56	0.73050	0.82033	0.78409	0.76379	0.73050	0.72444	0.56827
fp4-simUI-structure-0.53	0.80050	0.75567	0.77473	0.72565	0.80050	0.74490	0.56818
fp3-simGIC-structure-0.06	0.82700	0.72867	0.76936	0.71547	0.82700	0.74971	0.56815
fp4-simUI-all-0.63	0.78600	0.76967	0.77573	0.72931	0.78600	0.73770	0.56811
fp4-simGIC-structure-0.11	0.84650	0.71400	0.76682	0.70417	0.84650	0.75382	0.56804
fp2-simGIC-structure-0.35	0.74600	0.80400	0.77918	0.75919	0.74600	0.73109	0.56803
fp3-simUI-role-0.77	0.75200	0.80067	0.78109	0.74626	0.75200	0.73169	0.56803
fp2-simUI-role-0.81	0.68500	0.84867	0.78091	0.79907	0.68500	0.70935	0.568
fp4-simUI-subatomic-0.61	0.78450	0.77167	0.77791	0.73869	0.78450	0.74463	0.56795
fp2-simUI-subatomic-0.86	0.70750	0.83200	0.78109	0.78464	0.70750	0.71772	0.56791
fp3-simGIC-all-0.81	0.72850	0.82233	0.78282	0.76455	0.72850	0.72833	0.56783
fp2-simGIC-all-0.57	0.72600	0.81200	0.77645	0.77544	0.72600	0.71321	0.56779
fp3-simGIC-all-0.50	0.75400	0.79700	0.77891	0.75326	0.75400	0.73004	0.56779
fp3-simGIC-structure-0.39	0.75300	0.80267	0.77991	0.75169	0.75300	0.73387	0.56778
fp2-simGIC-structure-0.10	0.81550	0.74400	0.77282	0.70870	0.81550	0.74256	0.56776
fp3-simUI-role-0.51	0.77850	0.77267	0.77491	0.73864	0.77850	0.73653	0.56774
fp2-simGIC-subatomic-0.75	0.66550	0.86933	0.78345	0.80204	0.66550	0.70133	0.56768
fp2-simGIC-structure-0.57	0.70400	0.83667	0.78036	0.78764	0.70400	0.71625	0.56765
fp3-simGIC-role-0.55	0.74800	0.80200	0.78082	0.75119	0.74800	0.73016	0.56765
fp2-simGIC-structure-0.43	0.72800	0.81500	0.77818	0.77345	0.72800	0.72297	0.56762
fp2-simGIC-structure-0.32	0.77400	0.78533	0.77964	0.73655	0.77400	0.73983	0.56759
fp3-simUI-all-0.72	0.74800	0.79967	0.77782	0.75711	0.74800	0.73010	0.56758
fp3-simGIC-role-0.05	0.83600	0.72333	0.76973	0.70258	0.83600	0.75170	0.56756
fp4-simUI-subatomic-0.51	0.78750	0.76867	0.77600	0.72883	0.78750	0.74091	0.56751
fp4-simUI-subatomic-0.48	0.79250	0.76033	0.77282	0.73291	0.79250	0.74178	0.56748
fp3-simUI-subatomic-0.81	0.72450	0.82100	0.78055	0.76876	0.72450	0.72222	0.56746
fp3-simGIC-all-0.47	0.76500	0.78967	0.77836	0.73974	0.76500	0.73554	0.56729
fp3-simUI-structure-0.84	0.71850	0.82433	0.78036	0.77610	0.71850	0.72293	0.56728
fp4-simUI-structure-0.60	0.79550	0.76533	0.77709	0.73160	0.79550	0.74930	0.56723
fp4-simUI-subatomic-0.49	0.79800	0.75800	0.77427	0.72451	0.79800	0.74301	0.56721
fp3-simGIC-structure-0.81	0.72200	0.82167	0.77991	0.77467	0.72200	0.72359	0.56712
fp4-simGIC-subatomic-0.63	0.77200	0.78367	0.77918	0.73398	0.77200	0.73612	0.56712
fp2-simGIC-all-0.49	0.73150	0.81233	0.77836	0.76921	0.73150	0.72412	0.56711
fp2-simUI-subatomic-0.62	0.65600	0.86933	0.78064	0.82164	0.65600	0.69941	0.56699
fp2-simGIC-structure-0.67	0.67550	0.86033	0.78336	0.80246	0.67550	0.70726	0.56697
fp3-simGIC-structure-0.33	0.75650	0.79100	0.77727	0.75541	0.75650	0.73449	0.56697
fp3-simGIC-structure-0.53	0.73650	0.80867	0.77918	0.76742	0.73650	0.72659	0.56696
fp2-simGIC-role-0.12	0.84850	0.70767	0.76609	0.69728	0.84850	0.75059	0.56695
fp3-simUI-all-0.48	0.79650	0.75600	0.77182	0.73155	0.79650	0.74061	0.56691
fp2-simGIC-role-0.71	0.69250	0.85167	0.78518	0.78248	0.69250	0.71535	0.56683
fp2-simUI-subatomic-0.73	0.66150	0.86700	0.78018	0.82243	0.66150	0.70443	0.56682
fp2-simGIC-structure-0.39	0.72100	0.82300	0.78118	0.76842	0.72100	0.72276	0.56677
fp3-simGIC-subatomic-0.57	0.74350	0.80133	0.77800	0.76179	0.74350	0.72908	0.56677
fp2-simUI-structure-0.68	0.68450	0.85233	0.78091	0.79224	0.68450	0.70645	0.56673
fp3-simUI-role-0.62	0.77000	0.77867	0.77382	0.74263	0.77000	0.73148	0.56669
fp4-simUI-role-0.69	0.76950	0.78867	0.78064	0.73106	0.76950	0.73300	0.56669
fp4-simUI-all-0.82	0.77100	0.78133	0.77791	0.73627	0.77100	0.73324	0.56666
fp2-simGIC-subatomic-0.64	0.70600	0.83167	0.77882	0.77291	0.70600	0.70521	0.56665
fp4-simGIC-structure-0.16	0.82450	0.73200	0.76855	0.71187	0.82450	0.74752	0.5666
fp3-simUI-subatomic-0.85	0.71450	0.82567	0.77991	0.77570	0.71450	0.71792	0.56658
fp2-simGIC-role-0.72	0.69650	0.85067	0.78755	0.76183	0.69650	0.70623	0.56648
fp3-simGIC-subatomic-0.54	0.74100	0.80700	0.78000	0.75943	0.74100	0.72874	0.56643
fp2-simGIC-subatomic-0.47	0.71450	0.82833	0.78245	0.76982	0.71450	0.71856	0.56642
fp2-simGIC-subatomic-0.06	0.83550	0.71867	0.76627	0.71267	0.83550	0.75018	0.56638
fp3-simGIC-subatomic-0.72	0.74350	0.80500	0.78009	0.75563	0.74350	0.72922	0.56636
fp2-simGIC-role-0.32	0.78150	0.76800	0.77336	0.73790	0.78150	0.73650	0.56632
fp4-simUI-role-0.65	0.78000	0.78000	0.78082	0.72494	0.78000	0.73730	0.56629
fp4-simGIC-structure-0.17	0.82900	0.73000	0.77082	0.70480	0.82900	0.74967	0.56629
fp3-simGIC-all-0.76	0.74350	0.80000	0.77745	0.76411	0.74350	0.72804	0.56627
fp3-simGIC-structure-0.47	0.75250	0.79867	0.77955	0.74881	0.75250	0.73234	0.56616
fp3-simUI-all-0.86	0.74400	0.80233	0.77864	0.75717	0.74400	0.72471	0.56611
fp4-simUI-all-0.62	0.79200	0.76567	0.77645	0.72569	0.79200	0.74454	0.56608
fp4-simUI-structure-0.64	0.79600	0.76067	0.77682	0.72237	0.79600	0.74370	0.56596
fp2-simUI-all-0.84	0.69850	0.83800	0.77873	0.79060	0.69850	0.70914	0.56585
fp3-simUI-subatomic-0.64	0.74400	0.80167	0.77736	0.76126	0.74400	0.72894	0.56579
fp3-simGIC-subatomic-0.56	0.74100	0.80400	0.77864	0.76124	0.74100	0.72829	0.56569
fp3-simGIC-subatomic-0.49	0.74900	0.80533	0.78009	0.74814	0.74900	0.73184	0.5656
fp4-simGIC-structure-0.65	0.76100	0.78867	0.77900	0.74067	0.76100	0.72819	0.56555
fp2-simGIC-all-0.44	0.73450	0.80833	0.77709	0.76108	0.73450	0.71692	0.56546
fp2-simGIC-structure-0.08	0.82800	0.72767	0.76855	0.70029	0.82800	0.74201	0.56546
fp3-simGIC-structure-0.30	0.76350	0.79400	0.78036	0.73585	0.76350	0.73419	0.56545
fp3-simGIC-all-0.05	0.83950	0.71900	0.76891	0.69552	0.83950	0.74902	0.56534
fp4-simGIC-structure-0.14	0.82150	0.72967	0.76764	0.70480	0.82150	0.73691	0.56526
fp4-simUI-subatomic-0.53	0.78900	0.76633	0.77464	0.72310	0.78900	0.73690	0.56523
fp3-simUI-subatomic-0.70	0.74850	0.80267	0.78045	0.74930	0.74850	0.73116	0.56501
fp4-simUI-subatomic-0.57	0.78150	0.77233	0.77691	0.73170	0.78150	0.74092	0.56497
fp3-simGIC-subatomic-0.46	0.75350	0.79333	0.77655	0.75671	0.75350	0.73585	0.56495
fp3-simGIC-subatomic-0.36	0.75100	0.80367	0.77982	0.74867	0.75100	0.73572	0.56489
fp2-simUI-structure-0.78	0.66500	0.86000	0.78009	0.81276	0.66500	0.69584	0.56485
fp3-simGIC-subatomic-0.58	0.74250	0.80500	0.77873	0.75957	0.74250	0.73104	0.56485
fp2-simUI-structure-0.87	0.68100	0.84867	0.78055	0.80400	0.68100	0.71183	0.5647
fp3-simGIC-role-0.22	0.75600	0.79300	0.77791	0.74717	0.75600	0.72974	0.56469
fp2-simGIC-structure-0.65	0.69150	0.84300	0.78027	0.79348	0.69150	0.71216	0.56463
fp4-simUI-all-0.73	0.78950	0.76367	0.77582	0.72602	0.78950	0.73927	0.56458
fp3-simGIC-all-0.84	0.72700	0.81700	0.77791	0.77788	0.72700	0.72873	0.56444
fp3-simUI-role-0.74	0.75850	0.79500	0.77973	0.74548	0.75850	0.73580	0.56441
fp2-simGIC-role-0.60	0.71600	0.82933	0.78127	0.76813	0.71600	0.71824	0.5644
fp2-simUI-structure-0.85	0.67500	0.86133	0.78355	0.78440	0.67500	0.70194	0.56436
fp3-simUI-role-0.59	0.76600	0.77900	0.77255	0.75225	0.76600	0.73488	0.56433
fp2-simGIC-all-0.55	0.69900	0.83933	0.78127	0.77699	0.69900	0.70967	0.56432
fp2-simGIC-structure-0.54	0.71600	0.81867	0.77436	0.78249	0.71600	0.71626	0.56424
fp4-simGIC-subatomic-0.27	0.78950	0.76167	0.77464	0.72873	0.78950	0.74000	0.56419
fp3-simGIC-all-0.25	0.74600	0.79300	0.77400	0.76355	0.74600	0.72999	0.56416
fp4-simUI-all-0.60	0.78050	0.76900	0.77518	0.73321	0.78050	0.73647	0.5641
fp3-simGIC-all-0.08	0.81500	0.73233	0.76582	0.71204	0.81500	0.73851	0.56409
fp2-simGIC-role-0.70	0.70400	0.83667	0.78255	0.78433	0.70400	0.71921	0.56402
fp4-simGIC-structure-0.10	0.83500	0.71467	0.76336	0.69807	0.83500	0.73946	0.56401
fp3-simGIC-subatomic-0.06	0.82600	0.72567	0.76645	0.70851	0.82600	0.74464	0.56395
fp2-simGIC-role-0.34	0.77350	0.77267	0.77382	0.72980	0.77350	0.72916	0.56393
fp3-simGIC-all-0.60	0.74750	0.80100	0.77882	0.74925	0.74750	0.72931	0.56391
fp3-simGIC-subatomic-0.43	0.75400	0.79567	0.78000	0.73975	0.75400	0.73106	0.56386
fp3-simGIC-structure-0.42	0.75600	0.79800	0.77991	0.74240	0.75600	0.73249	0.56385
fp2-simGIC-structure-0.42	0.72550	0.81633	0.77700	0.76859	0.72550	0.72373	0.56383
fp4-simUI-subatomic-0.52	0.79750	0.75333	0.77145	0.72438	0.79750	0.73931	0.56371
fp4-simUI-subatomic-0.54	0.78350	0.76800	0.77545	0.73479	0.78350	0.74001	0.56371
fp4-simGIC-subatomic-0.14	0.82750	0.72867	0.76936	0.70095	0.82750	0.74554	0.5637
fp3-simUI-all-0.71	0.75600	0.79400	0.77782	0.74261	0.75600	0.73058	0.56365
fp3-simGIC-subatomic-0.59	0.73950	0.80667	0.77700	0.76002	0.73950	0.72694	0.56358
fp3-simGIC-subatomic-0.62	0.74650	0.80067	0.77873	0.75000	0.74650	0.72647	0.56358
fp2-simGIC-role-0.39	0.75250	0.79067	0.77336	0.75270	0.75250	0.72731	0.56354
fp3-simGIC-structure-0.73	0.73500	0.80300	0.77618	0.76005	0.73500	0.72120	0.56346
fp4-simUI-role-0.52	0.79400	0.75367	0.77300	0.72448	0.79400	0.74040	0.56338
fp4-simUI-structure-0.52	0.80200	0.75367	0.77255	0.72099	0.80200	0.74495	0.56336
fp2-simGIC-role-0.74	0.67900	0.85467	0.78118	0.79752	0.67900	0.71010	0.56331
fp4-simUI-role-0.49	0.79800	0.74933	0.77000	0.72963	0.79800	0.74248	0.5632
fp3-simGIC-structure-0.70	0.73950	0.80500	0.77936	0.75166	0.73950	0.72292	0.56315
fp3-simUI-all-0.70	0.74950	0.79667	0.77855	0.74674	0.74950	0.72858	0.56307
fp4-simGIC-all-0.15	0.85300	0.70100	0.76427	0.69757	0.85300	0.75354	0.56306
fp3-simGIC-subatomic-0.74	0.73700	0.80467	0.77782	0.76137	0.73700	0.72312	0.563
fp3-simGIC-subatomic-0.40	0.75650	0.79133	0.77709	0.74848	0.75650	0.73379	0.56286
fp4-simGIC-subatomic-0.16	0.82400	0.72967	0.76845	0.70678	0.82400	0.74603	0.56285
fp2-simGIC-subatomic-0.68	0.67800	0.85000	0.77927	0.79658	0.67800	0.69934	0.56284
fp3-simUI-subatomic-0.68	0.73750	0.80500	0.77691	0.75679	0.73750	0.72419	0.56284
fp4-simUI-all-0.69	0.77050	0.77967	0.77518	0.73105	0.77050	0.72734	0.56284
fp2-simUI-structure-0.86	0.68100	0.85200	0.78100	0.78888	0.68100	0.70590	0.56283
fp3-simUI-role-0.56	0.77400	0.77367	0.77445	0.73989	0.77400	0.73855	0.56274
fp2-simGIC-all-0.80	0.68350	0.85400	0.78391	0.77726	0.68350	0.70494	0.56271
fp2-simUI-all-0.86	0.69000	0.83567	0.77618	0.79967	0.69000	0.70621	0.5627
fp3-simUI-role-0.75	0.74550	0.80133	0.77918	0.74845	0.74550	0.72720	0.56269
fp3-simGIC-role-0.47	0.75250	0.79200	0.77709	0.75355	0.75250	0.72930	0.56259
fp4-simGIC-role-0.16	0.85450	0.69967	0.76464	0.68718	0.85450	0.75118	0.56244
fp4-simGIC-all-0.24	0.82750	0.72367	0.76645	0.70858	0.82750	0.74850	0.56242
fp3-simUI-role-0.76	0.76000	0.78967	0.77645	0.74300	0.76000	0.73411	0.56219
fp2-simGIC-role-0.42	0.75650	0.78800	0.77600	0.75181	0.75650	0.72899	0.56213
fp2-simGIC-subatomic-0.52	0.71550	0.82133	0.77855	0.77549	0.71550	0.71752	0.5621
fp3-simGIC-role-0.16	0.78100	0.76567	0.77236	0.72903	0.78100	0.73105	0.56209
fp3-simGIC-role-0.51	0.75200	0.79600	0.77809	0.73885	0.75200	0.72970	0.56207
fp2-simUI-role-0.84	0.70500	0.83267	0.77827	0.77693	0.70500	0.71492	0.56205
fp3-simGIC-structure-0.71	0.74550	0.79900	0.77673	0.75863	0.74550	0.73117	0.56203
fp2-simGIC-role-0.31	0.77200	0.77533	0.77336	0.72863	0.77200	0.72747	0.56199
fp2-simGIC-structure-0.62	0.72000	0.81600	0.77418	0.77185	0.72000	0.71688	0.56194
fp2-simGIC-all-0.76	0.69500	0.84333	0.78273	0.77596	0.69500	0.71225	0.56192
fp4-simGIC-structure-0.74	0.75350	0.78800	0.77491	0.74242	0.75350	0.71950	0.56187
fp2-simGIC-all-0.65	0.69250	0.84667	0.78336	0.78049	0.69250	0.71322	0.56185
fp2-simUI-subatomic-0.69	0.65750	0.86500	0.77909	0.81089	0.65750	0.70090	0.56172
fp3-simGIC-subatomic-0.31	0.76050	0.78800	0.77491	0.74414	0.76050	0.73490	0.56168
fp4-simGIC-all-0.71	0.77050	0.78133	0.77500	0.73699	0.77050	0.73611	0.56168
fp3-simGIC-structure-0.82	0.73150	0.80667	0.77673	0.76180	0.73150	0.72488	0.56162
fp4-simUI-structure-0.45	0.79550	0.75800	0.77355	0.72488	0.79550	0.74272	0.56162
fp4-simGIC-all-0.19	0.82800	0.72000	0.76527	0.70352	0.82800	0.74552	0.5615
fp2-simGIC-role-0.53	0.73050	0.81033	0.77755	0.74926	0.73050	0.71398	0.56149
fp3-simUI-all-0.69	0.75900	0.78833	0.77455	0.73686	0.75900	0.72225	0.56143
fp2-simGIC-role-0.64	0.70350	0.82833	0.77736	0.77781	0.70350	0.70989	0.5614
fp3-simUI-role-0.60	0.77000	0.77833	0.77409	0.73426	0.77000	0.73274	0.56139
fp2-simGIC-all-0.68	0.68200	0.84733	0.78009	0.79340	0.68200	0.70347	0.56133
fp3-simGIC-all-0.27	0.73600	0.81000	0.77864	0.75333	0.73600	0.72520	0.56133
fp4-simGIC-structure-0.66	0.74650	0.79733	0.77700	0.74774	0.74650	0.71987	0.56129
fp2-simGIC-role-0.68	0.68900	0.84567	0.78109	0.77893	0.68900	0.70135	0.56127
fp2-simUI-subatomic-0.58	0.64800	0.87533	0.78191	0.82029	0.64800	0.70019	0.56126
fp3-simGIC-subatomic-0.33	0.76000	0.79300	0.77618	0.73936	0.76000	0.73382	0.56124
fp2-simGIC-subatomic-0.56	0.69500	0.83467	0.77800	0.79429	0.69500	0.71245	0.5612
fp2-simUI-subatomic-0.59	0.65400	0.86867	0.78036	0.80998	0.65400	0.69605	0.56118
fp3-simGIC-subatomic-0.69	0.74750	0.79633	0.77609	0.75155	0.74750	0.72808	0.56113
fp3-simGIC-all-0.31	0.74550	0.79967	0.77691	0.75568	0.74550	0.73297	0.56111
fp3-simGIC-all-0.49	0.75650	0.78900	0.77582	0.74529	0.75650	0.73259	0.56108
fp3-simGIC-subatomic-0.60	0.73550	0.80867	0.77864	0.74189	0.73550	0.71440	0.56108
fp3-simUI-all-0.54	0.77050	0.77400	0.77218	0.73474	0.77050	0.72808	0.56106
fp2-simUI-structure-0.81	0.67250	0.85800	0.78109	0.79212	0.67250	0.70317	0.561
fp3-simGIC-role-0.26	0.75300	0.79033	0.77600	0.74605	0.75300	0.72812	0.56098
fp3-simGIC-subatomic-0.71	0.74400	0.79833	0.77636	0.75170	0.74400	0.72628	0.56097
fp3-simGIC-subatomic-0.79	0.73200	0.81133	0.77800	0.76329	0.73200	0.72929	0.56091
fp2-simUI-structure-0.76	0.66200	0.85733	0.77782	0.81460	0.66200	0.69767	0.56084
fp3-simGIC-subatomic-0.78	0.73300	0.80800	0.77600	0.75849	0.73300	0.72057	0.56078
fp3-simGIC-structure-0.38	0.76250	0.78967	0.77718	0.74051	0.76250	0.73597	0.56076
fp4-simUI-subatomic-0.66	0.78650	0.76500	0.77245	0.72268	0.78650	0.73782	0.56075
fp2-simGIC-structure-0.60	0.68800	0.84600	0.78018	0.78249	0.68800	0.71042	0.56074
fp3-simGIC-structure-0.31	0.75250	0.79233	0.77736	0.74602	0.75250	0.73081	0.56058
fp3-simGIC-subatomic-0.55	0.74000	0.80633	0.77873	0.75364	0.74000	0.73110	0.56057
fp4-simUI-all-0.68	0.78400	0.76700	0.77545	0.71655	0.78400	0.73244	0.56053
fp4-simUI-all-0.56	0.79550	0.75433	0.77091	0.72035	0.79550	0.74017	0.56052
fp3-simGIC-structure-0.84	0.72400	0.81267	0.77500	0.76640	0.72400	0.71716	0.56051
fp3-simGIC-structure-0.43	0.75550	0.78833	0.77582	0.74497	0.75550	0.72952	0.56046
fp4-simUI-role-0.47	0.79100	0.76000	0.77382	0.72156	0.79100	0.73883	0.56025
fp2-simUI-all-0.65	0.65900	0.86467	0.77864	0.80786	0.65900	0.69067	0.56021
fp3-simGIC-subatomic-0.65	0.73650	0.80867	0.77736	0.75357	0.73650	0.72489	0.56005
fp3-simUI-all-0.90	0.71850	0.82133	0.77882	0.76652	0.71850	0.72245	0.56004
fp3-simUI-all-0.68	0.75350	0.79000	0.77464	0.74312	0.75350	0.72835	0.56001
fp3-simGIC-structure-0.46	0.73950	0.80433	0.77791	0.74974	0.73950	0.72185	0.56001
fp4-simUI-structure-0.68	0.77150	0.77067	0.76955	0.73717	0.77150	0.72799	0.55997
fp4-simUI-role-0.48	0.80500	0.75200	0.77409	0.71256	0.80500	0.74660	0.55997
fp2-simGIC-all-0.11	0.81100	0.73267	0.76255	0.71967	0.81100	0.74046	0.55996
fp4-simUI-subatomic-0.63	0.78300	0.76367	0.77200	0.72576	0.78300	0.73662	0.55995
fp4-simUI-all-0.61	0.77800	0.77100	0.77445	0.72957	0.77800	0.73715	0.55993
fp3-simGIC-subatomic-0.86	0.71950	0.81800	0.77782	0.77033	0.71950	0.72146	0.55988
fp3-simUI-role-0.69	0.74700	0.79600	0.77518	0.74855	0.74700	0.72327	0.55987
fp3-simGIC-subatomic-0.35	0.75000	0.79267	0.77382	0.75048	0.75000	0.72956	0.55986
fp3-simGIC-all-0.78	0.74350	0.79900	0.77627	0.75305	0.74350	0.72082	0.55974
fp3-simGIC-role-0.20	0.77750	0.76467	0.77036	0.73194	0.77750	0.73225	0.55969
fp3-simGIC-structure-0.76	0.73300	0.80733	0.77409	0.75633	0.73300	0.71925	0.55961
fp3-simUI-subatomic-0.87	0.71350	0.81767	0.77445	0.77974	0.71350	0.71632	0.5596
fp2-simUI-subatomic-0.83	0.68800	0.84100	0.77682	0.78731	0.68800	0.70387	0.55958
fp2-simUI-all-0.82	0.69050	0.84300	0.77909	0.78747	0.69050	0.71694	0.55948
fp4-simUI-structure-0.39	0.80250	0.74233	0.76800	0.72381	0.80250	0.74003	0.55948
fp2-simUI-structure-0.67	0.66200	0.86233	0.77900	0.80712	0.66200	0.69956	0.55946
fp4-simGIC-subatomic-0.70	0.75800	0.78333	0.77173	0.73021	0.75800	0.71743	0.55944
fp4-simUI-structure-0.40	0.79450	0.75500	0.77164	0.71873	0.79450	0.74016	0.55939
fp2-simGIC-subatomic-0.58	0.71550	0.82300	0.77818	0.76674	0.71550	0.71861	0.55936
fp2-simGIC-all-0.37	0.75600	0.78200	0.77218	0.74849	0.75600	0.72854	0.55935
fp3-simUI-role-0.78	0.75550	0.78933	0.77400	0.74693	0.75550	0.72938	0.55933
fp3-simGIC-subatomic-0.15	0.76700	0.77633	0.77436	0.73599	0.76700	0.73052	0.55932
fp2-simGIC-subatomic-0.62	0.71700	0.82167	0.77827	0.76488	0.71700	0.71617	0.55925
fp2-simGIC-all-0.07	0.81450	0.72833	0.76545	0.70985	0.81450	0.73715	0.55924
fp3-simGIC-structure-0.17	0.74600	0.79167	0.77318	0.74862	0.74600	0.72346	0.55923
fp3-simGIC-structure-0.77	0.73800	0.80467	0.77636	0.75464	0.73800	0.72506	0.55916
fp2-simGIC-subatomic-0.55	0.71000	0.83000	0.78000	0.75026	0.71000	0.70949	0.55913
fp3-simGIC-role-0.85	0.72850	0.81100	0.77436	0.76413	0.72850	0.72323	0.55903
fp4-simUI-all-0.77	0.76050	0.78167	0.77282	0.74275	0.76050	0.72592	0.559
fp3-simGIC-subatomic-0.07	0.81550	0.73533	0.76927	0.70733	0.81550	0.74383	0.55899
fp3-simGIC-structure-0.44	0.75350	0.79300	0.77600	0.74298	0.75350	0.73077	0.5589
fp2-simGIC-subatomic-0.51	0.70200	0.83400	0.77927	0.76631	0.70200	0.70955	0.55884
fp2-simGIC-all-0.40	0.73800	0.79500	0.77173	0.75738	0.73800	0.71995	0.55882
fp4-simGIC-role-0.19	0.83850	0.70833	0.76173	0.69376	0.83850	0.74287	0.55876
fp2-simGIC-all-0.47	0.72000	0.81600	0.77427	0.76776	0.72000	0.71554	0.55875
fp4-simUI-subatomic-0.50	0.78900	0.75900	0.77000	0.72040	0.78900	0.73503	0.55875
fp4-simUI-subatomic-0.58	0.78250	0.76933	0.77582	0.71443	0.78250	0.73466	0.55865
fp3-simUI-role-0.90	0.72350	0.81500	0.77709	0.76836	0.72350	0.72482	0.55862
fp3-simGIC-role-0.78	0.74800	0.79767	0.77636	0.74562	0.74800	0.73005	0.5586
fp2-simUI-role-0.80	0.66750	0.86000	0.77982	0.79419	0.66750	0.69948	0.55844
fp2-simGIC-structure-0.38	0.73400	0.80233	0.77509	0.75392	0.73400	0.71623	0.5584
fp3-simGIC-role-0.80	0.73850	0.80300	0.77509	0.75405	0.73850	0.72643	0.55832
fp3-simGIC-all-0.16	0.76900	0.77600	0.77373	0.73569	0.76900	0.73616	0.55818
fp3-simGIC-subatomic-0.14	0.77100	0.76333	0.76573	0.73762	0.77100	0.72486	0.55816
fp3-simUI-all-0.89	0.71950	0.81667	0.77500	0.76312	0.71950	0.71667	0.55815
fp4-simGIC-subatomic-0.12	0.82300	0.72533	0.76727	0.71252	0.82300	0.74602	0.55814
fp2-simGIC-all-0.06	0.81050	0.73500	0.76809	0.70945	0.81050	0.73919	0.55813
fp3-simGIC-role-0.21	0.75550	0.78400	0.77200	0.74765	0.75550	0.72756	0.55812
fp3-simGIC-structure-0.58	0.73950	0.80300	0.77791	0.74824	0.73950	0.72577	0.5581
fp3-simUI-role-0.79	0.73850	0.79967	0.77582	0.75994	0.73850	0.73014	0.55803
fp3-simUI-subatomic-0.80	0.74050	0.80467	0.77755	0.74638	0.74050	0.72862	0.558
fp3-simGIC-subatomic-0.27	0.75200	0.79533	0.77764	0.73786	0.75200	0.72868	0.55787
fp3-simUI-all-0.85	0.74050	0.80133	0.77718	0.74919	0.74050	0.72654	0.55779
fp3-simGIC-role-0.15	0.80450	0.74267	0.76682	0.71100	0.80450	0.73392	0.55778
fp3-simGIC-all-0.80	0.72500	0.81400	0.77809	0.75055	0.72500	0.71359	0.55774
fp3-simUI-subatomic-0.79	0.74750	0.79500	0.77545	0.73462	0.74750	0.72020	0.5577
fp3-simGIC-all-0.30	0.75900	0.78133	0.77355	0.73271	0.75900	0.72140	0.55769
fp2-simGIC-subatomic-0.54	0.71550	0.81867	0.77491	0.76800	0.71550	0.71132	0.55767
fp3-simGIC-structure-0.32	0.74600	0.79500	0.77318	0.74931	0.74600	0.72790	0.55754
fp2-simGIC-subatomic-0.63	0.70300	0.82767	0.77500	0.77844	0.70300	0.71510	0.5575
fp2-simUI-structure-0.83	0.67900	0.84700	0.77800	0.79525	0.67900	0.70344	0.55746
fp2-simGIC-all-0.30	0.78250	0.75833	0.76736	0.72523	0.78250	0.72671	0.55745
fp3-simUI-role-0.71	0.74050	0.80533	0.77964	0.74473	0.74050	0.72551	0.55744
fp4-simGIC-all-0.27	0.79800	0.74733	0.76973	0.71429	0.79800	0.73824	0.55744
fp2-simUI-subatomic-0.64	0.64600	0.87233	0.77836	0.80918	0.64600	0.68672	0.55743
fp3-simGIC-structure-0.48	0.74750	0.79500	0.77500	0.74463	0.74750	0.72603	0.55734
fp4-simUI-all-0.55	0.79700	0.75200	0.77009	0.71071	0.79700	0.73730	0.55734
fp2-simGIC-all-0.64	0.69350	0.83767	0.77745	0.78562	0.69350	0.71348	0.55726
fp3-simUI-subatomic-0.76	0.74250	0.79333	0.77373	0.75292	0.74250	0.71843	0.55726
fp3-simUI-role-0.84	0.72500	0.81233	0.77491	0.75958	0.72500	0.72053	0.55723
fp3-simUI-role-0.85	0.73200	0.80533	0.77418	0.75854	0.73200	0.72481	0.55719
fp3-simGIC-structure-0.54	0.73750	0.80533	0.77645	0.74813	0.73750	0.72246	0.55715
fp4-simGIC-all-0.26	0.78900	0.75733	0.76982	0.72094	0.78900	0.73432	0.55711
fp4-simUI-subatomic-0.67	0.77950	0.77367	0.77618	0.71255	0.77950	0.73260	0.55704
fp4-simGIC-structure-0.67	0.76400	0.78033	0.77364	0.73989	0.76400	0.73130	0.55704
fp2-simGIC-subatomic-0.44	0.72800	0.80900	0.77464	0.75718	0.72800	0.72062	0.55696
fp3-simGIC-structure-0.85	0.72500	0.81267	0.77491	0.76017	0.72500	0.72058	0.55695
fp2-simGIC-subatomic-0.25	0.78100	0.76500	0.77127	0.72349	0.78100	0.73158	0.55693
fp4-simUI-structure-0.41	0.78450	0.76133	0.77018	0.72581	0.78450	0.73825	0.55691
fp2-simGIC-subatomic-0.61	0.70250	0.82633	0.77618	0.77794	0.70250	0.70947	0.5568
fp3-simUI-role-0.53	0.77300	0.77267	0.77273	0.72308	0.77300	0.72972	0.5568
fp4-simUI-structure-0.54	0.78850	0.75800	0.77100	0.72336	0.78850	0.73713	0.5568
fp3-simUI-all-0.52	0.76150	0.77867	0.77218	0.72954	0.76150	0.72303	0.55679
fp2-simGIC-structure-0.55	0.73350	0.80867	0.77636	0.74526	0.73350	0.71966	0.55666
fp3-simGIC-subatomic-0.77	0.72250	0.81267	0.77564	0.75814	0.72250	0.71945	0.55647
fp3-simGIC-structure-0.75	0.72250	0.81333	0.77591	0.76698	0.72250	0.72146	0.55645
fp4-simGIC-subatomic-0.13	0.83700	0.70967	0.76182	0.69794	0.83700	0.74601	0.55638
fp4-simGIC-all-0.68	0.77050	0.77567	0.77336	0.73390	0.77050	0.73448	0.55635
fp2-simGIC-structure-0.44	0.72200	0.82067	0.77936	0.75265	0.72200	0.72085	0.55631
fp4-simUI-structure-0.44	0.79900	0.74600	0.76782	0.72139	0.79900	0.73902	0.55628
fp3-simGIC-all-0.82	0.72500	0.81033	0.77300	0.75029	0.72500	0.71199	0.55627
fp4-simUI-all-0.57	0.76800	0.77700	0.77245	0.71986	0.76800	0.72590	0.55623
fp4-simGIC-all-0.23	0.80400	0.73367	0.76445	0.71294	0.80400	0.73400	0.55615
fp4-simUI-subatomic-0.46	0.78400	0.76500	0.77164	0.71533	0.78400	0.73413	0.55609
fp4-simUI-all-0.84	0.77300	0.76800	0.77045	0.72949	0.77300	0.72809	0.55605
fp3-simUI-role-0.41	0.78150	0.76333	0.77082	0.72526	0.78150	0.73517	0.55602
fp3-simGIC-subatomic-0.52	0.73900	0.80200	0.77636	0.74929	0.73900	0.72644	0.55594
fp3-simUI-structure-0.82	0.72050	0.81733	0.77664	0.76224	0.72050	0.72322	0.55589
fp3-simGIC-subatomic-0.04	0.84250	0.69900	0.75818	0.69436	0.84250	0.74332	0.55587
fp2-simGIC-structure-0.63	0.69300	0.83933	0.77900	0.77650	0.69300	0.71221	0.55585
fp4-simUI-all-0.79	0.77850	0.76767	0.77064	0.72607	0.77850	0.73196	0.55583
fp3-simGIC-all-0.83	0.72000	0.80933	0.77400	0.76682	0.72000	0.71803	0.55575
fp3-simUI-all-0.51	0.78100	0.76367	0.76955	0.72488	0.78100	0.73252	0.55572
fp4-simGIC-all-0.75	0.75900	0.78467	0.77200	0.73710	0.75900	0.72624	0.55563
fp4-simUI-all-0.83	0.76400	0.77667	0.77045	0.73815	0.76400	0.72761	0.55561
fp3-simUI-role-0.91	0.72100	0.81400	0.77345	0.75924	0.72100	0.71542	0.55543
fp2-simGIC-all-0.60	0.71150	0.82067	0.77491	0.76514	0.71150	0.71373	0.55534
fp2-simGIC-structure-0.03	0.82850	0.71633	0.76182	0.70355	0.82850	0.74583	0.55534
fp3-simGIC-all-0.79	0.73650	0.80233	0.77518	0.74958	0.73650	0.72456	0.5553
fp2-simGIC-role-0.05	0.82600	0.71667	0.76036	0.70000	0.82600	0.73704	0.55521
fp4-simUI-all-0.58	0.77900	0.76900	0.77391	0.71730	0.77900	0.73248	0.55517
fp4-simUI-subatomic-0.70	0.77850	0.76733	0.77218	0.72580	0.77850	0.73528	0.55516
fp3-simUI-role-0.83	0.72500	0.81300	0.77636	0.75262	0.72500	0.71996	0.55511
fp3-simUI-subatomic-0.78	0.74050	0.79367	0.77091	0.75819	0.74050	0.72612	0.55506
fp3-simUI-role-0.81	0.73750	0.80100	0.77455	0.74721	0.73750	0.72466	0.55505
fp4-simGIC-all-0.74	0.74700	0.78467	0.76936	0.74934	0.74700	0.71984	0.555
fp2-simGIC-structure-0.53	0.70250	0.83100	0.77809	0.76650	0.70250	0.71300	0.55495
fp3-simGIC-subatomic-0.80	0.72850	0.80733	0.77382	0.75789	0.72850	0.72280	0.55489
fp3-simUI-role-0.88	0.72300	0.81500	0.77664	0.76169	0.72300	0.72454	0.55488
fp3-simGIC-role-0.89	0.72700	0.80767	0.77482	0.75618	0.72700	0.71846	0.55486
fp4-simGIC-all-0.22	0.81200	0.73133	0.76500	0.70483	0.81200	0.73546	0.55468
fp3-simGIC-all-0.29	0.74800	0.78533	0.76918	0.74730	0.74800	0.72002	0.55454
fp3-simUI-all-0.94	0.72000	0.81300	0.77527	0.76445	0.72000	0.72063	0.5545
fp2-simUI-all-0.52	0.64050	0.87367	0.77655	0.81864	0.64050	0.69549	0.55449
fp4-simGIC-role-0.21	0.81250	0.72400	0.76009	0.71177	0.81250	0.73640	0.55442
fp3-simGIC-structure-0.15	0.78000	0.76000	0.76855	0.72733	0.78000	0.73208	0.55434
fp4-simUI-structure-0.63	0.77800	0.76900	0.77109	0.71978	0.77800	0.72781	0.55421
fp2-simUI-subatomic-0.53	0.64350	0.87367	0.77900	0.81133	0.64350	0.69627	0.5542
fp3-simGIC-all-0.09	0.81600	0.72567	0.76136	0.70298	0.81600	0.73628	0.55412
fp2-simUI-subatomic-0.56	0.65150	0.86700	0.77636	0.80867	0.65150	0.69468	0.55406
fp3-simGIC-role-0.79	0.74000	0.79767	0.77409	0.74935	0.74000	0.72244	0.55399
fp2-simUI-all-0.78	0.68600	0.83867	0.77555	0.78518	0.68600	0.70567	0.55381
fp2-simGIC-all-0.62	0.69300	0.83933	0.78000	0.76694	0.69300	0.70756	0.5538
fp2-simGIC-structure-0.34	0.76250	0.77833	0.77255	0.73402	0.76250	0.72955	0.5538
fp3-simGIC-subatomic-0.42	0.75300	0.79467	0.77645	0.72450	0.75300	0.72610	0.55372
fp2-simUI-subatomic-0.68	0.64500	0.86633	0.77500	0.82218	0.64500	0.68954	0.55369
fp3-simUI-subatomic-0.89	0.71900	0.81233	0.77436	0.76826	0.71900	0.71790	0.55366
fp3-simUI-role-0.92	0.71600	0.81233	0.77400	0.77453	0.71600	0.72159	0.55365
fp3-simUI-all-0.57	0.77700	0.76367	0.77000	0.71649	0.77700	0.72726	0.55364
fp3-simGIC-role-0.84	0.72800	0.81067	0.77573	0.74905	0.72800	0.72103	0.55364
fp4-simUI-structure-0.57	0.77850	0.76900	0.77373	0.71852	0.77850	0.73495	0.55352
fp2-simGIC-all-0.42	0.73850	0.79167	0.76836	0.75567	0.73850	0.71898	0.55351
fp4-simGIC-structure-0.01	0.83450	0.70367	0.75736	0.69635	0.83450	0.73752	0.55348
fp4-simUI-structure-0.51	0.77600	0.76500	0.76927	0.71796	0.77600	0.72722	0.55346
fp4-simGIC-subatomic-0.66	0.77350	0.76800	0.77164	0.70861	0.77350	0.72165	0.55329
fp3-simUI-subatomic-0.65	0.74250	0.79633	0.77482	0.74628	0.74250	0.72456	0.55326
fp2-simUI-subatomic-0.79	0.68450	0.83467	0.77100	0.79421	0.68450	0.70268	0.55322
fp4-simUI-subatomic-0.60	0.77650	0.76767	0.77218	0.71394	0.77650	0.72907	0.55319
fp3-simUI-subatomic-0.46	0.76500	0.77433	0.76927	0.73004	0.76500	0.72700	0.55315
fp3-simGIC-all-0.13	0.79400	0.74500	0.76427	0.70992	0.79400	0.72995	0.55311
fp3-simUI-role-0.36	0.77900	0.75867	0.76718	0.72338	0.77900	0.72737	0.55308
fp3-simGIC-structure-0.60	0.73600	0.80267	0.77555	0.74358	0.73600	0.72448	0.55303
fp3-simGIC-role-0.14	0.79950	0.74000	0.76527	0.69707	0.79950	0.72556	0.55299
fp3-simGIC-subatomic-0.76	0.71850	0.81033	0.77173	0.76260	0.71850	0.71171	0.5529
fp4-simGIC-subatomic-0.10	0.83200	0.71667	0.76418	0.69179	0.83200	0.74473	0.55288
fp3-simGIC-structure-0.80	0.72550	0.80533	0.77218	0.75336	0.72550	0.71450	0.55274
fp3-simGIC-structure-0.88	0.72200	0.80867	0.77282	0.76348	0.72200	0.71981	0.55254
fp4-simGIC-role-0.75	0.76100	0.78333	0.77627	0.72150	0.76100	0.72715	0.55254
fp3-simUI-role-0.35	0.78800	0.75533	0.76800	0.71307	0.78800	0.73233	0.55239
fp2-simUI-subatomic-0.63	0.63650	0.87033	0.77391	0.82529	0.63650	0.68353	0.55238
fp3-simUI-structure-0.85	0.72300	0.80867	0.77218	0.75802	0.72300	0.71615	0.55234
fp2-simGIC-subatomic-0.41	0.71000	0.81533	0.77082	0.76967	0.71000	0.70924	0.55231
fp3-simUI-structure-0.75	0.72500	0.81100	0.77327	0.75571	0.72500	0.72119	0.55228
fp4-simGIC-subatomic-0.11	0.82000	0.71867	0.75864	0.69721	0.82000	0.73433	0.55226
fp2-simUI-subatomic-0.80	0.66750	0.85433	0.77664	0.79809	0.66750	0.69910	0.55215
fp3-simUI-all-0.84	0.74100	0.80233	0.77627	0.73333	0.74100	0.72072	0.55203
fp3-simUI-all-0.92	0.71550	0.82033	0.77818	0.75021	0.71550	0.71223	0.55193
fp4-simUI-structure-0.67	0.77950	0.75967	0.76818	0.71523	0.77950	0.72792	0.5519
fp3-simGIC-subatomic-0.10	0.78200	0.75833	0.76736	0.71625	0.78200	0.72873	0.55188
fp3-simGIC-subatomic-0.82	0.72950	0.79833	0.76927	0.75888	0.72950	0.71542	0.55184
fp4-simUI-all-0.67	0.77500	0.76900	0.77200	0.71478	0.77500	0.72816	0.55182
fp4-simGIC-role-0.22	0.79250	0.74167	0.76218	0.71739	0.79250	0.72835	0.55174
fp4-simGIC-role-0.12	0.85300	0.68767	0.75609	0.68665	0.85300	0.74608	0.55173
fp2-simUI-role-0.76	0.67400	0.84267	0.77118	0.79351	0.67400	0.69566	0.5517
fp3-simGIC-structure-0.45	0.74500	0.79167	0.77145	0.73445	0.74500	0.71831	0.55168
fp3-simUI-role-0.89	0.71500	0.81567	0.77473	0.75155	0.71500	0.71002	0.55167
fp4-simUI-all-0.44	0.77600	0.76267	0.76864	0.72764	0.77600	0.73131	0.55157
fp4-simUI-role-0.78	0.76150	0.77767	0.77191	0.71757	0.76150	0.72002	0.55148
fp2-simUI-structure-0.70	0.67250	0.84633	0.77418	0.78640	0.67250	0.69558	0.55137
fp4-simUI-all-0.45	0.77550	0.76467	0.77045	0.71910	0.77550	0.73085	0.55136
fp3-simUI-all-0.93	0.72100	0.81233	0.77364	0.75329	0.72100	0.71325	0.55134
fp2-simGIC-all-0.56	0.69900	0.82967	0.77636	0.76281	0.69900	0.70678	0.55129
fp2-simGIC-all-0.10	0.82150	0.71700	0.75973	0.70017	0.82150	0.73690	0.55111
fp4-simUI-role-0.54	0.78450	0.76133	0.77136	0.71629	0.78450	0.73747	0.55111
fp2-simUI-subatomic-0.76	0.66800	0.85067	0.77445	0.78769	0.66800	0.69051	0.55109
fp2-simGIC-structure-0.36	0.75850	0.77533	0.76673	0.73631	0.75850	0.72443	0.55093
fp3-simGIC-subatomic-0.26	0.76350	0.77133	0.76536	0.73405	0.76350	0.72493	0.55087
fp3-simUI-structure-0.81	0.71450	0.81167	0.77345	0.77041	0.71450	0.71510	0.55086
fp4-simUI-role-0.41	0.79450	0.74133	0.76318	0.72421	0.79450	0.73890	0.55085
fp3-simUI-subatomic-0.86	0.71500	0.81467	0.77455	0.75800	0.71500	0.71455	0.5508
fp4-simGIC-all-0.14	0.83750	0.70800	0.76273	0.69194	0.83750	0.74685	0.55075
fp4-simGIC-all-0.20	0.81200	0.72867	0.76473	0.69640	0.81200	0.73512	0.55074
fp4-simUI-structure-0.42	0.79800	0.74767	0.76718	0.70593	0.79800	0.73508	0.55066
fp2-simGIC-structure-0.59	0.70400	0.82233	0.77136	0.77145	0.70400	0.71215	0.55064
fp3-simGIC-structure-0.87	0.73300	0.80267	0.77182	0.74521	0.73300	0.71870	0.55063
fp4-simUI-role-0.59	0.77600	0.76600	0.77027	0.71554	0.77600	0.72728	0.55062
fp4-simUI-role-0.75	0.75550	0.78167	0.77164	0.72792	0.75550	0.71726	0.55062
fp2-simGIC-all-0.09	0.82100	0.71767	0.76000	0.69244	0.82100	0.73492	0.5506
fp3-simGIC-subatomic-0.32	0.75000	0.78567	0.77018	0.72436	0.75000	0.71596	0.55057
fp3-simGIC-role-0.82	0.72250	0.80800	0.77309	0.75571	0.72250	0.71735	0.55046
fp4-simUI-structure-0.37	0.79350	0.74600	0.76509	0.71257	0.79350	0.73382	0.55044
fp4-simGIC-structure-0.71	0.75550	0.77333	0.76736	0.73610	0.75550	0.71680	0.55042
fp3-simUI-structure-0.83	0.71800	0.81100	0.77345	0.75086	0.71800	0.71221	0.55039
fp2-simGIC-subatomic-0.60	0.70150	0.82600	0.77427	0.76061	0.70150	0.70621	0.55032
fp2-simGIC-role-0.29	0.78150	0.75267	0.76491	0.72148	0.78150	0.72772	0.55021
fp3-simGIC-subatomic-0.28	0.75350	0.78067	0.76973	0.73461	0.75350	0.72198	0.5502
fp3-simUI-structure-0.88	0.71350	0.80467	0.76782	0.77539	0.71350	0.71009	0.55017
fp4-simUI-subatomic-0.45	0.78850	0.75033	0.76709	0.70532	0.78850	0.72727	0.5501
fp3-simUI-role-0.80	0.73150	0.80333	0.77427	0.74138	0.73150	0.71574	0.55008
fp3-simGIC-all-0.88	0.72550	0.80333	0.77218	0.75835	0.72550	0.72188	0.55008
fp4-simGIC-subatomic-0.69	0.75250	0.78800	0.77236	0.72410	0.75250	0.71878	0.55007
fp2-simGIC-role-0.07	0.81700	0.71633	0.75709	0.70042	0.81700	0.73306	0.55004
fp2-simUI-role-0.83	0.68650	0.83600	0.77473	0.78044	0.68650	0.70597	0.55002
fp3-simUI-subatomic-0.50	0.74800	0.77967	0.76582	0.74674	0.74800	0.71949	0.55002
fp4-simGIC-all-0.67	0.75550	0.78300	0.76973	0.72574	0.75550	0.71709	0.55001
fp3-simUI-role-0.70	0.74150	0.79300	0.77055	0.74114	0.74150	0.72186	0.5499
fp3-simGIC-structure-0.90	0.73100	0.79733	0.76827	0.75407	0.73100	0.71864	0.54989
fp3-simGIC-subatomic-0.44	0.74000	0.79700	0.77391	0.74146	0.74000	0.72349	0.54977
fp4-simUI-role-0.43	0.78950	0.75067	0.76582	0.71479	0.78950	0.73552	0.54974
fp3-simUI-subatomic-0.61	0.73500	0.79433	0.76927	0.75114	0.73500	0.71810	0.54968
fp4-simGIC-structure-0.04	0.82550	0.71367	0.75927	0.68836	0.82550	0.73462	0.54967
fp2-simGIC-all-0.41	0.72750	0.79433	0.76564	0.75969	0.72750	0.71256	0.54965
fp3-simUI-structure-0.72	0.72200	0.80933	0.77082	0.75395	0.72200	0.71623	0.54963
fp3-simGIC-subatomic-0.89	0.72100	0.80100	0.76727	0.76650	0.72100	0.71338	0.54958
fp3-simUI-all-0.66	0.73650	0.79033	0.76755	0.75622	0.73650	0.72189	0.54957
fp3-simUI-subatomic-0.67	0.73450	0.79867	0.77318	0.74855	0.73450	0.72080	0.54956
fp4-simGIC-role-0.71	0.75400	0.77800	0.76600	0.73290	0.75400	0.71146	0.54954
fp3-simGIC-structure-0.25	0.76500	0.77200	0.77009	0.72143	0.76500	0.72767	0.54947
fp3-simUI-subatomic-0.43	0.76950	0.76833	0.76791	0.72264	0.76950	0.72498	0.54939
fp3-simUI-subatomic-0.51	0.75500	0.77867	0.76845	0.73088	0.75500	0.72255	0.54937
fp2-simGIC-all-0.08	0.81900	0.71567	0.75709	0.69974	0.81900	0.73324	0.54935
fp3-simUI-structure-0.58	0.73200	0.79533	0.76773	0.75077	0.73200	0.71438	0.54933
fp2-simUI-structure-0.73	0.65850	0.85267	0.77127	0.79705	0.65850	0.68613	0.54922
fp3-simUI-role-0.64	0.74450	0.79067	0.77282	0.73840	0.74450	0.72417	0.54922
fp2-simUI-subatomic-0.51	0.64900	0.86333	0.77400	0.80655	0.64900	0.69290	0.54917
fp3-simGIC-all-0.18	0.73850	0.78600	0.76509	0.75018	0.73850	0.71593	0.54916
fp3-simGIC-all-0.86	0.72650	0.80100	0.76964	0.75460	0.72650	0.71733	0.54912
fp3-simUI-structure-0.74	0.72500	0.80200	0.77100	0.75398	0.72500	0.71561	0.5491
fp3-simGIC-structure-0.72	0.73100	0.80333	0.77373	0.74423	0.73100	0.72321	0.54907
fp4-simGIC-role-0.80	0.73450	0.79233	0.76891	0.74619	0.73450	0.70774	0.54896
fp2-simGIC-all-0.02	0.80950	0.73067	0.76264	0.70502	0.80950	0.73661	0.5489
fp3-simUI-role-0.94	0.73050	0.80233	0.77218	0.74861	0.73050	0.72004	0.54876
fp3-simUI-subatomic-0.41	0.75900	0.77633	0.77018	0.72570	0.75900	0.72209	0.54869
fp4-simUI-role-0.79	0.74750	0.78467	0.76818	0.74048	0.74750	0.71342	0.54869
fp3-simUI-subatomic-0.92	0.72300	0.80367	0.76936	0.76550	0.72300	0.71983	0.54867
fp3-simUI-all-0.65	0.75300	0.77667	0.76764	0.73586	0.75300	0.72396	0.54866
fp2-simUI-all-0.58	0.63450	0.87400	0.77555	0.81879	0.63450	0.69104	0.54858
fp3-simGIC-role-0.97	0.72300	0.80167	0.77027	0.75757	0.72300	0.71517	0.54855
fp3-simGIC-subatomic-0.81	0.72350	0.80067	0.76909	0.75391	0.72350	0.71213	0.54853
fp3-simUI-role-0.86	0.71400	0.81633	0.77291	0.75607	0.71400	0.71561	0.54839
fp2-simGIC-subatomic-0.37	0.73450	0.79533	0.76945	0.75009	0.73450	0.72032	0.54835
fp3-simUI-role-0.98	0.73100	0.80100	0.77045	0.75240	0.73100	0.72063	0.54834
fp2-simUI-subatomic-0.81	0.68150	0.83367	0.77100	0.78819	0.68150	0.69867	0.54832
fp4-simGIC-role-0.13	0.83600	0.69700	0.75427	0.68339	0.83600	0.73196	0.54831
fp3-simGIC-structure-0.62	0.73900	0.79567	0.77264	0.73560	0.73900	0.71955	0.54828
fp3-simGIC-structure-0.27	0.75200	0.78433	0.77109	0.72438	0.75200	0.72170	0.54827
fp3-simUI-structure-0.66	0.73650	0.79900	0.77264	0.74693	0.73650	0.72591	0.54821
fp2-simUI-all-0.12	0.75550	0.77833	0.76818	0.73902	0.75550	0.72865	0.54806
fp3-simUI-role-0.96	0.72750	0.79567	0.76745	0.76071	0.72750	0.71483	0.54804
fp4-simUI-role-0.77	0.76450	0.77267	0.77027	0.72008	0.76450	0.72523	0.54804
fp4-simGIC-all-0.21	0.81300	0.72033	0.76009	0.70537	0.81300	0.73298	0.54804
fp2-simGIC-structure-0.04	0.82450	0.70767	0.75809	0.69434	0.82450	0.73664	0.54803
fp3-simGIC-all-0.14	0.78600	0.75267	0.76591	0.70555	0.78600	0.72558	0.54801
fp3-simUI-role-0.65	0.75500	0.78067	0.76873	0.72538	0.75500	0.72184	0.54799
fp4-simGIC-role-0.10	0.82900	0.70900	0.75827	0.68550	0.82900	0.73598	0.54799
fp2-simUI-all-0.77	0.68050	0.82933	0.76900	0.78738	0.68050	0.69597	0.54797
fp4-simGIC-structure-0.69	0.75650	0.78000	0.76782	0.72325	0.75650	0.71826	0.54789
fp2-simUI-subatomic-0.71	0.64700	0.86200	0.77173	0.81298	0.64700	0.69375	0.54782
fp3-simUI-structure-0.68	0.72900	0.79900	0.77073	0.74935	0.72900	0.71637	0.54782
fp3-simGIC-subatomic-0.25	0.77150	0.76000	0.76545	0.72494	0.77150	0.72658	0.54782
fp2-simGIC-structure-0.64	0.68450	0.83900	0.77727	0.76481	0.68450	0.70158	0.54781
fp4-simUI-subatomic-0.40	0.78750	0.75200	0.76673	0.72115	0.78750	0.73818	0.5478
fp4-simGIC-role-0.74	0.75400	0.78033	0.76936	0.73317	0.75400	0.72107	0.5478
fp3-simGIC-role-0.91	0.72750	0.80467	0.77291	0.75279	0.72750	0.72316	0.54778
fp3-simGIC-structure-0.16	0.76800	0.76600	0.76591	0.72644	0.76800	0.72613	0.54772
fp3-simGIC-structure-0.07	0.79150	0.74667	0.76636	0.71374	0.79150	0.72932	0.54771
fp2-simGIC-subatomic-0.59	0.68500	0.83367	0.77327	0.78031	0.68500	0.70048	0.54768
fp3-simUI-all-0.67	0.74800	0.78000	0.76600	0.74201	0.74800	0.71771	0.54761
fp3-simUI-role-0.93	0.71650	0.81200	0.77227	0.74905	0.71650	0.70891	0.54743
fp3-simGIC-structure-0.79	0.72200	0.80767	0.77164	0.75460	0.72200	0.71729	0.54742
fp3-simGIC-subatomic-0.75	0.72550	0.79767	0.76845	0.75605	0.72550	0.71794	0.54742
fp2-simUI-structure-0.53	0.66300	0.85333	0.77400	0.78351	0.66300	0.69381	0.54735
fp2-simGIC-subatomic-0.07	0.81300	0.72300	0.76055	0.69877	0.81300	0.73307	0.54735
fp3-simGIC-structure-0.78	0.72950	0.80000	0.77091	0.75145	0.72950	0.72051	0.54723
fp3-simUI-subatomic-0.59	0.74950	0.78300	0.76845	0.73924	0.74950	0.72508	0.54714
fp3-simGIC-structure-0.08	0.80600	0.73100	0.76227	0.70190	0.80600	0.73410	0.54712
fp4-simGIC-all-0.17	0.82850	0.70033	0.75482	0.69335	0.82850	0.73498	0.54707
fp3-simGIC-subatomic-0.17	0.74900	0.77900	0.76800	0.73855	0.74900	0.71984	0.54702
fp3-simGIC-subatomic-0.19	0.76050	0.76833	0.76327	0.73425	0.76050	0.71891	0.54701
fp4-simGIC-subatomic-0.76	0.75250	0.78300	0.77191	0.71702	0.75250	0.71422	0.54695
fp2-simGIC-subatomic-0.65	0.68600	0.83333	0.77236	0.78546	0.68600	0.70831	0.54694
fp3-simGIC-structure-0.23	0.74750	0.77833	0.76436	0.74451	0.74750	0.71636	0.54693
fp2-simGIC-all-0.61	0.71000	0.82000	0.77427	0.75037	0.71000	0.70956	0.54689
fp3-simUI-all-0.50	0.76650	0.76233	0.76309	0.72560	0.76650	0.72093	0.54683
fp4-simGIC-structure-0.73	0.75000	0.77733	0.76655	0.73165	0.75000	0.71120	0.54683
fp2-simUI-structure-0.61	0.64650	0.86300	0.77209	0.79321	0.64650	0.67912	0.54679
fp2-simGIC-all-0.33	0.77050	0.75933	0.76409	0.72051	0.77050	0.72063	0.5467
fp3-simUI-subatomic-0.44	0.75900	0.77033	0.76527	0.72994	0.75900	0.72245	0.54655
fp2-simUI-subatomic-0.61	0.65050	0.85300	0.76736	0.81199	0.65050	0.68771	0.54648
fp3-simUI-structure-0.80	0.72200	0.80767	0.77236	0.74029	0.72200	0.71347	0.54634
fp4-simGIC-role-0.20	0.79750	0.73000	0.75873	0.71214	0.79750	0.72552	0.54634
fp3-simGIC-role-0.98	0.72300	0.80267	0.76864	0.75533	0.72300	0.71568	0.54633
fp4-simUI-all-0.53	0.78650	0.74700	0.76445	0.71033	0.78650	0.73023	0.54628
fp3-simGIC-subatomic-0.05	0.81050	0.72267	0.76009	0.70315	0.81050	0.73330	0.54621
fp3-simUI-subatomic-0.91	0.71950	0.80767	0.77091	0.75419	0.71950	0.71280	0.54619
fp3-simUI-subatomic-0.49	0.75200	0.78233	0.77055	0.72281	0.75200	0.72047	0.54616
fp3-simUI-structure-0.70	0.73000	0.80133	0.77127	0.74074	0.73000	0.71746	0.54614
fp3-simUI-structure-0.79	0.71400	0.81500	0.77173	0.75248	0.71400	0.71461	0.5461
fp4-simUI-subatomic-0.44	0.78550	0.74867	0.76536	0.71531	0.78550	0.73303	0.54609
fp4-simUI-structure-0.50	0.78850	0.74567	0.76300	0.70738	0.78850	0.72696	0.54607
fp2-simGIC-subatomic-0.36	0.72450	0.80267	0.77064	0.74370	0.72450	0.71163	0.54592
fp4-simGIC-subatomic-0.77	0.75000	0.78067	0.76755	0.72900	0.75000	0.71086	0.54588
fp4-simGIC-all-0.72	0.75200	0.77567	0.76627	0.72876	0.75200	0.71593	0.54584
fp4-simGIC-all-0.00	0.80050	0.72867	0.75964	0.70284	0.80050	0.72835	0.54579
fp3-simUI-subatomic-0.93	0.71900	0.80900	0.77082	0.74748	0.71900	0.70948	0.54569
fp2-simGIC-structure-0.33	0.74550	0.77833	0.76409	0.74004	0.74550	0.71487	0.54566
fp3-simUI-structure-0.69	0.72700	0.79900	0.76664	0.75583	0.72700	0.71395	0.54561
fp3-simGIC-structure-0.93	0.72600	0.80200	0.76945	0.74657	0.72600	0.71433	0.5456
fp4-simUI-subatomic-0.68	0.76400	0.76400	0.76345	0.71852	0.76400	0.71622	0.54558
fp3-simUI-subatomic-0.47	0.76350	0.76633	0.76591	0.73622	0.76350	0.73111	0.54552
fp4-simGIC-structure-0.68	0.75100	0.78200	0.76818	0.72839	0.75100	0.71384	0.54548
fp3-simUI-subatomic-0.96	0.72350	0.80333	0.77045	0.75190	0.72350	0.71562	0.5454
fp3-simUI-subatomic-0.63	0.74700	0.78467	0.76855	0.73919	0.74700	0.72346	0.54539
fp3-simUI-all-1.00	0.71950	0.80367	0.76836	0.75706	0.71950	0.71107	0.54537
fp2-simGIC-role-0.06	0.81000	0.72033	0.75764	0.71136	0.81000	0.73634	0.54526
fp3-simUI-all-0.53	0.76900	0.76400	0.76591	0.72256	0.76900	0.72675	0.54525
fp3-simGIC-role-0.86	0.73200	0.79600	0.76873	0.74552	0.73200	0.72208	0.54522
fp4-simUI-role-0.42	0.78700	0.74633	0.76300	0.71605	0.78700	0.73230	0.5452
fp3-simGIC-structure-0.04	0.82400	0.70800	0.75582	0.69612	0.82400	0.73788	0.54514
fp2-simUI-role-0.77	0.67150	0.84267	0.77091	0.78905	0.67150	0.69752	0.54512
fp3-simGIC-subatomic-0.20	0.75850	0.77433	0.76718	0.72190	0.75850	0.72178	0.54511
fp4-simGIC-role-0.78	0.75700	0.76833	0.76382	0.73226	0.75700	0.71577	0.54508
fp3-simUI-structure-0.92	0.71950	0.80967	0.77191	0.75336	0.71950	0.72100	0.54502
fp2-simUI-structure-0.65	0.65400	0.85000	0.76836	0.80550	0.65400	0.68281	0.54501
fp4-simGIC-structure-0.12	0.84050	0.69567	0.75600	0.68287	0.84050	0.74183	0.54501
fp2-simUI-all-0.15	0.75050	0.77733	0.76709	0.73750	0.75050	0.72287	0.54499
fp3-simUI-structure-0.78	0.71750	0.80267	0.76673	0.76283	0.71750	0.71092	0.54499
fp3-simGIC-subatomic-0.88	0.72400	0.80000	0.76609	0.75374	0.72400	0.71154	0.5449
fp3-simUI-role-0.68	0.74150	0.78900	0.77127	0.73376	0.74150	0.72113	0.54488
fp3-simGIC-structure-0.18	0.74450	0.77533	0.76355	0.74785	0.74450	0.71891	0.54482
fp4-simGIC-structure-0.78	0.77250	0.75733	0.76127	0.72112	0.77250	0.72126	0.54481
fp2-simGIC-subatomic-0.43	0.70500	0.81267	0.76764	0.76555	0.70500	0.70671	0.54475
fp4-simGIC-subatomic-0.72	0.76900	0.76767	0.76736	0.71344	0.76900	0.72521	0.54472
fp3-simUI-role-0.66	0.74000	0.78933	0.76909	0.72992	0.74000	0.71378	0.5447
fp3-simUI-subatomic-0.60	0.72800	0.79467	0.76836	0.74626	0.72800	0.71269	0.5447
fp3-simUI-subatomic-0.97	0.72150	0.80067	0.76755	0.74910	0.72150	0.70917	0.54459
fp4-simUI-structure-0.69	0.75850	0.77400	0.76636	0.73421	0.75850	0.72606	0.54454
fp3-simGIC-subatomic-0.87	0.72400	0.80033	0.76909	0.74951	0.72400	0.71208	0.54452
fp3-simUI-subatomic-0.88	0.72000	0.80367	0.76755	0.74294	0.72000	0.70355	0.54444
fp2-simUI-structure-0.60	0.65050	0.85567	0.77209	0.80125	0.65050	0.69255	0.54442
fp2-simUI-all-0.81	0.67350	0.83567	0.76927	0.78717	0.67350	0.69077	0.54439
fp4-simGIC-role-0.23	0.79650	0.73600	0.76209	0.69875	0.79650	0.72809	0.54439
fp3-simGIC-all-0.93	0.72950	0.79667	0.76864	0.74626	0.72950	0.71525	0.54438
fp2-simUI-structure-0.74	0.63950	0.87167	0.77582	0.79271	0.63950	0.68168	0.54437
fp3-simUI-role-0.39	0.76350	0.76700	0.76709	0.72082	0.76350	0.72264	0.54433
fp3-simGIC-subatomic-0.93	0.72250	0.79833	0.76764	0.75319	0.72250	0.70817	0.5443
fp2-simUI-structure-0.72	0.66550	0.84033	0.76727	0.79421	0.66550	0.68901	0.54427
fp3-simUI-role-0.63	0.75000	0.78133	0.76936	0.72542	0.75000	0.72231	0.54426
fp4-simUI-structure-0.76	0.75900	0.76533	0.76273	0.73100	0.75900	0.71480	0.54424
fp3-simUI-structure-0.90	0.72050	0.80333	0.76900	0.75538	0.72050	0.71705	0.54419
fp3-simGIC-structure-0.03	0.82150	0.71333	0.75827	0.68906	0.82150	0.73466	0.54419
fp2-simUI-structure-0.77	0.65300	0.85833	0.77382	0.78056	0.65300	0.68521	0.54404
fp3-simGIC-all-0.26	0.74350	0.78400	0.76718	0.73232	0.74350	0.71647	0.54395
fp3-simGIC-structure-0.95	0.72150	0.80233	0.76764	0.75767	0.72150	0.71851	0.54395
fp3-simUI-subatomic-0.84	0.72150	0.80667	0.77036	0.74921	0.72150	0.71575	0.54394
fp4-simUI-subatomic-0.74	0.75850	0.77100	0.76682	0.72949	0.75850	0.72284	0.54394
fp4-simUI-subatomic-0.75	0.77000	0.76000	0.76409	0.72146	0.77000	0.72168	0.54394
fp4-simGIC-role-0.76	0.74850	0.77900	0.76600	0.72435	0.74850	0.71131	0.54393
fp3-simGIC-subatomic-0.13	0.74850	0.77700	0.76355	0.73176	0.74850	0.71298	0.54378
fp2-simGIC-subatomic-0.08	0.78200	0.74667	0.76209	0.71692	0.78200	0.72703	0.54373
fp4-simUI-all-0.48	0.77550	0.75767	0.76600	0.71650	0.77550	0.73056	0.54371
fp3-simUI-structure-0.96	0.71850	0.80367	0.76800	0.75315	0.71850	0.71167	0.54362
fp3-simUI-all-0.49	0.76350	0.76867	0.76655	0.71595	0.76350	0.72163	0.54348
fp4-simUI-structure-0.72	0.75550	0.77533	0.76509	0.72318	0.75550	0.71832	0.54347
fp3-simGIC-all-0.22	0.74500	0.77900	0.76464	0.73598	0.74500	0.71069	0.54342
fp2-simUI-structure-0.63	0.65600	0.85167	0.77191	0.78924	0.65600	0.68634	0.54338
fp4-simGIC-all-0.78	0.74650	0.77633	0.76245	0.72734	0.74650	0.70745	0.54327
fp3-simGIC-subatomic-0.90	0.71750	0.80700	0.76900	0.75211	0.71750	0.71521	0.54325
fp3-simUI-role-0.82	0.72300	0.79867	0.76727	0.75125	0.72300	0.71506	0.5432
fp2-simUI-subatomic-0.54	0.65450	0.86033	0.77536	0.79000	0.65450	0.69826	0.54312
fp3-simGIC-structure-0.86	0.72800	0.79767	0.76764	0.74443	0.72800	0.71328	0.54302
fp3-simUI-structure-0.67	0.72850	0.80167	0.77100	0.73712	0.72850	0.71479	0.54279
fp4-simGIC-role-0.85	0.73000	0.79533	0.76873	0.73670	0.73000	0.70847	0.54277
fp3-simGIC-role-0.95	0.72300	0.79967	0.76864	0.74492	0.72300	0.71186	0.54267
fp4-simGIC-subatomic-0.09	0.82950	0.70200	0.75582	0.67794	0.82950	0.73143	0.54267
fp2-simUI-role-0.70	0.66400	0.84267	0.76645	0.77257	0.66400	0.67539	0.54265
fp3-simUI-subatomic-0.48	0.74600	0.78067	0.76518	0.73247	0.74600	0.71915	0.54257
fp3-simUI-all-0.88	0.72350	0.80067	0.76918	0.74583	0.72350	0.71234	0.54254
fp2-simUI-role-0.75	0.68250	0.83333	0.76927	0.77000	0.68250	0.69864	0.54247
fp4-simGIC-structure-0.07	0.83500	0.69400	0.75218	0.68821	0.83500	0.73698	0.54243
fp3-simUI-all-0.45	0.75800	0.76200	0.76109	0.73183	0.75800	0.71705	0.54241
fp3-simUI-role-0.72	0.73850	0.78733	0.76855	0.73319	0.73850	0.71693	0.54239
fp3-simGIC-structure-0.28	0.74600	0.77867	0.76455	0.73863	0.74600	0.71992	0.54237
fp4-simUI-role-0.39	0.79850	0.73267	0.76073	0.70956	0.79850	0.73430	0.54231
fp4-simGIC-structure-0.79	0.72950	0.79667	0.77027	0.72093	0.72950	0.70184	0.5423
fp3-simUI-structure-0.73	0.73050	0.79167	0.76555	0.75064	0.73050	0.71478	0.54225
fp3-simGIC-subatomic-0.99	0.72100	0.80167	0.76818	0.75014	0.72100	0.70980	0.54225
fp3-simGIC-all-0.96	0.72850	0.79900	0.76818	0.74395	0.72850	0.71411	0.54224
fp3-simGIC-role-0.87	0.72800	0.79633	0.76736	0.74650	0.72800	0.71755	0.54223
fp2-simUI-all-0.71	0.66300	0.84233	0.76873	0.79541	0.66300	0.69188	0.54219
fp4-simUI-structure-0.38	0.79150	0.74033	0.76136	0.71876	0.79150	0.73684	0.54211
fp3-simUI-subatomic-0.98	0.72000	0.79933	0.76600	0.76444	0.72000	0.71825	0.54209
fp2-simUI-role-0.72	0.66750	0.84067	0.76918	0.78452	0.66750	0.68432	0.54204
fp2-simUI-structure-0.79	0.67100	0.83367	0.76582	0.78197	0.67100	0.68567	0.54201
fp3-simUI-structure-0.89	0.72000	0.80067	0.76709	0.75370	0.72000	0.71197	0.54189
fp3-simGIC-subatomic-0.92	0.72450	0.79767	0.76709	0.74844	0.72450	0.71483	0.54187
fp3-simUI-subatomic-0.58	0.74150	0.78267	0.76545	0.73651	0.74150	0.71697	0.54181
fp4-simUI-structure-0.65	0.76400	0.76567	0.76591	0.72463	0.76400	0.72635	0.54176
fp4-simUI-role-0.34	0.79100	0.73767	0.76045	0.70926	0.79100	0.73270	0.54168
fp2-simUI-all-0.73	0.67500	0.83433	0.76627	0.78293	0.67500	0.69485	0.54165
fp2-simUI-all-0.72	0.66900	0.83433	0.76664	0.78187	0.66900	0.68754	0.54158
fp3-simUI-subatomic-0.53	0.75200	0.77367	0.76464	0.72079	0.75200	0.71122	0.54158
fp3-simUI-role-0.58	0.75900	0.77100	0.76564	0.72163	0.75900	0.72021	0.54156
fp3-simUI-role-1.00	0.72350	0.80067	0.76845	0.74560	0.72350	0.71471	0.54152
fp2-simUI-all-0.70	0.66300	0.84833	0.77118	0.77469	0.66300	0.68619	0.54151
fp2-simUI-all-0.79	0.68900	0.82467	0.76700	0.76882	0.68900	0.69469	0.54149
fp2-simUI-subatomic-0.75	0.67100	0.83600	0.76582	0.78793	0.67100	0.69424	0.54148
fp2-simUI-subatomic-0.78	0.67800	0.83500	0.77009	0.77100	0.67800	0.69464	0.54143
fp4-simUI-subatomic-0.42	0.78900	0.74100	0.76127	0.70639	0.78900	0.72692	0.54134
fp4-simUI-structure-0.73	0.75250	0.77400	0.76427	0.72936	0.75250	0.71829	0.54128
fp4-simUI-subatomic-0.39	0.77650	0.74933	0.76000	0.71475	0.77650	0.71939	0.54121
fp4-simGIC-structure-0.75	0.76500	0.75800	0.76191	0.72345	0.76500	0.71773	0.54114
fp4-simGIC-structure-0.70	0.76550	0.76600	0.76582	0.71833	0.76550	0.72465	0.54109
fp4-simGIC-subatomic-0.05	0.82500	0.69633	0.75064	0.69163	0.82500	0.73161	0.54109
fp3-simGIC-all-0.85	0.72750	0.79233	0.76409	0.74786	0.72750	0.71152	0.54107
fp4-simUI-role-0.46	0.78400	0.74500	0.76209	0.70712	0.78400	0.72726	0.54097
fp3-simGIC-structure-0.92	0.72850	0.79700	0.76891	0.75139	0.72850	0.71858	0.54095
fp3-simGIC-all-0.03	0.79650	0.73767	0.76127	0.69714	0.79650	0.72911	0.54088
fp2-simUI-subatomic-0.60	0.63750	0.85633	0.76555	0.81988	0.63750	0.67953	0.54086
fp4-simGIC-structure-0.05	0.83250	0.69933	0.75491	0.68151	0.83250	0.73712	0.54086
fp3-simUI-all-0.96	0.72600	0.79700	0.76782	0.74002	0.72600	0.71165	0.5408
fp4-simUI-structure-0.43	0.78950	0.74300	0.76227	0.70777	0.78950	0.73255	0.5408
fp4-simUI-subatomic-0.77	0.76000	0.76433	0.76345	0.71804	0.76000	0.71614	0.54074
fp3-simUI-structure-0.51	0.74050	0.78233	0.76327	0.73646	0.74050	0.70998	0.54071
fp3-simGIC-structure-0.09	0.80850	0.72400	0.75918	0.69588	0.80850	0.73323	0.54062
fp3-simUI-subatomic-0.52	0.75600	0.77067	0.76382	0.72898	0.75600	0.72423	0.54059
fp3-simUI-structure-0.91	0.71700	0.80167	0.76718	0.75302	0.71700	0.71059	0.54058
fp4-simGIC-subatomic-0.83	0.73500	0.78333	0.76200	0.74344	0.73500	0.70441	0.54058
fp4-simGIC-structure-0.09	0.82850	0.70000	0.75245	0.68882	0.82850	0.73299	0.54056
fp3-simGIC-structure-0.21	0.75600	0.76733	0.76291	0.73210	0.75600	0.72147	0.5405
fp3-simGIC-structure-0.89	0.72050	0.80133	0.76718	0.74911	0.72050	0.71248	0.54042
fp2-simUI-all-0.56	0.63700	0.86333	0.76827	0.80214	0.63700	0.67719	0.54038
fp2-simUI-role-0.73	0.66300	0.83967	0.76618	0.78963	0.66300	0.69005	0.54034
fp3-simUI-role-0.67	0.72900	0.79767	0.76909	0.73157	0.72900	0.70860	0.5403
fp3-simUI-subatomic-0.45	0.76400	0.76667	0.76455	0.70975	0.76400	0.71921	0.54029
fp3-simUI-subatomic-0.62	0.73350	0.78900	0.76627	0.73388	0.73350	0.71212	0.54027
fp3-simGIC-all-0.15	0.76050	0.76033	0.75909	0.71508	0.76050	0.71267	0.54024
fp2-simUI-role-0.82	0.68300	0.82733	0.76718	0.76653	0.68300	0.69024	0.54023
fp3-simGIC-all-0.97	0.72250	0.79667	0.76509	0.75155	0.72250	0.71412	0.54023
fp4-simGIC-all-0.18	0.80700	0.71900	0.75636	0.69662	0.80700	0.72885	0.54021
fp2-simUI-all-0.57	0.63950	0.85600	0.76536	0.80979	0.63950	0.68131	0.54018
fp2-simGIC-subatomic-0.09	0.80000	0.72100	0.75236	0.70587	0.80000	0.72027	0.5401
fp3-simUI-structure-0.64	0.72800	0.79633	0.76773	0.73383	0.72800	0.71344	0.54009
fp3-simGIC-subatomic-0.91	0.72200	0.80333	0.76800	0.73955	0.72200	0.70972	0.54005
fp4-simUI-subatomic-0.69	0.76650	0.75933	0.76009	0.70752	0.76650	0.71348	0.54004
fp2-simUI-all-0.55	0.63500	0.86600	0.76855	0.79860	0.63500	0.67678	0.53998
fp3-simGIC-subatomic-0.24	0.74950	0.77133	0.76091	0.73137	0.74950	0.71783	0.53987
fp3-simGIC-role-0.88	0.72400	0.79433	0.76482	0.74765	0.72400	0.71230	0.53986
fp4-simUI-all-0.85	0.74350	0.77767	0.76436	0.71864	0.74350	0.70194	0.53982
fp3-simGIC-role-0.83	0.71950	0.80233	0.76791	0.74430	0.71950	0.70974	0.53981
fp3-simGIC-subatomic-0.98	0.72200	0.79767	0.76673	0.74521	0.72200	0.71110	0.53972
fp3-simUI-all-0.56	0.76800	0.75633	0.76164	0.71420	0.76800	0.71954	0.53963
fp3-simUI-structure-0.77	0.71950	0.79700	0.76573	0.74670	0.71950	0.70779	0.53958
fp2-simUI-structure-0.80	0.67550	0.83733	0.76927	0.76676	0.67550	0.68608	0.53955
fp4-simUI-subatomic-0.56	0.77950	0.75533	0.76464	0.70343	0.77950	0.72579	0.53955
fp2-simUI-structure-0.15	0.78250	0.75000	0.76209	0.70921	0.78250	0.73034	0.53944
fp3-simGIC-subatomic-1.00	0.71850	0.80067	0.76527	0.74595	0.71850	0.70706	0.53933
fp3-simUI-structure-0.99	0.72050	0.80033	0.76836	0.75040	0.72050	0.71546	0.5393
fp2-simUI-role-0.78	0.65500	0.84533	0.76564	0.79345	0.65500	0.68439	0.53929
fp3-simGIC-all-0.17	0.74850	0.76933	0.75945	0.72739	0.74850	0.70843	0.53929
fp4-simUI-role-0.82	0.75350	0.76967	0.76218	0.72339	0.75350	0.71087	0.53921
fp4-simUI-all-0.50	0.78000	0.75000	0.76227	0.71264	0.78000	0.73115	0.53919
fp3-simUI-structure-0.59	0.74750	0.78467	0.76627	0.72600	0.74750	0.72092	0.53911
fp4-simUI-subatomic-0.41	0.78000	0.74900	0.76282	0.71940	0.78000	0.73369	0.53909
fp3-simUI-all-0.91	0.71750	0.80467	0.77018	0.74266	0.71750	0.71305	0.53904
fp3-simUI-structure-0.87	0.71500	0.80700	0.76845	0.74576	0.71500	0.71055	0.53904
fp2-simGIC-structure-0.37	0.72500	0.79000	0.76345	0.74538	0.72500	0.70980	0.53901
fp2-simUI-subatomic-0.49	0.65300	0.85867	0.77318	0.78317	0.65300	0.69261	0.53899
fp3-simGIC-structure-0.26	0.75950	0.76433	0.76218	0.71499	0.75950	0.71498	0.53896
fp3-simUI-structure-0.57	0.73250	0.79000	0.76636	0.73981	0.73250	0.71772	0.53895
fp3-simUI-role-0.37	0.77100	0.75800	0.76145	0.71026	0.77100	0.71991	0.53894
fp3-simGIC-structure-0.91	0.72950	0.79633	0.76936	0.73526	0.72950	0.71774	0.53894
fp3-simUI-structure-0.93	0.71900	0.80700	0.76945	0.73421	0.71900	0.71097	0.53883
fp3-simUI-subatomic-1.00	0.72550	0.79133	0.76400	0.75420	0.72550	0.71894	0.53877
fp3-simGIC-structure-0.02	0.82150	0.70667	0.75536	0.68900	0.82150	0.73489	0.53874
fp4-simGIC-role-0.84	0.73700	0.78900	0.76691	0.72384	0.73700	0.70832	0.53871
fp3-simGIC-subatomic-0.84	0.72300	0.80000	0.76809	0.73677	0.72300	0.71155	0.53866
fp4-simGIC-all-0.77	0.74900	0.77967	0.76827	0.71274	0.74900	0.71352	0.53855
fp3-simGIC-structure-0.83	0.72550	0.79533	0.76555	0.74310	0.72550	0.71459	0.53854
fp3-simUI-structure-0.65	0.72800	0.79567	0.76791	0.73773	0.72800	0.71466	0.5385
fp4-simGIC-subatomic-0.78	0.74200	0.78200	0.76191	0.71705	0.74200	0.70123	0.53842
fp2-simGIC-all-0.01	0.80750	0.72167	0.75709	0.69279	0.80750	0.73009	0.53828
fp4-simUI-all-0.38	0.77950	0.74667	0.76100	0.71442	0.77950	0.72906	0.53824
fp2-simUI-all-0.76	0.67250	0.83367	0.76945	0.76756	0.67250	0.68520	0.53823
fp2-simUI-role-0.79	0.66600	0.84233	0.76836	0.77664	0.66600	0.68835	0.5381
fp4-simUI-role-0.45	0.79300	0.73400	0.75791	0.70100	0.79300	0.72782	0.53791
fp3-simGIC-role-0.25	0.74700	0.77267	0.76264	0.73225	0.74700	0.71692	0.53782
fp4-simUI-structure-0.74	0.76100	0.76567	0.76382	0.71115	0.76100	0.71343	0.53778
fp3-simUI-subatomic-0.42	0.75900	0.76567	0.76309	0.71847	0.75900	0.71759	0.53773
fp3-simGIC-structure-0.11	0.76600	0.75967	0.76236	0.71782	0.76600	0.72107	0.53766
fp3-simGIC-subatomic-0.23	0.76650	0.75567	0.76109	0.71619	0.76650	0.71935	0.53762
fp4-simGIC-structure-0.72	0.75600	0.76667	0.76055	0.72571	0.75600	0.71301	0.53759
fp4-simUI-structure-0.28	0.80100	0.72167	0.75445	0.70283	0.80100	0.72921	0.53756
fp4-simUI-structure-0.32	0.79650	0.72767	0.75518	0.70706	0.79650	0.72953	0.53755
fp3-simGIC-structure-0.10	0.75550	0.77267	0.76455	0.71224	0.75550	0.71584	0.53751
fp3-simGIC-structure-0.05	0.80250	0.71867	0.75055	0.69945	0.80250	0.72232	0.53746
fp4-simUI-structure-0.71	0.75350	0.77300	0.76400	0.72035	0.75350	0.71914	0.53746
fp2-simUI-role-0.69	0.65300	0.84400	0.76527	0.80313	0.65300	0.68442	0.53744
fp4-simGIC-role-0.79	0.74750	0.77100	0.76064	0.73042	0.74750	0.70864	0.53743
fp2-simUI-all-0.61	0.61650	0.87467	0.76800	0.81490	0.61650	0.66636	0.53736
fp3-simUI-all-0.64	0.75050	0.76933	0.76109	0.73396	0.75050	0.71896	0.53736
fp4-simUI-all-0.37	0.77250	0.74800	0.75900	0.72063	0.77250	0.72545	0.53736
fp4-simUI-role-0.36	0.79250	0.73200	0.75655	0.70437	0.79250	0.72845	0.53733
fp3-simUI-structure-0.86	0.71800	0.79933	0.76773	0.74810	0.71800	0.71120	0.53718
fp2-simUI-role-0.62	0.67100	0.82867	0.76364	0.78384	0.67100	0.68460	0.5371
fp3-simGIC-all-0.95	0.71950	0.79533	0.76582	0.74770	0.71950	0.71113	0.5371
fp3-simGIC-subatomic-0.16	0.74700	0.76700	0.76109	0.72206	0.74700	0.70539	0.53706
fp3-simUI-subatomic-0.54	0.74700	0.77433	0.76382	0.73381	0.74700	0.72284	0.53705
fp3-simGIC-subatomic-0.95	0.71900	0.80133	0.76582	0.74052	0.71900	0.70952	0.53705
fp3-simUI-structure-0.97	0.71850	0.79633	0.76436	0.75123	0.71850	0.70927	0.53699
fp2-simUI-structure-0.59	0.64950	0.84867	0.76482	0.79293	0.64950	0.68159	0.53693
fp3-simGIC-subatomic-0.83	0.72450	0.79667	0.76655	0.73981	0.72450	0.71264	0.53692
fp3-simGIC-structure-0.98	0.72050	0.79600	0.76555	0.74786	0.72050	0.71082	0.53685
fp2-simGIC-all-0.36	0.74650	0.76667	0.75855	0.73853	0.74650	0.71426	0.53674
fp3-simUI-role-0.95	0.72200	0.79900	0.76700	0.72905	0.72200	0.70770	0.53669
fp3-simUI-subatomic-0.40	0.75400	0.76833	0.76055	0.72250	0.75400	0.71325	0.53668
fp2-simUI-structure-0.71	0.64500	0.85733	0.76909	0.78617	0.64500	0.67979	0.53665
fp3-simGIC-role-0.96	0.72350	0.79633	0.76509	0.73786	0.72350	0.70812	0.53665
fp4-simUI-subatomic-0.64	0.75300	0.76967	0.76345	0.71460	0.75300	0.71074	0.53661
fp3-simGIC-structure-0.97	0.72300	0.79300	0.76309	0.74940	0.72300	0.71260	0.53651
fp3-simUI-subatomic-0.94	0.71650	0.80100	0.76618	0.74638	0.71650	0.70864	0.5365
fp4-simUI-all-0.52	0.76400	0.76633	0.76545	0.71007	0.76400	0.72289	0.53645
fp2-simUI-structure-0.55	0.65500	0.84733	0.76773	0.78883	0.65500	0.69040	0.5364
fp3-simUI-structure-0.14	0.77650	0.75133	0.76109	0.70600	0.77650	0.72481	0.53639
fp3-simGIC-role-0.93	0.72300	0.79800	0.76518	0.74238	0.72300	0.71335	0.53639
fp4-simUI-structure-0.70	0.75550	0.77033	0.76373	0.71588	0.75550	0.71613	0.53637
fp3-simGIC-structure-0.24	0.76550	0.76233	0.76436	0.70577	0.76550	0.72004	0.53634
fp2-simUI-structure-0.58	0.64850	0.85467	0.76864	0.78099	0.64850	0.68219	0.53625
fp4-simUI-all-0.34	0.77150	0.75000	0.75991	0.71537	0.77150	0.72475	0.53622
fp3-simGIC-role-0.03	0.80050	0.72333	0.75573	0.69899	0.80050	0.72470	0.53617
fp4-simUI-role-0.76	0.75500	0.76900	0.76164	0.70862	0.75500	0.70634	0.53604
fp4-simUI-role-0.44	0.78950	0.73633	0.75945	0.69683	0.78950	0.72407	0.53603
fp3-simGIC-subatomic-0.94	0.71850	0.79500	0.76273	0.75106	0.71850	0.70920	0.53598
fp3-simGIC-structure-0.14	0.76100	0.76300	0.76045	0.71010	0.76100	0.71257	0.53595
fp3-simUI-structure-0.95	0.71900	0.79900	0.76436	0.74195	0.71900	0.70708	0.53589
fp2-simUI-all-0.66	0.65350	0.84400	0.76436	0.79006	0.65350	0.67819	0.53566
fp3-simGIC-subatomic-0.09	0.77300	0.74800	0.75845	0.70898	0.77300	0.71844	0.53557
fp4-simGIC-role-0.11	0.81000	0.71533	0.75336	0.69361	0.81000	0.72845	0.53555
fp4-simGIC-subatomic-0.80	0.74000	0.78000	0.76145	0.71942	0.74000	0.70418	0.5355
fp3-simUI-structure-0.71	0.72700	0.79033	0.76436	0.73990	0.72700	0.71213	0.53549
fp3-simGIC-structure-1.00	0.71850	0.80033	0.76591	0.73707	0.71850	0.70666	0.53549
fp3-simGIC-all-0.24	0.73850	0.77967	0.76336	0.73156	0.73850	0.71263	0.53535
fp3-simUI-all-0.38	0.74450	0.77800	0.76355	0.71440	0.74450	0.71087	0.53529
fp4-simGIC-structure-0.08	0.82300	0.70100	0.75000	0.68187	0.82300	0.72478	0.53517
fp3-simGIC-subatomic-0.85	0.72350	0.79400	0.76464	0.73481	0.72350	0.70845	0.53509
fp3-simUI-all-0.55	0.75900	0.76333	0.76109	0.72260	0.75900	0.72232	0.53508
fp3-simUI-structure-0.98	0.71500	0.80267	0.76827	0.73902	0.71500	0.70908	0.53508
fp4-simUI-all-0.87	0.74750	0.77067	0.75927	0.72243	0.74750	0.70509	0.53499
fp2-simUI-subatomic-0.67	0.65050	0.85333	0.76909	0.77860	0.65050	0.68101	0.53491
fp3-simUI-all-0.46	0.76000	0.75800	0.75818	0.72145	0.76000	0.71988	0.5349
fp2-simUI-subatomic-0.16	0.75750	0.76433	0.76118	0.72075	0.75750	0.72080	0.53485
fp2-simUI-subatomic-0.74	0.65450	0.84867	0.76827	0.77744	0.65450	0.67985	0.53484
fp2-simUI-structure-0.56	0.65550	0.84300	0.76373	0.78333	0.65550	0.68018	0.53474
fp4-simUI-all-0.47	0.77300	0.74800	0.75718	0.70940	0.77300	0.71939	0.53474
fp2-simUI-all-0.11	0.74900	0.77033	0.76127	0.72044	0.74900	0.71523	0.53471
fp2-simUI-structure-0.66	0.65250	0.84233	0.76300	0.78720	0.65250	0.67844	0.53471
fp2-simUI-structure-0.52	0.65850	0.84200	0.76673	0.78670	0.65850	0.68852	0.53468
fp4-simGIC-subatomic-0.08	0.81600	0.70433	0.75164	0.68938	0.81600	0.73033	0.53468
fp4-simUI-subatomic-0.35	0.78350	0.73900	0.75836	0.70955	0.78350	0.72790	0.53462
fp4-simGIC-role-0.09	0.81350	0.70733	0.75182	0.67952	0.81350	0.72153	0.53458
fp4-simGIC-subatomic-0.73	0.73350	0.78633	0.76327	0.72726	0.73350	0.70453	0.53457
fp2-simGIC-structure-0.07	0.78550	0.73267	0.75427	0.69715	0.78550	0.71466	0.53453
fp4-simUI-all-0.43	0.76850	0.75467	0.75945	0.71561	0.76850	0.72447	0.53452
fp2-simUI-all-0.60	0.63400	0.86000	0.76600	0.79280	0.63400	0.67292	0.53446
fp3-simUI-structure-0.50	0.73300	0.78133	0.76118	0.73752	0.73300	0.71074	0.53446
fp3-simUI-role-0.97	0.72650	0.79300	0.76545	0.73595	0.72650	0.71442	0.53427
fp2-simGIC-subatomic-0.05	0.80950	0.71600	0.75464	0.67614	0.80950	0.72332	0.53424
fp4-simUI-subatomic-0.72	0.73850	0.77967	0.76045	0.71942	0.73850	0.70530	0.53416
fp3-simGIC-all-0.06	0.80850	0.71533	0.75355	0.68765	0.80850	0.72831	0.53412
fp4-simUI-all-0.42	0.77100	0.75067	0.75973	0.71674	0.77100	0.72214	0.53411
fp3-simGIC-role-0.90	0.72100	0.79233	0.76264	0.73850	0.72100	0.70363	0.53404
fp2-simUI-all-0.17	0.74800	0.76833	0.76018	0.72983	0.74800	0.71565	0.53385
fp4-simUI-subatomic-0.65	0.75950	0.76033	0.76245	0.69988	0.75950	0.70798	0.53383
fp3-simUI-subatomic-0.90	0.71600	0.80167	0.76473	0.73577	0.71600	0.70712	0.53382
fp4-simGIC-all-0.73	0.74800	0.77233	0.76182	0.69936	0.74800	0.70368	0.5338
fp3-simUI-role-0.61	0.75500	0.76567	0.76236	0.72187	0.75500	0.72145	0.53379
fp2-simUI-all-0.37	0.70100	0.81167	0.76445	0.75271	0.70100	0.70404	0.53376
fp2-simUI-role-0.34	0.71450	0.79833	0.76400	0.75212	0.71450	0.71264	0.53375
fp2-simGIC-subatomic-0.03	0.81350	0.70667	0.75173	0.69483	0.81350	0.72824	0.53374
fp2-simUI-structure-0.64	0.65900	0.84800	0.76891	0.76848	0.65900	0.68319	0.53369
fp3-simUI-all-0.60	0.75700	0.76733	0.76318	0.70788	0.75700	0.71551	0.53369
fp2-simUI-role-0.31	0.72300	0.78867	0.75936	0.74083	0.72300	0.70712	0.5336
fp4-simUI-subatomic-0.43	0.78950	0.73433	0.75727	0.69461	0.78950	0.72485	0.53358
fp4-simGIC-subatomic-0.06	0.82900	0.69667	0.75136	0.67314	0.82900	0.73071	0.53354
fp3-simUI-subatomic-0.99	0.72200	0.79333	0.76427	0.74158	0.72200	0.71209	0.53351
fp3-simGIC-all-0.94	0.72350	0.79033	0.76191	0.74017	0.72350	0.70932	0.53351
fp4-simUI-structure-0.78	0.74650	0.77433	0.76282	0.72064	0.74650	0.71000	0.5335
fp3-simUI-subatomic-0.82	0.71900	0.79767	0.76527	0.74352	0.71900	0.71214	0.53339
fp3-simGIC-structure-0.94	0.71350	0.79533	0.76218	0.75573	0.71350	0.70841	0.53334
fp3-simUI-all-0.95	0.72050	0.79033	0.76073	0.74340	0.72050	0.70606	0.53326
fp3-simGIC-all-0.90	0.71750	0.79867	0.76627	0.73490	0.71750	0.70895	0.53322
fp3-simUI-subatomic-0.83	0.72550	0.78600	0.76173	0.74562	0.72550	0.71118	0.53318
fp2-simGIC-all-0.04	0.78750	0.73367	0.75445	0.68827	0.78750	0.71795	0.53312
fp3-simGIC-all-0.89	0.71850	0.79000	0.75945	0.73732	0.71850	0.69947	0.53307
fp3-simGIC-subatomic-0.03	0.82400	0.69700	0.75082	0.68683	0.82400	0.73218	0.53302
fp3-simGIC-subatomic-0.29	0.73700	0.78000	0.76473	0.73061	0.73700	0.71518	0.53293
fp2-simUI-all-0.10	0.74850	0.77333	0.76273	0.71617	0.74850	0.71465	0.5329
fp2-simUI-all-0.69	0.65750	0.83833	0.76355	0.79017	0.65750	0.68340	0.53278
fp3-simGIC-all-0.02	0.77900	0.73933	0.75509	0.70085	0.77900	0.71715	0.53271
fp3-simGIC-role-0.94	0.72550	0.78967	0.76318	0.73279	0.72550	0.70619	0.53266
fp4-simUI-role-0.74	0.75100	0.76767	0.75945	0.72253	0.75100	0.71408	0.53262
fp4-simGIC-subatomic-0.65	0.75700	0.76267	0.76182	0.71948	0.75700	0.71864	0.53261
fp3-simGIC-subatomic-0.12	0.76150	0.75233	0.75700	0.72406	0.76150	0.71657	0.53236
fp2-simGIC-structure-0.05	0.80600	0.71767	0.75382	0.68877	0.80600	0.72882	0.53225
fp2-simUI-all-0.75	0.66150	0.83467	0.76227	0.78355	0.66150	0.68117	0.53223
fp4-simGIC-all-0.80	0.73600	0.77900	0.76027	0.71914	0.73600	0.70017	0.53216
fp4-simGIC-all-0.85	0.73550	0.77600	0.75882	0.73585	0.73550	0.70434	0.53213
fp2-simGIC-role-0.03	0.81100	0.71533	0.75491	0.68475	0.81100	0.73093	0.53204
fp3-simUI-role-0.19	0.76200	0.75833	0.75900	0.71740	0.76200	0.71976	0.53186
fp2-simUI-all-0.64	0.64400	0.85400	0.76691	0.78564	0.64400	0.67743	0.53183
fp3-simGIC-subatomic-0.18	0.74950	0.76567	0.75955	0.72742	0.74950	0.71606	0.53181
fp2-simUI-subatomic-0.41	0.67800	0.83067	0.76800	0.75579	0.67800	0.69134	0.53176
fp3-simUI-structure-0.61	0.72550	0.78967	0.76191	0.73700	0.72550	0.71116	0.53175
fp2-simUI-subatomic-0.77	0.67400	0.82400	0.76145	0.77458	0.67400	0.69263	0.53169
fp2-simUI-role-0.57	0.67350	0.82067	0.75664	0.78150	0.67350	0.68636	0.53167
fp3-simUI-structure-0.56	0.73350	0.78133	0.75955	0.73024	0.73350	0.70776	0.53154
fp3-simUI-structure-0.47	0.74300	0.77000	0.75709	0.73127	0.74300	0.70947	0.53148
fp2-simUI-subatomic-0.48	0.66050	0.83367	0.76264	0.79749	0.66050	0.68780	0.53142
fp2-simUI-all-0.19	0.75050	0.76967	0.76200	0.72129	0.75050	0.72055	0.53138
fp3-simGIC-role-0.92	0.71600	0.79200	0.76118	0.75032	0.71600	0.70723	0.53135
fp3-simGIC-subatomic-0.08	0.78650	0.73600	0.75836	0.69986	0.78650	0.72505	0.53134
fp2-simUI-role-0.51	0.67750	0.82100	0.76045	0.75870	0.67750	0.68102	0.53112
fp3-simUI-all-0.20	0.75900	0.76133	0.76091	0.71140	0.75900	0.71579	0.53103
fp2-simUI-role-0.71	0.67200	0.82333	0.75936	0.77895	0.67200	0.68948	0.53087
fp3-simGIC-all-0.19	0.73850	0.77067	0.75691	0.73090	0.73850	0.70794	0.53079
fp4-simGIC-structure-0.06	0.81500	0.70467	0.75218	0.68776	0.81500	0.73129	0.53078
fp2-simUI-all-0.22	0.74250	0.77167	0.75909	0.73287	0.74250	0.71783	0.53077
fp3-simGIC-role-1.00	0.72650	0.78833	0.76145	0.73548	0.72650	0.71216	0.5307
fp3-simUI-subatomic-0.39	0.75850	0.75933	0.75791	0.72242	0.75850	0.71925	0.53067
fp2-simUI-role-0.64	0.66150	0.83233	0.76027	0.78436	0.66150	0.68706	0.53065
fp2-simUI-role-0.33	0.70400	0.80367	0.76127	0.74575	0.70400	0.69802	0.53063
fp3-simUI-structure-0.76	0.72150	0.79200	0.76182	0.73679	0.72150	0.70718	0.53061
fp3-simGIC-all-0.01	0.80400	0.71600	0.75164	0.69417	0.80400	0.72600	0.5306
fp3-simGIC-subatomic-0.96	0.71950	0.79467	0.76527	0.73631	0.71950	0.70768	0.53059
fp3-simGIC-all-0.99	0.71650	0.79833	0.76318	0.73736	0.71650	0.70754	0.53057
fp4-simGIC-all-0.13	0.82750	0.69433	0.74864	0.67221	0.82750	0.72737	0.53052
fp4-simGIC-role-0.77	0.75050	0.76367	0.75809	0.72320	0.75050	0.70859	0.53046
fp3-simUI-structure-0.53	0.74050	0.77400	0.75891	0.71637	0.74050	0.70588	0.53043
fp2-simUI-subatomic-0.52	0.64600	0.85033	0.76709	0.78662	0.64600	0.68515	0.53034
fp3-simGIC-role-0.04	0.80750	0.71200	0.74945	0.67729	0.80750	0.71706	0.53033
fp2-simGIC-structure-0.06	0.79800	0.72067	0.75527	0.68828	0.79800	0.72362	0.53021
fp3-simUI-structure-0.54	0.73050	0.78133	0.75973	0.73288	0.73050	0.70929	0.53019
fp3-simUI-all-0.58	0.76650	0.75100	0.75555	0.71469	0.76650	0.72033	0.53015
fp4-simGIC-all-0.03	0.80300	0.71833	0.75300	0.68860	0.80300	0.72651	0.53015
fp2-simUI-subatomic-0.19	0.75600	0.76067	0.75982	0.70895	0.75600	0.71214	0.53013
fp2-simUI-subatomic-0.72	0.66350	0.83567	0.76400	0.76100	0.66350	0.67645	0.53012
fp3-simUI-structure-0.16	0.78450	0.73267	0.75300	0.70549	0.78450	0.72369	0.53005
fp3-simUI-structure-1.00	0.72150	0.79067	0.76118	0.73962	0.72150	0.71151	0.53
fp2-simUI-subatomic-0.44	0.67450	0.82933	0.76736	0.75696	0.67450	0.68822	0.52997
fp4-simUI-all-0.51	0.77000	0.74767	0.75682	0.69750	0.77000	0.71338	0.52987
fp3-simUI-subatomic-0.08	0.75300	0.76233	0.75845	0.71944	0.75300	0.71551	0.52983
fp4-simGIC-role-0.15	0.81300	0.70900	0.75109	0.67830	0.81300	0.72229	0.52982
fp2-simUI-subatomic-0.55	0.64250	0.85333	0.76573	0.78383	0.64250	0.67508	0.5297
fp3-simGIC-all-0.12	0.76750	0.74567	0.75582	0.69936	0.76750	0.70948	0.52967
fp3-simUI-structure-0.62	0.72600	0.78900	0.76182	0.73360	0.72600	0.71037	0.52961
fp3-simGIC-subatomic-0.02	0.81100	0.70500	0.74964	0.68532	0.81100	0.72478	0.52961
fp2-simGIC-all-0.35	0.73100	0.77133	0.75464	0.73773	0.73100	0.70135	0.52959
fp4-simGIC-role-0.08	0.80150	0.71400	0.74873	0.69435	0.80150	0.71988	0.52958
fp3-simGIC-all-0.92	0.72150	0.78933	0.76064	0.73386	0.72150	0.70554	0.52954
fp4-simGIC-all-0.08	0.79350	0.72300	0.75273	0.69917	0.79350	0.72678	0.5295
fp3-simGIC-subatomic-0.97	0.72200	0.78867	0.76027	0.73650	0.72200	0.70417	0.5294
fp3-simGIC-structure-0.99	0.72050	0.79567	0.76436	0.73012	0.72050	0.70854	0.52938
fp4-simGIC-subatomic-0.01	0.81450	0.70333	0.74936	0.68422	0.81450	0.72699	0.52928
fp3-simUI-all-0.63	0.74500	0.76667	0.75655	0.72628	0.74500	0.71323	0.5292
fp2-simUI-subatomic-0.22	0.75450	0.76467	0.75936	0.71614	0.75450	0.71891	0.52917
fp4-simUI-subatomic-0.79	0.74600	0.76667	0.75745	0.71936	0.74600	0.70496	0.52909
fp3-simGIC-subatomic-0.21	0.74450	0.76567	0.75691	0.73067	0.74450	0.71337	0.52906
fp4-simUI-all-0.46	0.76600	0.74967	0.75664	0.71861	0.76600	0.72097	0.52906
fp3-simGIC-all-0.21	0.75000	0.75967	0.75700	0.71382	0.75000	0.70951	0.52901
fp3-simUI-structure-0.94	0.71400	0.79300	0.76027	0.74160	0.71400	0.70250	0.52899
fp2-simUI-subatomic-0.17	0.75850	0.76333	0.76136	0.71355	0.75850	0.72175	0.52894
fp3-simUI-subatomic-0.55	0.74150	0.76800	0.75545	0.72993	0.74150	0.70877	0.52872
fp2-simUI-subatomic-0.57	0.64100	0.85300	0.76518	0.77508	0.64100	0.67533	0.52869
fp3-simGIC-structure-0.29	0.72850	0.78500	0.76091	0.71404	0.72850	0.69922	0.52869
fp2-simUI-structure-0.62	0.63200	0.85700	0.76527	0.79261	0.63200	0.66863	0.52864
fp3-simUI-structure-0.60	0.72200	0.79200	0.76227	0.72567	0.72200	0.70640	0.52864
fp3-simUI-all-0.39	0.73600	0.77433	0.75755	0.73111	0.73600	0.70869	0.52861
fp2-simGIC-structure-0.01	0.81450	0.69767	0.74655	0.68786	0.81450	0.72769	0.52859
fp4-simGIC-all-0.76	0.73900	0.77233	0.75655	0.71415	0.73900	0.69600	0.52851
fp3-simUI-all-0.44	0.73600	0.78067	0.76091	0.71512	0.73600	0.70776	0.52844
fp3-simUI-structure-0.15	0.77650	0.73833	0.75545	0.71192	0.77650	0.72686	0.52843
fp4-simGIC-subatomic-0.04	0.81400	0.70100	0.74709	0.68008	0.81400	0.72187	0.52837
fp3-simUI-all-0.19	0.76350	0.75133	0.75627	0.71183	0.76350	0.71992	0.52827
fp4-simUI-subatomic-0.28	0.76350	0.75400	0.75791	0.71351	0.76350	0.72127	0.52827
fp4-simUI-role-0.35	0.78750	0.73100	0.75291	0.69519	0.78750	0.72082	0.52824
fp2-simUI-all-0.74	0.67000	0.82900	0.76355	0.75858	0.67000	0.68286	0.5282
fp2-simUI-all-0.39	0.68750	0.82033	0.76536	0.74527	0.68750	0.69246	0.52816
fp3-simUI-all-0.98	0.71700	0.79433	0.76273	0.72667	0.71700	0.69892	0.52805
fp3-simUI-subatomic-0.95	0.72150	0.79333	0.76409	0.73702	0.72150	0.71557	0.52794
fp3-simUI-subatomic-0.30	0.75950	0.75600	0.75736	0.72122	0.75950	0.72200	0.52787
fp4-simUI-structure-0.79	0.74400	0.77200	0.75800	0.71076	0.74400	0.70456	0.52786
fp2-simUI-subatomic-0.70	0.63350	0.85033	0.76091	0.80161	0.63350	0.67379	0.52777
fp2-simUI-subatomic-0.18	0.76000	0.75667	0.75782	0.72018	0.76000	0.72226	0.5277
fp3-simGIC-all-0.04	0.80600	0.70833	0.74955	0.68551	0.80600	0.72530	0.52759
fp3-simGIC-subatomic-0.22	0.74550	0.76867	0.76027	0.70782	0.74550	0.71051	0.52757
fp4-simUI-all-0.54	0.76400	0.75567	0.76000	0.69602	0.76400	0.71427	0.52748
fp4-simUI-structure-0.75	0.73500	0.76900	0.75673	0.72883	0.73500	0.70558	0.52744
fp4-simGIC-structure-0.00	0.79950	0.71667	0.75182	0.69019	0.79950	0.72558	0.52739
fp4-simUI-structure-0.36	0.78750	0.73067	0.75291	0.69965	0.78750	0.72557	0.52737
fp2-simUI-all-0.50	0.62600	0.85900	0.76282	0.81026	0.62600	0.67627	0.52736
fp2-simUI-role-0.36	0.70000	0.79900	0.75764	0.76023	0.70000	0.69698	0.52728
fp3-simGIC-all-1.00	0.72100	0.78400	0.75727	0.73775	0.72100	0.70333	0.52723
fp2-simGIC-subatomic-0.04	0.80950	0.69867	0.74236	0.69215	0.80950	0.71915	0.5272
fp2-simUI-structure-0.54	0.65200	0.84567	0.76418	0.77443	0.65200	0.68612	0.52719
fp4-simGIC-all-0.09	0.80050	0.71800	0.75127	0.68825	0.80050	0.72479	0.52711
fp2-simUI-structure-0.16	0.77150	0.74567	0.75664	0.70546	0.77150	0.72284	0.52706
fp2-simUI-role-0.56	0.66950	0.82733	0.76155	0.76456	0.66950	0.68379	0.52701
fp2-simUI-all-0.14	0.74700	0.76867	0.76100	0.71300	0.74700	0.71175	0.52694
fp3-simUI-subatomic-0.56	0.72400	0.78467	0.75936	0.73094	0.72400	0.70298	0.52688
fp4-simUI-role-0.37	0.77950	0.73833	0.75473	0.69933	0.77950	0.72196	0.52688
fp3-simUI-structure-0.49	0.74500	0.77033	0.76109	0.71779	0.74500	0.71762	0.52684
fp3-simUI-structure-0.63	0.71500	0.79367	0.76209	0.72832	0.71500	0.69981	0.52684
fp3-simUI-role-0.33	0.76400	0.75100	0.75755	0.71175	0.76400	0.71788	0.52667
fp2-simUI-all-0.09	0.73850	0.77633	0.76018	0.71712	0.73850	0.71048	0.52652
fp4-simGIC-all-0.04	0.81200	0.70533	0.75173	0.67704	0.81200	0.72533	0.52652
fp4-simUI-subatomic-0.81	0.74650	0.77033	0.76091	0.71079	0.74650	0.70748	0.52651
fp2-simUI-all-0.13	0.74750	0.76533	0.75882	0.72346	0.74750	0.71624	0.52643
fp3-simGIC-subatomic-0.00	0.80800	0.70900	0.75155	0.68337	0.80800	0.72445	0.52639
fp3-simUI-subatomic-0.57	0.74000	0.77300	0.76036	0.71725	0.74000	0.71025	0.52638
fp4-simUI-structure-0.80	0.73350	0.77333	0.75564	0.71795	0.73350	0.69761	0.52638
fp3-simGIC-all-0.91	0.72450	0.78900	0.76191	0.72719	0.72450	0.70703	0.52636
fp3-simGIC-structure-0.22	0.75950	0.75233	0.75673	0.71496	0.75950	0.71832	0.52634
fp4-simGIC-subatomic-0.02	0.82850	0.68633	0.74645	0.67617	0.82850	0.72803	0.52631
fp2-simUI-all-0.23	0.73250	0.78100	0.76118	0.72710	0.73250	0.71402	0.52627
fp2-simUI-role-0.26	0.72250	0.78433	0.75818	0.73448	0.72250	0.70495	0.5262
fp3-simGIC-role-0.99	0.71700	0.78633	0.75773	0.73940	0.71700	0.70222	0.52618
fp4-simUI-all-0.41	0.77650	0.74033	0.75664	0.69648	0.77650	0.72049	0.52617
fp2-simUI-role-0.30	0.71550	0.78933	0.75945	0.74234	0.71550	0.70123	0.5261
fp3-simUI-subatomic-0.36	0.75300	0.76167	0.75873	0.70026	0.75300	0.70742	0.52604
fp4-simUI-all-0.49	0.77200	0.75100	0.75882	0.69871	0.77200	0.72218	0.52603
fp4-simGIC-all-0.06	0.80000	0.72033	0.75318	0.66797	0.80000	0.71464	0.52602
fp2-simUI-role-0.32	0.71000	0.79433	0.76082	0.73752	0.71000	0.69845	0.52574
fp2-simUI-subatomic-0.15	0.75200	0.76167	0.75845	0.70852	0.75200	0.71404	0.52574
fp4-simUI-role-0.83	0.72600	0.77767	0.75555	0.73220	0.72600	0.69664	0.52574
fp3-simUI-all-0.99	0.71700	0.79433	0.76118	0.73393	0.71700	0.70884	0.52572
fp2-simUI-subatomic-0.20	0.75250	0.75833	0.75618	0.72069	0.75250	0.71645	0.52568
fp2-simUI-all-0.08	0.74550	0.76767	0.75855	0.72205	0.74550	0.71795	0.52565
fp4-simUI-all-0.27	0.76150	0.74867	0.75218	0.72011	0.76150	0.71937	0.52554
fp4-simUI-role-0.38	0.78800	0.72267	0.75073	0.70023	0.78800	0.72390	0.5255
fp4-simUI-subatomic-0.30	0.77250	0.74133	0.75264	0.70554	0.77250	0.71948	0.52549
fp4-simGIC-role-0.81	0.74750	0.76600	0.75918	0.71113	0.74750	0.70872	0.52549
fp4-simGIC-all-0.12	0.81200	0.69433	0.74245	0.68880	0.81200	0.72280	0.52537
fp2-simGIC-subatomic-0.01	0.80500	0.70900	0.74836	0.66850	0.80500	0.71501	0.52535
fp3-simUI-all-0.62	0.75200	0.75767	0.75382	0.71357	0.75200	0.71258	0.52518
fp4-simUI-subatomic-0.36	0.78000	0.73700	0.75545	0.70100	0.78000	0.72495	0.52515
fp3-simGIC-all-0.23	0.72750	0.77400	0.75555	0.73151	0.72750	0.70207	0.52501
fp2-simUI-subatomic-0.66	0.64200	0.84600	0.76091	0.77868	0.64200	0.66981	0.52494
fp2-simUI-subatomic-0.65	0.64750	0.84100	0.76309	0.78711	0.64750	0.68030	0.52491
fp3-simUI-all-0.97	0.71750	0.79167	0.76255	0.73058	0.71750	0.70562	0.52478
fp2-simUI-structure-0.14	0.76050	0.75633	0.75636	0.70842	0.76050	0.71739	0.5247
fp4-simUI-role-0.40	0.78250	0.73667	0.75500	0.68545	0.78250	0.71550	0.52452
fp2-simUI-all-0.18	0.74750	0.77233	0.76064	0.71229	0.74750	0.71785	0.52449
fp2-simUI-all-0.51	0.63350	0.86167	0.76700	0.77076	0.63350	0.67265	0.52445
fp2-simUI-role-0.60	0.66050	0.82533	0.75827	0.78190	0.66050	0.68048	0.52431
fp2-simUI-structure-0.45	0.67700	0.81733	0.75773	0.76393	0.67700	0.68968	0.5243
fp2-simGIC-all-0.38	0.73000	0.77100	0.75264	0.72737	0.73000	0.70143	0.52425
fp2-simUI-all-0.53	0.63850	0.85367	0.76318	0.78175	0.63850	0.67380	0.52411
fp3-simUI-role-0.20	0.74750	0.76633	0.75945	0.71388	0.74750	0.71660	0.52408
fp3-simUI-role-0.21	0.75550	0.75700	0.75536	0.71471	0.75550	0.71788	0.52406
fp4-simGIC-role-0.83	0.72450	0.78000	0.75545	0.71435	0.72450	0.68813	0.52405
fp3-simUI-structure-0.13	0.77050	0.74367	0.75500	0.70250	0.77050	0.72100	0.52394
fp2-simUI-structure-0.69	0.64700	0.84133	0.75964	0.77814	0.64700	0.67206	0.52373
fp4-simUI-subatomic-0.37	0.78150	0.73133	0.75118	0.69441	0.78150	0.71927	0.52366
fp3-simUI-structure-0.17	0.77950	0.73100	0.75182	0.71118	0.77950	0.72119	0.52359
fp4-simGIC-subatomic-0.79	0.69700	0.80800	0.76245	0.72960	0.69700	0.68393	0.52355
fp2-simUI-role-0.29	0.70950	0.79567	0.75864	0.73875	0.70950	0.70305	0.52351
fp2-simGIC-structure-0.00	0.80400	0.70567	0.74464	0.69733	0.80400	0.72310	0.52345
fp2-simUI-role-0.46	0.67750	0.81400	0.75582	0.75605	0.67750	0.67735	0.52343
fp4-simGIC-all-0.83	0.74400	0.76000	0.75291	0.72785	0.74400	0.70246	0.52338
fp2-simUI-all-0.67	0.64950	0.84333	0.76409	0.75976	0.64950	0.66852	0.52333
fp3-simGIC-all-0.98	0.71600	0.79200	0.76036	0.73126	0.71600	0.70573	0.52333
fp3-simUI-all-0.36	0.73050	0.77667	0.75564	0.72125	0.73050	0.70003	0.52325
fp2-simGIC-all-0.03	0.78800	0.71800	0.74682	0.69771	0.78800	0.71495	0.52321
fp2-simUI-all-0.54	0.62350	0.86033	0.76318	0.78095	0.62350	0.65985	0.52314
fp4-simGIC-all-0.79	0.72050	0.78100	0.75373	0.71456	0.72050	0.68767	0.52313
fp2-simUI-role-0.27	0.72450	0.78133	0.75845	0.73488	0.72450	0.70578	0.52307
fp3-simGIC-subatomic-0.01	0.80500	0.70467	0.74573	0.66794	0.80500	0.71091	0.52307
fp2-simUI-all-0.80	0.65650	0.83533	0.76118	0.77548	0.65650	0.68483	0.52306
fp4-simUI-structure-0.35	0.78900	0.71867	0.74764	0.70002	0.78900	0.71721	0.52306
fp4-simGIC-all-0.11	0.79400	0.71033	0.74364	0.69227	0.79400	0.71104	0.5228
fp3-simUI-role-0.24	0.74500	0.76300	0.75418	0.72170	0.74500	0.71188	0.52259
fp4-simUI-all-0.32	0.76500	0.74767	0.75482	0.70788	0.76500	0.71650	0.52259
fp2-simUI-all-0.63	0.63600	0.84967	0.76218	0.78293	0.63600	0.67233	0.52254
fp3-simGIC-structure-0.00	0.81400	0.69767	0.74445	0.67894	0.81400	0.72255	0.52247
fp3-simUI-all-0.61	0.74700	0.76033	0.75473	0.71312	0.74700	0.71022	0.52244
fp4-simGIC-subatomic-0.84	0.70150	0.79467	0.75645	0.72965	0.70150	0.68197	0.52231
fp4-simGIC-role-0.06	0.79250	0.71300	0.74345	0.69425	0.79250	0.71477	0.52208
fp4-simGIC-role-0.82	0.72550	0.77500	0.75518	0.72610	0.72550	0.69146	0.52203
fp4-simUI-structure-0.33	0.79050	0.72133	0.75027	0.69136	0.79050	0.72157	0.52189
fp2-simUI-all-0.59	0.63600	0.84700	0.76218	0.79067	0.63600	0.67368	0.52172
fp2-simUI-role-0.55	0.66700	0.81867	0.75655	0.76965	0.66700	0.67958	0.52172
fp3-simUI-structure-0.52	0.73300	0.77033	0.75364	0.72445	0.73300	0.70612	0.52167
fp2-simUI-structure-0.57	0.64900	0.83767	0.76036	0.78203	0.64900	0.68222	0.5216
fp4-simUI-role-0.84	0.74750	0.76433	0.75800	0.69996	0.74750	0.70615	0.52153
fp3-simUI-all-0.47	0.74150	0.76500	0.75500	0.70961	0.74150	0.70336	0.52151
fp2-simUI-subatomic-0.42	0.67200	0.82667	0.76309	0.75721	0.67200	0.68872	0.52149
fp4-simUI-subatomic-0.83	0.73650	0.77100	0.75627	0.71240	0.73650	0.70323	0.52136
fp4-simUI-structure-0.82	0.73150	0.77067	0.75545	0.72875	0.73150	0.70612	0.52128
fp2-simUI-all-0.16	0.74050	0.76867	0.75664	0.72079	0.74050	0.71345	0.52114
fp2-simUI-structure-0.12	0.76000	0.74700	0.75291	0.71656	0.76000	0.71824	0.52113
fp3-simUI-structure-0.48	0.73550	0.77200	0.75645	0.71693	0.73550	0.70468	0.52108
fp4-simUI-structure-0.77	0.74300	0.76833	0.75673	0.71088	0.74300	0.70832	0.5209
fp4-simGIC-structure-0.76	0.73250	0.76800	0.75364	0.71586	0.73250	0.68899	0.5209
fp2-simUI-role-0.25	0.73250	0.77200	0.75709	0.71882	0.73250	0.70622	0.52089
fp4-simUI-subatomic-0.76	0.73550	0.77067	0.75582	0.71162	0.73550	0.70134	0.52088
fp2-simGIC-role-0.02	0.76250	0.74800	0.75382	0.69717	0.76250	0.71057	0.52077
fp4-simUI-subatomic-0.71	0.75400	0.75433	0.75455	0.69861	0.75400	0.70467	0.5207
fp4-simUI-all-0.36	0.76250	0.74700	0.75091	0.70677	0.76250	0.71335	0.52069
fp3-simGIC-structure-0.20	0.72400	0.77633	0.75527	0.72435	0.72400	0.69677	0.52062
fp4-simGIC-structure-0.81	0.72900	0.77567	0.75655	0.71088	0.72900	0.69153	0.52049
fp2-simUI-subatomic-0.50	0.64500	0.83800	0.75755	0.78190	0.64500	0.67959	0.52046
fp3-simUI-role-0.99	0.71200	0.78267	0.75691	0.74036	0.71200	0.70067	0.52044
fp4-simUI-all-0.40	0.76900	0.74033	0.75118	0.70123	0.76900	0.71407	0.52039
fp2-simGIC-structure-0.02	0.80200	0.70767	0.74809	0.67069	0.80200	0.71440	0.52019
fp3-simGIC-structure-0.96	0.71700	0.78467	0.75627	0.72807	0.71700	0.70036	0.52016
fp4-simGIC-all-0.81	0.72000	0.78067	0.75436	0.72156	0.72000	0.69152	0.52015
fp3-simUI-subatomic-0.37	0.75900	0.75100	0.75427	0.70258	0.75900	0.71351	0.52008
fp2-simUI-structure-0.48	0.66200	0.83600	0.76391	0.75455	0.66200	0.68027	0.51998
fp3-simGIC-all-0.00	0.78800	0.71833	0.74664	0.68826	0.78800	0.71387	0.51989
fp4-simGIC-structure-0.03	0.80000	0.70533	0.74364	0.68711	0.80000	0.71852	0.51986
fp4-simGIC-all-0.07	0.80600	0.70300	0.74391	0.68271	0.80600	0.72342	0.51971
fp4-simUI-structure-0.31	0.79150	0.71667	0.74691	0.68612	0.79150	0.71667	0.51966
fp4-simUI-role-0.31	0.78300	0.72667	0.74936	0.69038	0.78300	0.71852	0.5196
fp3-simUI-all-0.37	0.72950	0.77400	0.75545	0.72496	0.72950	0.70260	0.51959
fp2-simUI-all-0.34	0.69200	0.80533	0.75809	0.75421	0.69200	0.69624	0.51958
fp3-simUI-subatomic-0.38	0.74400	0.76200	0.75336	0.71006	0.74400	0.70773	0.51946
fp4-simUI-subatomic-0.38	0.77900	0.73400	0.75145	0.69075	0.77900	0.71734	0.51916
fp4-simUI-role-0.86	0.73050	0.76767	0.75255	0.71778	0.73050	0.69592	0.51909
fp4-simUI-subatomic-0.73	0.74800	0.75933	0.75491	0.70424	0.74800	0.70336	0.51908
fp2-simUI-role-0.67	0.65500	0.82900	0.75536	0.77362	0.65500	0.66977	0.5189
fp4-simUI-subatomic-0.32	0.77400	0.73233	0.74927	0.69994	0.77400	0.71554	0.51889
fp3-simUI-role-0.30	0.75800	0.74700	0.75109	0.70889	0.75800	0.71208	0.51886
fp2-simUI-role-0.54	0.68050	0.80933	0.75627	0.75581	0.68050	0.68185	0.51868
fp2-simUI-all-0.68	0.64850	0.83767	0.76000	0.76590	0.64850	0.67152	0.51859
fp3-simUI-structure-0.27	0.72350	0.77900	0.75400	0.72217	0.72350	0.70088	0.51843
fp2-simUI-all-0.27	0.72300	0.78033	0.75773	0.71942	0.72300	0.70351	0.5183
fp2-simUI-structure-0.50	0.65500	0.83467	0.75982	0.76426	0.65500	0.67695	0.51825
fp4-simUI-all-0.33	0.76150	0.74500	0.75064	0.70258	0.76150	0.71252	0.51823
fp4-simUI-role-0.29	0.78350	0.72533	0.75127	0.68730	0.78350	0.71981	0.51819
fp3-simUI-role-0.32	0.76150	0.73867	0.75000	0.71133	0.76150	0.71284	0.51816
fp3-simUI-all-0.43	0.74400	0.75967	0.75100	0.71631	0.74400	0.70937	0.51797
fp4-simUI-role-0.27	0.78050	0.72667	0.74982	0.69458	0.78050	0.71844	0.51789
fp2-simUI-role-0.66	0.66750	0.81900	0.75691	0.75689	0.66750	0.67511	0.51786
fp3-simUI-structure-0.12	0.77150	0.74100	0.75500	0.68476	0.77150	0.71482	0.51783
fp4-simUI-subatomic-0.34	0.77950	0.72400	0.74736	0.70067	0.77950	0.71746	0.51782
fp4-simUI-subatomic-0.24	0.77200	0.73467	0.74873	0.70081	0.77200	0.71573	0.51781
fp2-simUI-subatomic-0.46	0.66050	0.83767	0.76400	0.75388	0.66050	0.68508	0.51776
fp4-simUI-structure-0.27	0.78300	0.72567	0.74827	0.68954	0.78300	0.71714	0.51767
fp3-simUI-structure-0.43	0.73600	0.76967	0.75473	0.71364	0.73600	0.70676	0.51754
fp3-simUI-all-0.59	0.74100	0.76133	0.75327	0.71544	0.74100	0.70618	0.51748
fp2-simUI-structure-0.13	0.77050	0.73533	0.75000	0.70195	0.77050	0.71795	0.51742
fp3-simUI-all-0.18	0.75900	0.75033	0.75300	0.70176	0.75900	0.71500	0.51728
fp3-simUI-role-0.34	0.76450	0.74133	0.74909	0.69756	0.76450	0.70854	0.51719
fp2-simUI-role-0.28	0.70750	0.78833	0.75536	0.74273	0.70750	0.70072	0.5171
fp2-simUI-subatomic-0.21	0.74650	0.75467	0.75382	0.71162	0.74650	0.71027	0.51691
fp4-simUI-subatomic-0.27	0.77300	0.73600	0.75091	0.69838	0.77300	0.71888	0.51691
fp2-simUI-all-0.62	0.63200	0.85133	0.75836	0.78238	0.63200	0.66750	0.51689
fp3-simUI-structure-0.55	0.72650	0.77167	0.75291	0.71864	0.72650	0.69744	0.51684
fp4-simUI-structure-0.30	0.78650	0.71567	0.74518	0.68952	0.78650	0.71568	0.51669
fp2-simUI-role-0.58	0.65850	0.81633	0.74955	0.77543	0.65850	0.66991	0.51667
fp2-simUI-subatomic-0.23	0.74300	0.75933	0.75182	0.71255	0.74300	0.70448	0.51657
fp3-simUI-subatomic-0.06	0.75650	0.74700	0.75227	0.71425	0.75650	0.71863	0.51654
fp2-simUI-role-0.18	0.76000	0.74700	0.75255	0.70034	0.76000	0.71551	0.51646
fp4-simUI-all-0.26	0.75850	0.74733	0.75255	0.70618	0.75850	0.71398	0.51644
fp2-simUI-all-0.40	0.66550	0.81800	0.75536	0.76872	0.66550	0.68158	0.51641
fp2-simGIC-role-0.04	0.79400	0.70833	0.74336	0.68568	0.79400	0.71574	0.51621
fp4-simGIC-role-0.14	0.80600	0.70333	0.74700	0.66766	0.80600	0.71792	0.51618
fp2-simUI-role-0.37	0.68850	0.80600	0.75655	0.73747	0.68850	0.69002	0.51609
fp2-simUI-role-0.35	0.69950	0.79400	0.75500	0.73795	0.69950	0.69145	0.51595
fp4-simUI-role-0.80	0.73650	0.76933	0.75464	0.69194	0.73650	0.69535	0.51595
fp2-simUI-subatomic-0.35	0.69350	0.80200	0.75636	0.73821	0.69350	0.69089	0.51588
fp2-simUI-all-0.20	0.73750	0.76667	0.75455	0.71638	0.73750	0.70632	0.51578
fp2-simUI-all-0.21	0.73850	0.77067	0.75682	0.70855	0.73850	0.70925	0.51578
fp3-simUI-subatomic-0.28	0.74450	0.75700	0.75036	0.70695	0.74450	0.70566	0.51571
fp3-simGIC-structure-0.13	0.74250	0.76500	0.75582	0.70338	0.74250	0.70579	0.51544
fp3-simUI-role-0.25	0.75550	0.75000	0.75073	0.70024	0.75550	0.71025	0.51531
fp4-simGIC-all-0.05	0.78200	0.72400	0.74827	0.68472	0.78200	0.71342	0.51526
fp2-simUI-subatomic-0.25	0.75500	0.74867	0.75191	0.70660	0.75500	0.71213	0.51525
fp3-simGIC-role-0.02	0.77600	0.72700	0.74691	0.68837	0.77600	0.70757	0.51522
fp2-simUI-structure-0.51	0.63700	0.84767	0.75955	0.77605	0.63700	0.67418	0.5152
fp4-simGIC-all-0.86	0.70200	0.79267	0.75336	0.73214	0.70200	0.68544	0.51505
fp3-simUI-all-0.40	0.73000	0.76900	0.75236	0.72298	0.73000	0.70607	0.51489
fp4-simUI-subatomic-0.80	0.72400	0.76867	0.74982	0.71728	0.72400	0.68845	0.51489
fp4-simGIC-structure-0.82	0.71100	0.78367	0.75118	0.73208	0.71100	0.68812	0.51484
fp3-simUI-all-0.31	0.74800	0.75567	0.75155	0.70505	0.74800	0.70380	0.51477
fp2-simUI-all-0.33	0.69450	0.80300	0.75864	0.73571	0.69450	0.69498	0.51471
fp3-simUI-role-0.23	0.74800	0.74600	0.74700	0.71352	0.74800	0.70610	0.51464
fp3-simUI-all-0.06	0.74400	0.75933	0.75264	0.71102	0.74400	0.70955	0.51456
fp2-simUI-role-0.65	0.64700	0.82833	0.75409	0.76940	0.64700	0.66774	0.5144
fp3-simUI-role-0.27	0.74900	0.75000	0.75027	0.70918	0.74900	0.70839	0.51403
fp2-simUI-structure-0.75	0.64850	0.83300	0.75627	0.76948	0.64850	0.67555	0.51402
fp3-simUI-subatomic-0.12	0.74600	0.75967	0.75409	0.70748	0.74600	0.71321	0.514
fp2-simUI-subatomic-0.40	0.66750	0.81900	0.75545	0.76481	0.66750	0.68387	0.51399
fp2-simUI-subatomic-0.38	0.68600	0.80500	0.75491	0.74471	0.68600	0.68752	0.51397
fp2-simUI-subatomic-0.14	0.74200	0.75533	0.74827	0.71651	0.74200	0.70688	0.51395
fp4-simUI-all-0.28	0.75450	0.74967	0.75236	0.69894	0.75450	0.71169	0.5139
fp4-simGIC-role-0.07	0.79050	0.71033	0.74127	0.68611	0.79050	0.71172	0.51374
fp3-simUI-structure-0.20	0.75850	0.74300	0.74982	0.70101	0.75850	0.71275	0.5137
fp2-simUI-role-0.63	0.65900	0.82333	0.75664	0.76176	0.65900	0.67322	0.51364
fp3-simUI-structure-0.18	0.77300	0.72667	0.74445	0.69579	0.77300	0.71163	0.51329
fp2-simUI-subatomic-0.28	0.73300	0.76333	0.75127	0.71619	0.73300	0.70263	0.51323
fp2-simUI-role-0.40	0.67350	0.81233	0.75536	0.74805	0.67350	0.67761	0.51321
fp4-simGIC-structure-0.80	0.71250	0.78567	0.75464	0.70881	0.71250	0.68154	0.51317
fp4-simUI-structure-0.29	0.79200	0.70667	0.74091	0.68686	0.79200	0.71519	0.5131
fp3-simUI-role-0.17	0.74300	0.75667	0.75264	0.70918	0.74300	0.70648	0.51306
fp3-simUI-structure-0.45	0.72900	0.77233	0.75427	0.70971	0.72900	0.70267	0.51296
fp3-simUI-all-0.17	0.75400	0.74867	0.75164	0.70430	0.75400	0.71111	0.51291
fp2-simUI-all-0.43	0.64900	0.83367	0.75791	0.75686	0.64900	0.67140	0.51273
fp2-simUI-structure-0.49	0.66050	0.82300	0.75555	0.76102	0.66050	0.67905	0.51266
fp4-simUI-subatomic-0.78	0.72200	0.77867	0.75418	0.70338	0.72200	0.69385	0.51224
fp4-simUI-all-0.35	0.76450	0.73533	0.74773	0.69462	0.76450	0.71075	0.51223
fp2-simUI-structure-0.47	0.65300	0.82433	0.75473	0.77531	0.65300	0.67801	0.51217
fp2-simUI-subatomic-0.32	0.71950	0.77900	0.75282	0.71512	0.71950	0.69513	0.51216
fp3-simUI-structure-0.46	0.73150	0.76633	0.74982	0.71500	0.73150	0.70142	0.512
fp4-simUI-role-0.23	0.75700	0.74800	0.75191	0.70156	0.75700	0.71415	0.51193
fp2-simUI-role-0.22	0.71900	0.77433	0.75109	0.72680	0.71900	0.69675	0.51192
fp3-simUI-subatomic-0.09	0.75000	0.75333	0.75118	0.70005	0.75000	0.71107	0.5119
fp4-simUI-role-0.30	0.77650	0.72633	0.74736	0.69020	0.77650	0.71678	0.51188
fp4-simUI-all-0.29	0.75700	0.74167	0.74727	0.69874	0.75700	0.70899	0.51164
fp4-simGIC-all-0.10	0.79200	0.70933	0.74409	0.68218	0.79200	0.71815	0.51157
fp4-simGIC-subatomic-0.00	0.79800	0.69767	0.73873	0.68478	0.79800	0.71483	0.5115
fp4-simGIC-structure-0.77	0.71450	0.78133	0.75227	0.69130	0.71450	0.67447	0.51142
fp4-simUI-all-0.88	0.73200	0.76867	0.75245	0.70248	0.73200	0.69602	0.51139
fp2-simUI-structure-0.19	0.75750	0.74400	0.75009	0.69958	0.75750	0.71233	0.51137
fp3-simUI-structure-0.21	0.75200	0.74833	0.74991	0.70461	0.75200	0.71112	0.51116
fp4-simUI-all-0.39	0.75900	0.74567	0.75236	0.69583	0.75900	0.71432	0.51115
fp2-simUI-role-0.47	0.68150	0.79567	0.74927	0.74997	0.68150	0.67613	0.51106
fp3-simUI-all-0.34	0.73750	0.76300	0.75109	0.71050	0.73750	0.70519	0.51101
fp3-simUI-role-0.26	0.73550	0.76367	0.75173	0.71502	0.73550	0.70813	0.51098
fp3-simUI-structure-0.11	0.75200	0.74067	0.74745	0.70554	0.75200	0.70456	0.51096
fp3-simUI-structure-0.28	0.716	0.778	0.75218	0.7186	0.716	0.69687	0.51095
fp2-simGIC-role-0.01	0.76300	0.73200	0.74545	0.69565	0.76300	0.70763	0.51093
fp2-simUI-role-0.21	0.72300	0.77167	0.75191	0.71639	0.72300	0.69746	0.51086
fp3-simGIC-all-0.20	0.71800	0.77233	0.74800	0.72659	0.71800	0.69401	0.51084
fp2-simUI-role-0.74	0.64750	0.83067	0.75591	0.77083	0.64750	0.67288	0.5108
fp2-simUI-subatomic-0.24	0.74350	0.75767	0.75245	0.70562	0.74350	0.71063	0.51072
fp4-simGIC-role-0.89	0.72050	0.77033	0.75145	0.70261	0.72050	0.68514	0.5107
fp3-simUI-role-0.29	0.73800	0.75800	0.75082	0.70524	0.73800	0.70019	0.51068
fp4-simGIC-role-0.86	0.70400	0.78300	0.75136	0.72260	0.70400	0.68045	0.51065
fp4-simUI-role-0.81	0.72850	0.76533	0.74727	0.71419	0.72850	0.69019	0.51057
fp3-simUI-subatomic-0.34	0.76950	0.72800	0.74436	0.68873	0.76950	0.70677	0.51052
fp3-simUI-subatomic-0.13	0.73600	0.75900	0.74891	0.71039	0.73600	0.70214	0.51026
fp4-simUI-all-0.21	0.74800	0.74967	0.74909	0.71423	0.74800	0.71058	0.51018
fp2-simUI-subatomic-0.45	0.64450	0.83333	0.75545	0.76385	0.64450	0.67027	0.51007
fp3-simUI-structure-0.09	0.76800	0.73333	0.74700	0.69708	0.76800	0.71370	0.51004
fp2-simUI-role-0.20	0.72950	0.76300	0.74918	0.72237	0.72950	0.70278	0.51001
fp2-simUI-role-0.41	0.68650	0.80167	0.75336	0.72771	0.68650	0.67896	0.50994
fp3-simUI-all-0.35	0.72550	0.77000	0.74936	0.71710	0.72550	0.70035	0.50994
fp2-simUI-role-0.59	0.67000	0.81133	0.75227	0.74599	0.67000	0.67381	0.50989
fp3-simUI-structure-0.08	0.75600	0.74433	0.74936	0.69390	0.75600	0.70873	0.50977
fp4-simUI-role-0.33	0.77150	0.72567	0.74545	0.69223	0.77150	0.71210	0.50976
fp2-simUI-all-0.36	0.68400	0.80833	0.75618	0.72523	0.68400	0.68392	0.50945
fp3-simGIC-structure-0.01	0.79400	0.70233	0.74064	0.68321	0.79400	0.71580	0.50945
fp2-simUI-role-0.52	0.67300	0.80667	0.75036	0.74675	0.67300	0.67627	0.50941
fp3-simUI-structure-0.19	0.75500	0.74267	0.74655	0.69605	0.75500	0.70346	0.50939
fp2-simUI-subatomic-0.39	0.66750	0.81567	0.75464	0.74614	0.66750	0.67622	0.50912
fp2-simUI-role-0.49	0.67950	0.80267	0.75036	0.73376	0.67950	0.67479	0.50883
fp4-simGIC-subatomic-0.82	0.69150	0.80200	0.75627	0.71302	0.69150	0.67472	0.5088
fp2-simUI-all-0.38	0.66700	0.81833	0.75627	0.74998	0.66700	0.68503	0.50879
fp3-simUI-role-0.08	0.75550	0.73500	0.74200	0.70144	0.75550	0.70364	0.50868
fp2-simUI-structure-0.17	0.74950	0.74667	0.74691	0.70004	0.74950	0.70519	0.50845
fp4-simUI-role-0.32	0.77950	0.71833	0.74336	0.69421	0.77950	0.71562	0.50841
fp2-simUI-all-0.31	0.69900	0.79300	0.75445	0.73245	0.69900	0.69331	0.50837
fp4-simUI-role-0.28	0.77050	0.72000	0.74155	0.69287	0.77050	0.70421	0.50833
fp4-simUI-role-0.19	0.77500	0.72000	0.74436	0.69910	0.77500	0.71701	0.50803
fp3-simUI-structure-0.42	0.72600	0.76467	0.74873	0.70798	0.72600	0.69274	0.50802
fp3-simUI-all-0.26	0.72250	0.77133	0.75073	0.70743	0.72250	0.69508	0.50791
fp2-simUI-all-0.44	0.64700	0.83433	0.75627	0.75476	0.64700	0.67060	0.50782
fp4-simUI-all-0.25	0.74250	0.75233	0.74773	0.70439	0.74250	0.70334	0.50778
fp2-simUI-role-0.15	0.74850	0.74567	0.74636	0.70135	0.74850	0.70495	0.50777
fp4-simUI-role-0.25	0.77650	0.72067	0.74336	0.68386	0.77650	0.71065	0.50762
fp3-simUI-role-0.28	0.74200	0.75267	0.74909	0.70205	0.74200	0.70166	0.50758
fp2-simUI-structure-0.18	0.76150	0.74000	0.74773	0.68698	0.76150	0.70744	0.50747
fp2-simUI-role-0.43	0.68550	0.79533	0.74964	0.74152	0.68550	0.68639	0.50737
fp4-simGIC-structure-0.83	0.69550	0.78400	0.74582	0.72925	0.69550	0.67265	0.50729
fp3-simUI-subatomic-0.26	0.74150	0.75500	0.75009	0.69545	0.74150	0.69803	0.5072
fp4-simUI-subatomic-0.33	0.76500	0.73133	0.74664	0.69249	0.76500	0.71245	0.50685
fp3-simUI-subatomic-0.32	0.74750	0.74367	0.74545	0.70352	0.74750	0.70537	0.50672
fp3-simUI-structure-0.44	0.73950	0.75400	0.74755	0.70269	0.73950	0.70343	0.50668
fp4-simGIC-all-0.82	0.72550	0.76733	0.75018	0.70223	0.72550	0.69027	0.50656
fp4-simGIC-subatomic-0.03	0.78550	0.70667	0.73936	0.68259	0.78550	0.71002	0.50652
fp2-simUI-subatomic-0.31	0.72150	0.77033	0.74964	0.71710	0.72150	0.70010	0.50646
fp3-simUI-all-0.16	0.73700	0.75600	0.74682	0.71312	0.73700	0.70326	0.50645
fp4-simUI-all-0.23	0.74200	0.75700	0.75036	0.69981	0.74200	0.70749	0.50637
fp2-simUI-all-0.25	0.72150	0.77367	0.75382	0.71517	0.72150	0.70261	0.50613
fp3-simUI-subatomic-0.27	0.73400	0.75467	0.74518	0.70865	0.73400	0.70035	0.50599
fp4-simUI-subatomic-0.23	0.75500	0.74267	0.74691	0.69388	0.75500	0.70790	0.50593
fp4-simUI-structure-0.81	0.73250	0.75967	0.74736	0.69168	0.73250	0.68836	0.50592
fp2-simUI-all-0.06	0.72850	0.76400	0.74955	0.70479	0.72850	0.69687	0.50591
fp4-simUI-subatomic-0.22	0.76150	0.73533	0.74682	0.70051	0.76150	0.71653	0.50578
fp4-simUI-subatomic-0.86	0.69600	0.78967	0.74991	0.71262	0.69600	0.67494	0.50574
fp3-simUI-all-0.08	0.73350	0.75700	0.74591	0.70760	0.73350	0.69910	0.50566
fp4-simUI-structure-0.83	0.70900	0.78067	0.74945	0.70477	0.70900	0.67708	0.50566
fp3-simUI-structure-0.24	0.71950	0.77100	0.75073	0.72071	0.71950	0.70289	0.50564
fp3-simUI-subatomic-0.25	0.73550	0.75500	0.74800	0.69832	0.73550	0.69709	0.50552
fp4-simUI-role-0.85	0.74800	0.74567	0.74573	0.68827	0.74800	0.69326	0.50549
fp2-simUI-all-0.49	0.62350	0.84967	0.75618	0.76438	0.62350	0.65776	0.50538
fp2-simUI-subatomic-0.37	0.68850	0.79667	0.75091	0.73510	0.68850	0.68636	0.50538
fp2-simUI-all-0.29	0.72400	0.77100	0.75055	0.70598	0.72400	0.69834	0.50537
fp3-simUI-structure-0.10	0.77000	0.72233	0.74127	0.69602	0.77000	0.71312	0.50536
fp2-simUI-structure-0.41	0.70100	0.79033	0.75100	0.72443	0.70100	0.69138	0.50531
fp2-simUI-all-0.26	0.71200	0.77633	0.75136	0.71156	0.71200	0.69058	0.5053
fp2-simUI-role-0.44	0.67200	0.79933	0.74645	0.75036	0.67200	0.67264	0.50521
fp4-simUI-all-0.31	0.75600	0.74200	0.74836	0.69453	0.75600	0.71047	0.50503
fp4-simUI-subatomic-0.31	0.76500	0.72933	0.74445	0.68288	0.76500	0.70450	0.50503
fp4-simGIC-structure-0.89	0.68000	0.80200	0.75091	0.72927	0.68000	0.67442	0.50503
fp3-simUI-structure-0.40	0.70850	0.77100	0.74418	0.73094	0.70850	0.68499	0.50498
fp3-simUI-role-0.15	0.74400	0.75100	0.74755	0.69998	0.74400	0.70452	0.50496
fp2-simUI-structure-0.20	0.76050	0.73133	0.74382	0.69610	0.76050	0.70921	0.50487
fp4-simUI-all-0.30	0.74000	0.75367	0.74873	0.69534	0.74000	0.69613	0.50479
fp4-simUI-all-0.89	0.70800	0.78167	0.74918	0.71110	0.70800	0.68601	0.5047
fp3-simUI-subatomic-0.10	0.74750	0.75133	0.74964	0.69900	0.74750	0.71256	0.50459
fp2-simUI-all-0.24	0.71750	0.77400	0.74900	0.71850	0.71750	0.70183	0.50457
fp4-simGIC-all-0.02	0.77900	0.71333	0.74164	0.68491	0.77900	0.71055	0.50456
fp4-simUI-all-0.24	0.74800	0.74467	0.74609	0.71105	0.74800	0.71243	0.50454
fp4-simUI-role-0.98	0.65500	0.81900	0.75027	0.75449	0.65500	0.66435	0.5044
fp2-simUI-role-0.42	0.68000	0.79833	0.74918	0.74645	0.68000	0.68222	0.50432
fp2-simUI-all-0.45	0.64150	0.83167	0.75173	0.75921	0.64150	0.66517	0.50427
fp3-simUI-subatomic-0.35	0.75050	0.74067	0.74445	0.69235	0.75050	0.70178	0.50423
fp3-simUI-role-0.10	0.75550	0.73500	0.74445	0.69968	0.75550	0.70686	0.50419
fp3-simUI-all-0.41	0.72900	0.75633	0.74545	0.71408	0.72900	0.69630	0.50408
fp3-simUI-subatomic-0.11	0.75750	0.73533	0.74600	0.69585	0.75750	0.71117	0.50408
fp2-simUI-role-0.23	0.72150	0.76567	0.74955	0.70923	0.72150	0.68958	0.50402
[truncated: 425 more rows]
