# Supplementary material for: Semantic Similarity for Automatic Classification of Chemical Compounds
Source: PLoS Comput Biol. 2010 Sep 23;6(9):e1000937. doi: 10.1371/journal.pcbi.1000937 (PMC2944781; doi:10.1371/journal.pcbi.1000937)
Supplement: Table S4 — Activity coefficient of every compound in the ChEBI ontology, when the dataset from the BBB problem is used to train Chym. Only compounds with a structure were considered. (0.66 MB TXT) [file pcbi.1000937.s004.txt]

50931	0.2858060216	(Z)-chlorprothixene
51137	0.2795879106	mianserin
251412	0.2794981662	adinazolam
53770	0.2794191647	aceprometazine
53771	0.2794191647	(R)-aceprometazine
53772	0.2794191647	(S)-aceprometazine
8461	0.2766676597	promethazine
45951	0.2760586911	trifluoperazine
253342	0.2725502528	alosetron
3994	0.2723115222	cyclizine
8871	0.2715002672	risperidone
32316	0.2712274579	zotepine
7735	0.2710928881	olanzapine
3766	0.2699237608	clozapine
42724	0.2692271436	(R)-amphetamine
10125	0.2687308278	zolpidem
36691	0.2667076717	cis-doxepin
36692	0.2667076717	trans-doxepin
6950	0.2658853242	mirtazapine
51032	0.2641497526	epinastine
51035	0.2641497526	R-epinastine
51036	0.2641497526	S-epinastine
48273	0.2633180924	rizatriptan
36798	0.2629349279	dothiepin
36802	0.2629349279	cis-dothiepin
36803	0.2629349279	trans-dothiepin
36704	0.2618441771	imiquimod
47782	0.2617684757	lofepramine
8888	0.2616324553	ropinirole
6605	0.2604534822	lysergic acid diethylamide
51024	0.2593906399	metixene
8435	0.2593070543	prochlorperazine
8028	0.2591897167	perphenazine
8614	0.2580461578	psilocybin
35649	0.2565596114	morphinan
230973	0.2562064790	3-pyrrolidin-1-yl-N-[6-(3-pyrrolidin-1-ylpropionylamino)acridin-3-yl]propionamide
38431	0.2556647455	1,4-benzodiazepine
6758	0.2555853769	mephobarbital
318251	0.2545802260	8-chloro-3-methyl-11-[1-(4-pyridylacetyl)piperidin-4-ylidene]-6,11-dihydro-5H-benzo[5,6]cyclohepta[1,2-b]pyridine
35643	0.2540488558	aporphine
35647	0.2540488558	hasubanan
3175	0.2538006037	brimonidine
31403	0.2535668891	cinnarizine
35611	0.2532996853	berbine
50400	0.2532996853	alpha-berbine
35614	0.2532996853	beta-berbine
2675	0.2527420367	amoxapine
9233	0.2524903846	spiperone
35631	0.2512778853	yohimban
35644	0.2512778853	eburnamenine
35653	0.2512778853	corynan
36372	0.2512778853	vobasan
5853	0.2512778853	ibogamine
35632	0.2512778853	vincane
18399	0.2510542277	codeinone
16765	0.2508105238	tryptamine
35677	0.2505685239	betahistine
8247	0.2495241254	pirenzepine
38055	0.2488927762	melem
8356	0.2485433129	pramipexole
36380	0.2485420300	emetan
518413	0.2484516391	alverine
37937	0.2478879902	bethanidine
406797	0.2478292795	1-{2-[(4-chlorophenyl)amino]-2-oxoethyl}-N-(1-isopropylpiperidin-4-yl)-1H-indole-2-carboxamide
10650	0.2477436042	sumatriptan
10119	0.2475446926	ziprasidone
4850	0.2474006334	eschscholtzidine
438981	0.2473883366	(11S)-8-chloro-11-[1-(methylsulfonyl)piperidin-4-yl]-6-piperazin-1-yl-11H-benzo[5,6]cyclohepta[1,2-b]pyridine
9122	0.2464613832	sertindole
3612	0.2464489074	chlordiazepoxide hydrochloride
8452	0.2462503912	3,6-diaminoacridine
1391	0.2459479539	3,4-methylenedioxymethamphetamine
5790	0.2456826578	hydromorphone
268471	0.2454284846	N-[4-(2-methylimidazo[1,2-a]pyridin-3-yl)pyrimidin-2-yl]acetamide
4657	0.2448569981	disopyramide
2215	0.2447554520	6-methylergoline
36312	0.2447554520	sarpagan
36379	0.2447554520	tubulosan
38484	0.2447554520	ergoline
53763	0.2445816950	3-methylthiofentanyl
53764	0.2445816950	(3R)-methylthiofentanyl
53765	0.2445816950	(3S)-methylthiofentanyl
2086	0.2443697114	5-methoxy-N,N-dimethyltryptamine
28136	0.2442588138	N-methyltryptamine
51380	0.2442375200	doxylamine
51038	0.2439858680	minaprine
31332	0.2438583484	caffeine monohydrate
38486	0.2437093997	aspidospermidine
35654	0.2437093997	corynoxan
35916	0.2437093997	akuammilan
35918	0.2437093997	aspidofractinine
35948	0.2437093997	curan
36081	0.2437093997	kopsan
8080	0.2434243951	phentermine
51164	0.2432708224	lisuride
34665	0.2432364479	debrisoquin
36426	0.2431411380	1H-perimidine
287372	0.2430233178	N-[(1R)-1-(dihydroxyboranyl)-3-methylbutyl]-N(2)-(pyrazin-2-ylcarbonyl)-L-phenylalaninamide
520985	0.2426451510	almotriptan
45285	0.2425931909	pyrazinecarboxamide
3223	0.2425887368	buspirone
28674	0.2425235395	tetrahydrozoline
572329	0.2422306628	N,N'-bis(3-methylbenzyl)pyrimidine-4,6-dicarboxamide
3215	0.2407908026	bupivacaine
31236	0.2407646599	aripiprazole
593538	0.2406547702	N,N'-bis(pyridin-3-ylmethyl)pyrimidine-4,6-dicarboxamide
40149	0.2406386920	(3S)-1-cyclohexyl-5-oxo-N-phenylpyrrolidine-3-carboxamide
554805	0.2398748296	N,N'-bis(4-fluoro-3-methylbenzyl)pyrimidine-4,6-dicarboxamide
2569	0.2398622004	alfentanil
423351	0.2398506458	2-amino-6-chloropyrazine
51052	0.2396059102	lucanthone
2972	0.2392351524	baclofen
33202	0.2391598801	2-thiobarbituric acid
9536	0.2391598801	thiamylal
4819	0.2390641130	lysergamide
399731	0.2389604311	N,N-dimethyl-1-(5-pyridin-3-ylfuran-2-yl)methanamine
35877	0.2389346847	5-formamidopyrimidine
32315	0.2388175750	zopiclone
3614	0.2387051839	chlorhexidine
6820	0.2385703406	methapyrilene
38213	0.2385703406	methapyrilene hydrochloride
36793	0.2380626518	(S)-bupropion
36794	0.2380626518	(R)-bupropion
32643	0.2379759217	5-acetamido-6-formamido-3-methyluracil
460437	0.2379535440	5-{[4-(9H-fluoren-9-yl)piperazin-1-yl]carbonyl}-1H-indole
3648	0.2378097353	chlorpromazine N-oxide
3333	0.2371924113	calycanthine
37673	0.2371869665	ajmalan
7478	0.2371626178	naratriptan
16315	0.2367849034	morphinone
150690	0.2366230002	9-amino-N-(2-morpholin-4-ylethyl)acridine-4-carboxamide
28502	0.2366048729	tolazoline
7494	0.2365981919	nefazodone
51066	0.2365874953	dapiprazole
37899	0.2362339583	tryptophyl group
6031	0.2362274820	isonicotinamide
8200	0.2362274820	picolinamide
584020	0.2361482571	methysergide
102166	0.2360429951	thiopental
48390	0.2357927252	cinacalcet
48391	0.2357927252	cinacalcet hydrochloride
8455	0.2349870672	proguanil
8707	0.2349816244	quetiapine
51063	0.2349061480	amphetamine sulfate
33534	0.2348137362	N,N'-(9-{[4-(dimethylamino)phenyl]amino}acridine-3,6-diyl)bis(3-pyrrolidin-1-ylpropanamide)
50217	0.2347314840	selegiline
267045	0.2346130950	beta-phenyl-D-phenylalanyl-N-(2,5-dichlorobenzyl)-L-prolinamide
400530	0.2346008683	(2R)-2-[3-isobutyl-2,5-dioxo-4-(quinolin-3-ylmethyl)-1,4-diazepan-1-yl]-N-methyl-3-(2-naphthyl)propanamide
36381	0.2345379493	(2S,3S,11bS)-benzquinamide
36382	0.2345379493	(2R,3S,11bS)-benzquinamide
48282	0.2343645814	5-methoxy-N,N-diisopropyltryptamine
2654	0.2343613576	aminoglutethimide
53788	0.2343613576	(R)-aminoglutethimide
53790	0.2343613576	(S)-aminoglutethimide
40071	0.2340718838	4-amino-1,8-naphthalimide
463549	0.2340332352	(3R)-4-[(3R)-3-amino-4-(2,4,5-trifluorophenyl)butanoyl]-3-methyl-1,4-diazepan-2-one
463649	0.2340332352	(3R)-4-[(3R)-3-amino-4-(2,4,5-trifluorophenyl)butanoyl]-3-(2,2,2-trifluoroethyl)-1,4-diazepan-2-one
31822	0.2339419663	mercaptopurine hydrate
17073	0.2339140062	Cypridina luciferin
2611	0.2338691385	alprazolam
32718	0.2337732091	D-tryptophyl group
477584	0.2336955036	6-{4-[4-(4-chlorophenyl)piperidin-4-yl]phenyl}-9H-purine
2639	0.2335717372	amiloride
47802	0.2335451598	5H-dibenzo[b,f]azepine
406630	0.2334664482	1-{[5-(5-chloro-2-thienyl)isoxazol-3-yl]methyl}-N-(1-isopropylpiperidin-4-yl)-1H-indole-2-carboxamide
32732	0.2334000974	tryptophan residue
43179	0.2333564305	5-methyl-5-(4-phenoxyphenyl)barbituric acid
150822	0.2332056528	5-(1,4-diazepane-1-sulfonyl)isoquinoline
530577	0.2332056528	(S)-2-methyl-1-(4-methylisoquinoline-5-sulfonyl)-1,4-diazepane
35645	0.2331743260	erythrinan
17154	0.2331518496	nicotinamide
16031	0.2330771833	indole-3-acetamide
52612	0.2328766029	N,N',N''-tris(3-pyridyl)benzene-1,3,5-tricarboxamide
52613	0.2328766029	N,N',N''-tris(4-pyridylmethyl)benzene-1,3,5-tricarboxamide
52614	0.2328766029	N,N',N''-tris(3-pyridylmethyl)benzene-1,3,5-tricarboxamide
4305	0.2324360433	dacarbazine
8613	0.2320510954	psilocin
28435	0.2319420654	2,6-dichlorobenzamide
37906	0.2319013503	histidyl group
10124	0.2317449826	zolmitriptan
463052	0.2315943342	N-{3-[(4-{[3-(trifluoromethyl)phenyl]amino}pyrimidin-2-yl)amino]phenyl}cyclopropanecarboxamide
53579	0.2313543087	pholcodine
399729	0.2312002753	N-methyl-1-(5-pyridin-3-ylfuran-2-yl)methanamine
29955	0.2311323246	D-tryptophan residue
32733	0.2310733831	tryptophanyl radical residue
9086	0.2308348560	(-)-selegiline
36057	0.2307696662	crinan
6123	0.2301712033	ketanserin
17216	0.2300740392	oxidized Cypridina luciferin
51098	0.2299181596	motesanib
6402	0.2298529639	leflunomide
35646	0.2297611582	galanthan
28884	0.2297358291	N-phenylacetamide
18177	0.2297358291	N-acetylphenylethylamine
116915	0.2297358291	4-chloroacetanilide
53778	0.2296177376	almitrine
7510	0.2296142834	neopinone
32522	0.2295447067	D-histidyl group
3092	0.2294257967	bicuculline
41117	0.2294121289	N-benzylformamide
52902	0.2294121289	benzylaminocarbonyl group
43385	0.2293418023	5-(2-methylpiperazine-1-sulfonyl)isoquinoline
32535	0.2290626921	histidine residue
32725	0.2289984740	D-tryptophanyl radical residue
42484	0.2289460352	2,2-difluoro-N-(2-phenylethyl)acetamide
38940	0.2287063338	sunitinib
39081	0.2287063338	linkable sunitinib analogue
121459	0.2287010033	naltrexone
53757	0.2286894920	ziprasidone mesylate trihydrate
9674	0.2283826283	triazolam
10435	0.2283031567	beta-obscurine
29954	0.2282073479	L-tryptophan residue
17293	0.2281377637	2-aminophenoxazin-3-one
6807	0.2280499453	methadone
9588	0.2278079830	ticlopidine
41423	0.2277434297	celecoxib
32706	0.2275781330	L-tryptophyl group
335220	0.2275729081	1-(5-oxo-2,3,5,9b-tetrahydro-1H-pyrrolo[2,1-a]isoindol-9-yl)-3-(5-pyrrolidin-2-yl-1H-pyrazol-3-yl)urea
468401	0.2275560748	(2S)-2-[(3S)-3-{[(6-chloronaphthalen-2-yl)sulfonyl]amino}-2-oxopyrrolidin-1-yl]-N-(1-methylethyl)-N-{2-[(methylsulfonyl)amino]ethyl}propanamide
3434	0.2273768057	carpropamid
47351	0.2273768057	(1S,3R)-2,2-dichloro-N-[(1R)-1-(4-chlorophenyl)ethyl]-1-ethyl-3-methylcyclopropanecarboxamide
18295	0.2273697437	histamine
31085	0.2269533375	2-methylserotonin
29980	0.2269059444	D-histidine residue
52010	0.2268907794	chlorphenamine
52013	0.2268907794	levochlorpheniramine
466545	0.2267850085	N-{3-[3-(dimethylamino)propyl]-5-(trifluoromethyl)phenyl}-4-methyl-3-[(3-pyrimidin-4-ylpyridin-2-yl)amino]benzamide
510988	0.2267850085	N-{4-methyl-3-[(3-pyrimidin-4-ylpyridin-2-yl)amino]phenyl}-3-(trifluoromethyl)benzamide
442413	0.2267378334	N-({(2S)-1-[(3R)-3-amino-4-(2-fluorophenyl)butanoyl]pyrrolidin-2-yl}methyl)benzamide
38811	0.2266198717	6-chloro-3-(hydroxymethyl)benzoxazolin-2-one
406830	0.2265862295	N-(1-isopropylpiperidin-4-yl)-1-(3-methoxybenzyl)-1H-indole-2-carboxamide
9123	0.2264557308	sertraline
477594	0.2263352574	4-(4-chlorophenyl)-4-[4-(1H-pyrazol-4-yl)phenyl]piperidine
429931	0.2263083160	N(7)-butyl-N(2)-(5-chloro-2-methylphenyl)-5-methyl[1,2,4]triazolo[1,5-a]pyrimidine-2,7-diamine
32714	0.2263082354	L-tryptophanyl radical residue
202385	0.2262442487	4-chlorophenyl methyl{trans-4-[4-(piperidin-1-ylmethyl)phenyl]cyclohexyl}carbamate
39634	0.2261415227	N-{5-[4-(4-methylpiperazin-1-yl)phenyl]-1H-pyrrolo[2,3-b]pyridin-3-yl}nicotinamide
40036	0.2259475055	amitrole
499030	0.2258312891	6-(4-{(1S,2S)-2-amino-1-[(dimethylamino)carbonyl]-3-[(3S)-3-fluoropyrrolidin-1-yl]-3-oxopropyl}phenyl)-1H-[1,2,4]triazolo[1,5-a]pyridin-4-ium
47924	0.2258254744	N,N'-(hexane-1,6-diyl)bis(1-{(2S)-2-cyclohexyl-2-[(N-methyl-L-alanyl)amino]acetyl}-L-prolyl-beta-phenyl-L-phenylalaninamide)
539940	0.2255158027	1-[(6-chloronaphthalen-2-yl)sulfonyl]-4-[(1-pyridin-4-ylpiperidin-4-yl)carbonyl]piperazine
606376	0.2253648097	4-(6-chloro-2,4-dioxo-1,2,3,4-tetrahydropyrimidin-5-yl)butyl dihydrogen phosphate
10127	0.2252911122	zonisamide
50922	0.2251489441	eletriptan
51231	0.2251437716	DAPI
52140	0.2250779069	clemizole
1543	0.2250270530	3-hydroxyhexobarbital
2791	0.2250270530	aprobarbital
3228	0.2250270530	butabarbital
5706	0.2250270530	hexobarbital
31314	0.2250270530	5-butyl-1-cyclohexylbarbituric acid
188376	0.2249939244	4-[(4-methylpiperazin-1-yl)methyl]-N-{3-[(4-pyridin-3-ylpyrimidin-2-yl)amino]phenyl}benzamide
31981	0.2249810868	periciazine
35933	0.2249478150	cinchonan
184655	0.2249151739	4-(2-{4-[(11R)-3,10-dibromo-8-chloro-6,11-dihydro-5H-benzo[5,6]cyclohepta[1,2-b]pyridin-11-yl]piperidin-1-yl}-2-oxoethyl)piperidine-1-carboxamide
52042	0.2247981119	2-(5'-Chloro-2'-phosphoryloxyphenyl)-6-chloro-4-(3H)-quinazolinone
18723	0.2247789691	nicotine
45783	0.2247059145	imatinib
39083	0.2247059145	linkable imatinib analogue
34385	0.2246360756	4-aminopyridine
51173	0.2246195513	dextropropoxyphene
51696	0.2245418341	N-(2-benzoyl-1-methylvinyl)acetamide
51698	0.2245418341	N-[(Z)-2-benzoyl-1-methylvinyl]acetamide
35917	0.2243716511	alstophyllan
36282	0.2243716511	lycorenan
16533	0.2243710539	L-tryptophanamide
426841	0.2242357802	N-acetyl-L-phenylalanyl-4-[(5S)-1,1-dioxido-3-oxo-1,2-thiazolidin-5-yl]-L-phenylalaninamide
224331	0.2240390994	4-[3-(4-chlorophenyl)-1H-pyrazol-5-yl]piperidine
337904	0.2239193088	2-{3-[(2,2-difluoro-2-pyridin-2-ylethyl)amino]-6-methyl-2-oxopyrazin-1(2H)-yl}-N-[(3-fluoropyridin-2-yl)methyl]acetamide
38801	0.2238673500	isophthalamide
29979	0.2238488026	L-histidine residue
29009	0.2237469907	N(tele)-methylhistamine
464445	0.2236885009	3-{5-[(1R)-1-amino-1-methyl-2-phenylethyl]-1,3,4-oxadiazol-2-yl}-N-[(1R)-1-(4-fluorophenyl)ethyl]-5-[methyl(methylsulfonyl)amino]benzamide
206975	0.2236822951	N-[3-(dimethylamino)propyl]-2-({[4-({[4-(formylamino)-1-methyl-1H-pyrrol-2-yl]carbonyl}amino)-1-methyl-1H-pyrrol-2-yl]carbonyl}amino)-5-(1-methylethyl)-1,3-thiazole-4-carboxamide
45030	0.2236228716	5-(2-ethoxyethyl)-5-[4-(4-fluorophenoxy)phenoxy]barbituric acid
34391	0.2235239283	(4-bromophenyl)thiourea
32514	0.2233827047	L-histidyl group
37594	0.2233821210	N-(2-chloroethyl)-N'-(6-chloro-2-methoxyacridin-9-yl)-N-ethylpropane-1,3-diamine
28986	0.2233641582	anabasine
74	0.2233641582	(S)-anabasine
40538	0.2233317445	benzylamine
7454	0.2232645473	nalbuphine
4470	0.2232103583	dextromethorphan
17520	0.2231269291	phenylthioacetohydroximic acid
4464	0.2230348863	dexchlorpheniramine
31780	0.2229074173	lofepramine hydrochloride
16415	0.2228197256	protopine
243658	0.2227270759	3-[(2,2-dimethylpropanoyl)amino]-N-1,3-thiazol-2-ylpyridine-2-carboxamide
52617	0.2225210353	7,8-dihydro-8-oxoguanine
34590	0.2224949259	bromobutide
48520	0.2224204045	xaliproden
51043	0.2223816085	tegaserod
497258	0.2223424091	(1S,2R,5S)-5-[3-(trifluoromethyl)-5,6-dihydro[1,2,4]triazolo[4,3-a]pyrazin-7(8H)-yl]-2-(2,4,5-trifluorophenyl)cyclohexanamine
53760	0.2223142783	eszopiclone
53762	0.2223142783	(5R)-zopiclone
30692	0.2223140882	anilinocarbonyl group
17390	0.2222484634	allocryptopine
342010	0.2222214909	4-(4-fluorobenzyl)piperidine
3015	0.2221562737	benomyl
48286	0.2218979571	N,N-diisopropyltryptamine
49203	0.2218199501	torcetrapib
8050	0.2218109912	phenacetin
102080	0.2217868248	5-(4-chlorophenyl)-6-ethylpyrimidine-2,4-diamine
166251	0.2217868248	5-(3,4-dichlorophenyl)-6-methylpyrimidine-2,4-diamine
16996	0.2217292287	L-histidinol phosphate
39162	0.2215634750	(R)-nicotine
28313	0.2215634750	nornicotine
10588	0.2215481121	1-(3-chlorophenyl)piperazine
52148	0.2213638702	benethamine
50189	0.2213280994	deptropine
164538	0.2212341393	1-[(2R)-2-amino-2-cyclohexylacetyl]-N-{5-chloro-2-[2-(ethylamino)-2-oxoethoxy]benzyl}-L-prolinamide
2089	0.2211984956	O-methylserotonin
35946	0.2211961697	formosanan
46632	0.2211924083	clonidine (amino form)
5103	0.2211473143	flumazenil
28179	0.2211230350	benzamide
50520	0.2211230350	benzamido group
51515	0.2211230350	N-butyrylbenzamide
441327	0.2211058726	N-[3-([4,5'-bipyrimidin]-2-ylamino)-4-methylphenyl]-4-{[(3S)-3-(dimethylamino)pyrrolidin-1-yl]methyl}-3-(trifluoromethyl)benzamide
619590	0.2210169088	5-chloro-6-methyl-N-(2-phenylethyl)-2-pyridin-2-ylpyrimidin-4-amine
14027	0.2209804900	corydaline
3638	0.2209645418	chloroquine
39254	0.2209645418	(S)-chloroquine
48811	0.2209645418	(R)-chloroquine
38799	0.2209139967	phthalamide
505781	0.2208890398	N-{2-[6-(2,4-diamino-6-ethylpyrimidin-5-yl)-2,2-dimethyl-3-oxo-2,3-dihydro-4H-1,4-benzoxazin-4-yl]ethyl}acetamide
119573	0.2207880464	N-[2-({4-[3-(isopropylamino)pyridin-2-yl]piperazin-1-yl}carbonyl)-1H-indol-5-yl]methanesulfonamide
38802	0.2206722101	terephthalamide
16796	0.2205990328	melatonin
52166	0.2204816505	hydrabamine
51344	0.2204816505	benzathine
35940	0.2204544777	protirelin
41033	0.2201696714	benzamidine
51141	0.2199706293	alfuzosin
40893	0.2199501654	2-L-alanyl-5-tert-butyl-1,3,4-oxadiazole
39505	0.2199266727	1-(1-phenylcyclopentyl)methylamine
52012	0.2198036412	1,3-dichloro-7-hydroxy-9,9-dimethyl-9H-acridin-2-one
8711	0.2197328066	quinacrine
37597	0.2197328066	(S)-quinacrine
49845	0.2197328066	(R)-quinacrine
5530	0.2196790822	gramicidin S
8354	0.2195844379	pralidoxime
2402	0.2192947242	acetophenazine dimaleate
48295	0.2190903631	alpha-methylserotonin
48297	0.2190903631	(S)-alpha-methylserotonin
48298	0.2190903631	(R)-alpha-methylserotonin
468739	0.2190604793	3-(5-{[4-(aminomethyl)piperidin-1-yl]methyl}-1H-indol-2-yl)quinolin-2(1H)-one
32791	0.2189658630	tyrosinyl radical residue
43927	0.2189323341	5-O-[8-(cis-2,6-dimethylmorpholino)octylcarbamoyl]eseroline
52496	0.2188999164	phenylcarbamic acid
15979	0.2188921106	1-benzyl-2-methyl-1,2,3,4-tetrahydroisoquinoline
16804	0.2188921106	(RS)-1-benzyl-1,2,3,4-tetrahydroisoquinoline
48351	0.2188921106	(R)-1-benzyl-2-methyl-1,2,3,4-tetrahydroisoquinoline
48352	0.2188921106	(S)-1-benzyl-2-methyl-1,2,3,4-tetrahydroisoquinoline
40432	0.2187877577	5,6-diphenyl-N-(2-piperazin-1-ylethyl)furo[2,3-d]pyrimidin-4-amine
4708	0.2187261796	doxazosin
32499	0.2186881190	amineptine
5557	0.2186541738	guanethidine
48723	0.2185809182	(-)-lobeline
2630	0.2185566552	hydramethylnon
38531	0.2185566552	(E,E)-hydramethylnon
31252	0.2185241020	5,5-diethylbarbituric acid
5100	0.2184519486	flucytosine
15738	0.2184389983	staurosporine
39082	0.2184389983	linkable staurosporine analogue
32216	0.2183505448	thiethylperazine maleate
670	0.2182509818	1-phenylethylamine
35321	0.2182509818	(1S)-1-phenylethanamine
35322	0.2182509818	(1R)-1-phenylethanamine
16425	0.2182382244	16-epivellosimine
18057	0.2182382244	vellosimine
16270	0.2181830959	benzoylagmatine
2537	0.2181697213	alangimarine
16776	0.2181055862	tabersonine
28483	0.2180556517	N-acetylhistamine
35638	0.2178492179	18-oxayohimban
468317	0.2178285670	2-(3-{(2-chloro-4-fluorophenyl)[1-(2-chlorophenyl)-6-oxo-1,6-dihydropyridazin-3-yl]amino}propyl)-1H-isoindole-1,3(2H)-dione
28492	0.2176942692	5-methylbarbituric acid
28162	0.2176464319	3-(indol-3-yl)propyl phosphate
52108	0.2176150155	resorufin bis-arsenide
52300	0.2176150155	CHOxAsH-bis(1,2-ethanedithiol)
52301	0.2176150155	HOxAsH-bis(1,2-ethanedithiol)
34260	0.2175776609	anthracen-2-amine
40678	0.2175776609	anthracen-1-amine
50472	0.2175776609	anthracen-9-amine
51174	0.2175399033	levopropoxyphene
18285	0.2175342197	(S)-stylopine
22998	0.2175342197	canadine
443171	0.2174681396	(2S)-4-(2,5-difluorophenyl)-N-methyl-2-phenyl-N-piperidin-4-yl-2,5-dihydro-1H-pyrrole-1-carboxamide
48558	0.2171174708	roxindole
32781	0.2170650266	D-tyrosinyl radical residue
52717	0.2170321373	bortezomib
39440	0.2170133467	BRACO-19
39484	0.2169407951	(S)-2-[(R)-3-amino-4-(2-fluorophenyl)butyryl]-1,2,3,4-tetrahydroisoquinoline-3-carboxamide
41928	0.2169407951	3,4-dihydro-5-methylisoquinolinone
456252	0.2169389372	2,6-dimethylphenyl 2-{3,5-dimethoxy-4-[3-(4-methylpiperazin-1-yl)propoxy]phenylamino}pyrimidin-4-yl-(2,4-dimethoxyphenyl)carbamate
8428	0.2168768496	procainamide
241813	0.2167442166	N-(4-{4-amino-1-[4-(4-methylpiperazin-1-yl)-trans-cyclohexyl]-1H-pyrazolo[3,4-d]pyrimidin-3-yl}-2-methoxyphenyl)-1-methyl-1H-indole-2-carboxamide
4975	0.2166820853	famotidine
5862	0.2165952519	idazoxan
51053	0.2165952519	(S)-idazoxan
51054	0.2165952519	(R)-idazoxan
4781	0.2165817563	emetine
4780	0.2165817563	emetamine
468653	0.2165384927	3-[5-(piperidin-1-ylmethyl)-1H-indol-2-yl]-6-(1H-pyrazol-4-yl)quinolin-2(1H)-one
20331	0.2164037262	4-chloroaniline
43561	0.2163109408	N-[2-(dimethylamino)ethyl]isoquinoline-5-sulfonamide
47495	0.2163109408	N-[2-(4-bromocinnamylamino)ethyl]isoquinoline-5-sulfonamide
8364	0.2162997809	prazosin
53016	0.2162323868	sulfamethoxazole hydroxylamine
48292	0.2162066180	5-carboxamidotryptamine
37595	0.2160795712	quinacrine mustard
29133	0.2160029883	dextrorphan
16294	0.2159333396	barbituric acid
50756	0.2158947014	acridone
28626	0.2158112832	1H-indol-3-amine
33066	0.2158112832	1H-indol-2-amine
33067	0.2158112832	1H-indol-5-amine
33068	0.2158112832	1H-indol-7-amine
43295	0.2158112832	indoline
509318	0.2157551460	N-cyclohexyl-4-[4-(3,4-dichlorophenyl)-2-piperidin-4-yl-1-propyl-1H-imidazol-5-yl]pyrimidin-2-amine
519197	0.2157551460	N-cyclopropyl-4-[4-(3,4-dichlorophenyl)-2-(1-methylpiperidin-4-yl)-1-propyl-1H-imidazol-5-yl]pyrimidin-2-amine
40083	0.2157522246	(2R)-N-hydroxy-2-[(3S)-3-methyl-3-{4-[(2-methylquinolin-4-yl)methoxy]phenyl}-2-oxopyrrolidin-1-yl]propanamide
32166	0.2157056702	sulfisomidine
102130	0.2157056702	sulfamerazine
102265	0.2157056702	sulfamethazine
105666	0.2156937649	1-(1-phenylcyclohexyl)piperidine
463786	0.2156547792	(2S,3S)-3-{3-[4-(methylsulfonyl)phenyl]-1,2,4-oxadiazol-5-yl}-1-oxo-1-pyrrolidin-1-ylbutan-2-amine
52995	0.2155748538	molybdopterin synthase intermediate
38054	0.2154616225	1,3,4,6,7,9,9b-heptaazaphenalene-2,5,8-triol
48452	0.2154149267	pyrroloquinoline semiquinone
52745	0.2152636529	5-(N-hexadecanoyl)aminofluorescin
51368	0.2152098695	lofexidine
30306	0.2151579084	1,3-dihydroxy-N-methylacridone
9445	0.2151348249	terazosin
51874	0.2151099952	auramine
16562	0.2151037771	2-phenylacetamide
21183	0.2150976872	ICR-170
116225	0.2150636486	nomifensine
180847	0.2150636486	(S)-nomifensine
521391	0.2150636486	(R)-nomifensine
6441	0.2150474731	levacetylmethadol
52054	0.2150297684	ER-Tracke Blue-White DPX dye
38453	0.2150227590	1,2-dibenzoylhydrazine
38454	0.2150227590	benzohydrazide
32766	0.2149459888	L-tyrosinyl radical residue
508171	0.2148939149	2,3-diphenyl-N-(2-piperazin-1-ylethyl)furo[2,3-b]pyridin-4-amine
38885	0.2148923143	6-hydroxy-2-phenylpyridazin-3-one
18397	0.2145251539	2-phenylethylamine
102216	0.2144690094	methohexital
484150	0.2143952052	5-{4-[(3,5-difluorobenzyl)amino]phenyl}-6-ethylpyrimidine-2,4-diamine
37931	0.2142603216	10H-phenothiazine
27690	0.2141425659	acetazolamide
38050	0.2140135169	1,3,4,6,7,9,9b-heptaazaphenalene-2,5,8(1H,3H,6H)-trione
38052	0.2140135169	1,3,4,6,7,9,9b-heptaazaphenalene-2,5,8(1H,4H,7H)-trione
31205	0.2139877547	amlexanox
16592	0.2138732048	(S)-canadine
16563	0.2138732048	tetrahydropalmatine
18146	0.2138732048	(R)-canadine
37647	0.2138655008	xanthone
4495	0.2138085430	diazoxide
28902	0.2138006685	N-phenylhydroxylamine
4912	0.2137068072	etorphine
40237	0.2136756567	sitagliptin
46630	0.2136239227	2,6-dichloroaniline
3757	0.2136239227	clonidine (imino form)
19904	0.2136239227	3,5-dichloroaniline
46636	0.2136239227	2,3-dichloroaniline
199299	0.2135341932	(4R)-2-(4-bromo-2-fluorobenzyl)-6-fluoro-1H,2'H,5'H-spiro[isoquinoline-4,3'-pyrrolidine]-1,2',3,5'(2H)-tetrone
41804	0.2135063548	(5-pyridin-3-ylfuran-2-yl)methanamine
9985	0.2134768020	vincamine
37824	0.2134016485	3-chloro-p-toluidine
423258	0.2133608502	3-fluoro-N-(1H-indol-5-yl)-5-morpholin-4-ylbenzamide
36578	0.2132753987	pyrithione
536277	0.2131964469	N-{4-[4-(4-methylpiperazin-1-yl)-6-(5-methyl-2H-pyrazol-3-ylamino)pyrimidin-2-ylsulfanyl]phenyl}cyclopropanecarboxamide
45565	0.2131928491	7-benzyl-1,3-dimethyl-8-piperazin-1-yl-3,7-dihydropurine-2,6-dione
253868	0.2131568841	3-[2-(2,4-dichlorophenyl)ethoxy]-4-methoxy-N-[(1-pyridin-4-ylpiperidin-4-yl)methyl]benzamide
132842	0.2131510479	sulfapyridine
530668	0.2130672333	[2-(3-dibenzo[b,d]furan-4-ylphenyl)-1-hydroxyethane-1,1-diyl]bis(phosphonic acid)
41059	0.2130539566	bisindolylmaleimide III
48392	0.2130312593	cinacalcet carbamate
8092	0.2129131649	1,3-phenylenediamine
51403	0.2129131649	1,4-phenylenediamine
8460	0.2128958192	promazine hydrochloride
7936	0.2128701931	paroxetine
16664	0.2128693309	albendazole
510891	0.2127562859	4-{[5-chloro-4-(1H-indol-3-yl)pyrimidin-2-yl]amino}-N-ethylpiperidine-1-carboxamide
18083	0.2127136286	1-methyladenine
434313	0.2126239514	N-(4-{1-[4-(4-acetylpiperazin-1-yl)-trans-cyclohexyl]-4-amino-1H-pyrazolo[3,4-d]pyrimidin-3-yl}-2-methoxyphenyl)-1-methyl-1H-indole-2-carboxamide
46893	0.2125442157	2-imino-3-methyl-1,2,3,9-tetrahydro-6H-purin-6-one
46894	0.2125442157	2-imino-7-methyl-1,2,3,7-tetrahydro-6H-purin-6-one
3752	0.2124822535	clomiphene
39072	0.2124289568	CZC8004
423598	0.2124207072	3-fluoro-5-morpholin-4-yl-N-[3-(2-pyridin-4-ylethyl)-1H-indol-5-yl]benzamide
32635	0.2123879257	paracetamol sulfate
509082	0.2123864978	5-(4-chloro-5-phenylthiophen-3-yl)-1,2,5-thiadiazolidin-3-one 1,1-dioxide
298062	0.2122705354	1-methyl-3-oxo-1,3-dihydro-2,1-benzothiazole-5-sulfonamide
53017	0.2122603553	nitrososulfamethoxazole
2687	0.2122328344	amsacrine
170963	0.2121803816	3-(5-amino-7-hydroxy-2H-[1,2,3]triazolo[4,5-d]pyrimidin-2-yl)-N-(3,5-dichlorobenzyl)benzamide
31618	0.2120693426	fludiazepam
45126	0.2119703514	7-aminomethyl-7-deazaguanine
434474	0.2119703514	5-(2-phenylpyrazolo[1,5-a]pyridin-3-yl)-1-prop-2-en-1-yl-1H-pyrazolo[3,4-c]pyridazin-3-amine
464747	0.2119703514	2-amino-3,5-dihydro-4H-pyrrolo[2,3-d]pyrimidin-4-one
530594	0.2119703514	5-(2-phenylpyrazolo[1,5-a]pyridin-3-yl)-1H-pyrazolo[3,4-c]pyridazin-3-amine
6066	0.2118391650	isothebaine
32259	0.2117514342	trifluoperazine dimaleate
40118	0.2116505422	{4-[2,2-bis(5-methyl-1,2,4-oxadiazol-3-yl)-3-phenylpropyl]phenyl}sulfamic acid
34871	0.2116367044	N-hydroxynaphthalen-1-amine
48285	0.2115770207	anilino group
2665	0.2115737426	amitraz
47943	0.2114340811	aniracetam
9943	0.2112482987	venlafaxine
16580	0.2112288283	N-hydroxy-4-aminobiphenyl
46635	0.2112195898	2,4-dichloroaniline
50475	0.2112145004	phenanthren-9-amine
35636	0.2111288785	17alpha-yohimbol
35637	0.2111288785	17-yohimbol
35635	0.2111288785	17beta-yohimbol
10093	0.2110813650	yohimbine
30262	0.2110504898	2,4,6-tris(hydroxyamino)-1,3,5-triazine
51601	0.2110488956	2-dodecylresorufin
41774	0.2110181363	tamoxifen
9635	0.2109834084	toremifene
138018	0.2109696316	6-chloro-2-{[(1S)-1-furo[2,3-c]pyridin-5-ylethyl]sulfanyl}pyrimidin-4-amine
17920	0.2109002556	3-methyleneoxindole
53699	0.2107950288	4-arsonophenyldiazenyl group
235960	0.2107655111	(9bS)-9b-phenyl-2,3-dihydro[1,3]thiazolo[2,3-a]isoindol-5(9bH)-one
236401	0.2107655111	(9bR)-9b-(3-methylphenyl)-2,3-dihydro[1,3]thiazolo[2,3-a]isoindol-5(9bH)-one
53779	0.2107629551	almitrine dimesylate
34287	0.2107308236	2-hydroxydibenzofuran
87	0.2106634372	(-)-chimonanthine
38953	0.2106634372	(+)-chimonanthine
38955	0.2106634372	chimonanthine
38970	0.2106634372	calycanthidine
38974	0.2106634372	folicanthine
38971	0.2106634372	meso-chimonanthine
454665	0.2106347566	N-[(1S)-2-amino-1-(2,4-dichlorobenzyl)ethyl]-5-[2-(methylamino)pyrimidin-4-yl]thiophene-2-carboxamide
53003	0.2105961476	naphthalene-1,5-diamine
31169	0.2105410478	N-acetylsulfamethoxazole
28889	0.2105397142	5,6,7,8-tetrahydropteridine
21626	0.2104834228	N-acetylphenylalanine
50140	0.2104761910	methadone hydrochloride
28790	0.2103954148	serotonin
27822	0.2103673638	2-aminobenzimidazole
41778	0.2103654694	CGP-3466
25987	0.2103248658	phenylalanyl group
26379	0.2103134267	pteroyl group
48372	0.2102059707	anilinyl
15733	0.2101925375	N-methylaniline
415611	0.2101519723	(1R)-2,2-dimethyl-1-({5-[4-(trifluoromethyl)phenyl]-1,3,4-oxadiazol-2-yl}methyl)propyl (1S)-1-{oxo[(2-oxo-1,3-oxazolidin-3-yl)amino]acetyl}pentylcarbamate
113629	0.2101489522	4-[4-(4-fluorophenyl)-1-piperidin-4-yl-1H-imidazol-5-yl]pyrimidin-2-amine
209543	0.2101489522	4-{1-methyl-2-piperidin-4-yl-4-[3-(trifluoromethyl)phenyl]-1H-imidazol-5-yl}-N-[(1S)-1-phenylethyl]pyrimidin-2-amine
17104	0.2101385953	6-hydroxyprotopine
3441	0.2100339917	carvedilol
38286	0.2100198145	1-[(2,4-diamino-6-methylpyrimidin-5-yl)methyl]-1,2-dicarba-closo-dodecaborane(12)
51560	0.2100172477	3-phenyl-2,1-benzoxazole-5-sulfonamide
50842	0.2099306287	norflurazon
521326	0.2098905439	vardenafil
52167	0.2098640409	hydrabamine dihydrochloride
5959	0.2098604487	irbesartan
52926	0.2098057377	thionine cation
4640	0.2097804878	diphenylamine
2374	0.2097070240	acanthicifoline
9712	0.2096862082	triflupromazine hydrochloride
3061	0.2096734111	bepridil
51602	0.2096298920	resorufin
18315	0.2095693374	pyrroloquinoline quinone
210180	0.2095223009	5-{[(4-amino-3-chloro-5-fluorophenyl)sulfonyl]amino}-1,3,4-thiadiazole-2-sulfonamide
17675	0.2094326837	Watasenia luciferin
42	0.2093916651	(+)-pronuciferine
7856	0.2093492142	oxybutynin
51329	0.2093492142	esoxybutynin
423428	0.2093239995	3-fluoro-5-morpholin-4-yl-N-[1-(2-pyridin-4-ylethyl)-1H-indol-6-yl]benzamide
331573	0.2092654104	3-(2,4-dioxo-2,3,4,5,6,7-hexahydro-1H-cyclopenta[d]pyrimidin-1-yl)-L-alanine
32506	0.2091042832	4,4'-diaminodiphenylmethane
201817	0.2090421254	6-[4-(6-bromo-1,2-benzothiazol-3-yl)phenoxy]-N-methyl-N-prop-2-en-1-ylhexan-1-amine
202387	0.2090421254	6-{[3-(4-bromophenyl)-1,2-benzothiazol-6-yl]oxy}-N-methyl-N-prop-2-en-1-ylhexan-1-amine
8492	0.2090320087	propiomazine hydrochloride
51599	0.2090267314	2,4-diaminopyridine
32503	0.2089539835	phenylalanine residue
142236	0.2089315697	N-[(1S)-3-methyl-1-{[(4S)-3-oxo-1-(pyridin-2-ylsulfonyl)azepan-4-yl]carbamoyl}butyl]-1-benzofuran-2-carboxamide
10056	0.2088734046	xanomeline
27878	0.2088535707	2-naphthylamine
52111	0.2088519653	DND-192 dye
35920	0.2088051796	berbaman
29148	0.2087699128	benzene-1,2,4-triamine
38753	0.2087699128	benzene-1,2,3-triamine
38754	0.2087699128	benzene-1,3,5-triamine
34629	0.2087637794	chlordimeform
52609	0.2087134366	N'-acetyl-2-aminobenzohydrazide
38287	0.2086658989	5,6-dimethylpyrimidine-2,4-diamine
38616	0.2086658989	pyrimidin-4-amine
38618	0.2086658989	pyrimidin-2-amine
38619	0.2086658989	pyrimidin-5-amine
127847	0.2086658989	6-ethyl-5-phenylpyrimidine-2,4-diamine
38798	0.2086506977	flubendiamide
9622	0.2086320494	tolterodine
215177	0.2086059763	4-[(4-imidazo[1,2-a]pyridin-3-ylpyrimidin-2-yl)amino]benzenesulfonamide
101617	0.2085410156	(4R)-1-benzyl-N-hydroxy-3-[(4-methoxyphenyl)sulfonyl]-6-oxohexahydropyrimidine-4-carboxamide
288607	0.2085410156	N-hydroxy-1,3-bis[(4-methoxyphenyl)sulfonyl]-5,5-dimethylhexahydropyrimidine-2-carboxamide
144920	0.2085316794	(6R,12aR)-6-(1,3-benzodioxol-5-yl)-2-methyl-2,3,6,7,12,12a-hexahydropyrazino[1',2':1,6]pyrido[3,4-b]indole-1,4-dione
10016	0.2085149794	vobtusine
18356	0.2085063566	pyrroloquinoline quinol
31690	0.2084752946	imatinib methanesulfonate
53510	0.2084416998	N-(1-naphthyl)ethylenediamine
15783	0.2084277215	N,N-dimethyl-1,4-phenylenediamine
29022	0.2083309427	N-benzyladenine
36676	0.2082618788	1H-benzo[de]isoquinoline
34912	0.2082467062	perphenazine maleate
52115	0.2080996243	DND-22 dye
50841	0.2080196534	loxapine
32500	0.2080067383	D-phenylalanyl group
17397	0.2079328430	3-methyloxindole
503442	0.2078954422	gallamine
33421	0.2078885342	barban
36303	0.2078678938	chlorin
186481	0.2078376460	2-{(2E)-1-benzyl-3-[2-chloro-5-(2,4-diamino-6-ethylpyrimidin-5-yl)phenyl]triaz-2-en-1-yl}ethyl acetate
8248	0.2078100035	pirimicarb
16708	0.2078041974	adenine
30756	0.2078041974	adenin-9-yl group
769	0.2077938264	16-methoxytabersonine
207975	0.2077711755	1-tert-butyl-3-(4-methylphenyl)-1H-pyrazolo[3,4-d]pyrimidin-4-amine
52189	0.2077654051	10-bromoporphyrin
134778	0.2076799367	N,N'-Bis(2-(dimethylamino)ethyl)-9,10-anthracenebis(methylamine)
51962	0.2076595028	naftalofos
30758	0.2075614568	cytosin-1-yl group
2437	0.2074405964	acronycine
470782	0.2074359771	N-[2-(1,3-benzodioxol-5-yl)ethyl]-1-[2-(1H-imidazol-1-yl)-6-methylpyrimidin-4-yl]-D-prolinamide
36325	0.2074045888	rheadan
510802	0.2073534591	5-{2-ethoxy-5-[(4-methylpiperazin-1-yl)sulfonyl]phenyl}-1-methyl-3-propyl-1H,6H,7H-pyrazolo[4,3-d]pyrimidin-7-one
239133	0.2072976401	salicylanilide
32818	0.2072976401	N-(4-guanidinobutyl)-4-hydroxycinnamamide
127105	0.2072976401	tribromosalicylanilide
188648	0.2072976401	3,3',4',5-tetrachlorosalicylanilide
417887	0.2072515958	D-(5,6-diphenylfuro[2,3-d]pyrimidin-4-yl)glycine
52768	0.2072258807	hycanthone
48473	0.2072228341	methyl 3-[2-(2,6-dichlorophenyl)quinolin-6-yl]alaninate
48475	0.2072228341	methyl N-(2,6-dichlorobenzyl)-3-[2-(2,6-dichlorophenyl)-6-quinolyl]alaninate
48477	0.2072228341	methyl N-(2,6-dichlorobenzyl)-3-[2-(2,6-dichlorophenyl)-6-quinolyl]-N-methylalaninate
32496	0.2071410998	L-phenylalanyl group
35340	0.2071188146	methamphetamine hydrochloride
16797	0.2070798362	1-methylnicotinamide
29997	0.2070730854	L-phenylalanine residue
50450	0.2070094450	1-naphthylamine
44992	0.2068824162	2-aminopteridin-4(3H)-one
37105	0.2068824162	2-aminopteridin-4(1H)-one
521335	0.2068549214	1-isobutoxy-2-pyrrolidino-3-(N-benzylanilino)propane
29996	0.2067769615	D-phenylalanine residue
16040	0.2066427652	cytosine
560037	0.2066427652	1-methylcytosine
48294	0.2066404455	N-methylserotonin
434357	0.2065977373	N-(4-{4-amino-1-[1-(tetrahydro-2H-pyran-4-yl)piperidin-4-yl]-1H-pyrazolo[3,4-d]pyrimidin-3-yl}-2-methoxyphenyl)-1-methyl-1H-indole-2-carboxamide
50538	0.2065898932	N-methyl-alpha-berbine
50537	0.2065898932	cis-N-methyl-alpha-berbine
28643	0.2065097727	2,6-diamino-4-hydroxy-5-(N-methylformamido)pyrimidine
201609	0.2064838893	(2E)-4-{[3-(4-bromophenyl)-1-benzofuran-6-yl]oxy}-N-methyl-N-prop-2-en-1-ylbut-2-en-1-amine
202576	0.2064838893	6-{[3-(4-bromophenyl)-1-benzofuran-6-yl]oxy}-N-methyl-N-prop-2-en-1-ylhexan-1-amine
167257	0.2064174740	4-(2,4-dimethyl-1,3-thiazol-5-yl)-N-[4-(trifluoromethyl)phenyl]pyrimidin-2-amine
34043	0.2063228910	1,2-phenylenediamine
51621	0.2063202741	7-oxindolyl group
17697	0.2062972628	N-acetylserotonin
51804	0.2062945679	imidocarb
441462	0.2062789432	4-{[5-(cyclohexylamino)[1,2,4]triazolo[1,5-a]pyrimidin-7-yl]amino}benzenesulfonamide
441648	0.2062789432	4-({5-[(4-aminocyclohexyl)amino][1,2,4]triazolo[1,5-a]pyrimidin-7-yl}amino)benzenesulfonamide
9337	0.2062640924	sulfathiazole
38457	0.2062507992	N'-benzoyl-N-(tert-butyl)benzohydrazide
38451	0.2062507992	halofenozide
38452	0.2062507992	tebufenozide
502548	0.2062196226	tert-butyl 4-({[4-(but-2-yn-1-ylamino)phenyl]sulfonyl}methyl)-4-[(hydroxyamino)carbonyl]piperidine-1-carboxylate
274986	0.2062149832	N-[(4-{[(2,4-diaminofuro[2,3-d]pyrimidin-5-yl)methyl](methyl)amino}phenyl)carbonyl]-L-glutamic acid
37456	0.2061847180	1-phenanthryl hydrogen sulfate
37458	0.2061847180	2-phenanthryl hydrogen sulfate
37459	0.2061847180	3-phenanthryl hydrogen sulfate
37460	0.2061847180	4-phenanthryl hydrogen sulfate
37461	0.2061847180	9-phenanthryl hydrogen sulfate
16767	0.2061450296	3,4-dichloroaniline
45293	0.2060570615	(3R)-1'-(9-anthrylcarbonyl)-3-(morpholin-4-ylcarbonyl)-1,4'-bipiperidine
32003	0.2060381335	pimobendan
42478	0.2060121202	ethidium
38430	0.2059596692	1-benzazepine
16791	0.2059363010	vinorine
46311	0.2058593261	8-(pyrimidin-2-ylamino)naphthalene-2-carboximidamide
30755	0.2058257872	guanin-9-yl group
10015	0.2057949793	vobasine
237097	0.2057938540	N-{(3S)-1-[(1-aminoisoquinolin-7-yl)methyl]-2-oxopyrrolidin-3-yl}thieno[3,2-b]pyridine-2-sulfonamide
48347	0.2057902273	triclocarban
9332	0.2055837148	sulfamethoxazole
52197	0.2055180795	5-borylporphyrin
51467	0.2055058768	PicoGreen
31697	0.2054798739	indolin-2-one
31248	0.2054069186	azosemide
27726	0.2053888394	6-chloro-1,3,5-triazine-2,4-diamine
8497	0.2052939259	propoxyphene
5118	0.2052002757	fluoxetine
536403	0.2051775767	1-(5-amino-1,3,4-thiadiazol-2-yl)-1,1-difluoromethanesulfonamide
5050	0.2051718563	fexofenadine
16877	0.2049879551	oxidized Watasenia luciferin
16235	0.2049757301	guanine
21803	0.2049757301	1-methylguanine
27564	0.2049757301	2-amino-3-methyl-3,7-dihydro-6H-purin-6-one
28664	0.2049757301	2-amino-7-methyl-1,7-dihydro-6H-purin-6-one
46892	0.2049757301	2-amino-3-methyl-3,9-dihydro-6H-purin-6-one
156471	0.2049410498	2,3,4,5,6-pentafluoro-N-methyl-N(alpha)-[(5-sulfanyl-1,3,4-thiadiazol-2-yl)carbamoyl]-L-phenylalaninamide
10112	0.2048762924	zileuton
42429	0.2048715782	2,6-difluorobenzenesulfonamide
42566	0.2048715782	3,5-difluorobenzenesulfonamide
20251	0.2048602586	4-(L-tryptophan-2-yl)-L-tryptophyl quinone group
34245	0.2048599104	2,5-dichloroaniline
39084	0.2048482771	linkable gefitinib analogue
34023	0.2047693301	phthalazin-1(2H)-one
17857	0.2047258401	4-methyl-5-(2-phosphonooxyethyl)thiazole
396393	0.2047227527	(3R)-3-(fluoromethyl)-7-(thiomorpholin-4-ylsulfonyl)-1,2,3,4-tetrahydroisoquinoline
39079	0.2047166516	linkable PD173955 analogue
36337	0.2047127559	strychnidine
48661	0.2046844864	4-fluorophenylboronic acid
530332	0.2046253485	4-[(6-aminopyrimidin-4-yl)amino]benzenesulfonamide
2131	0.2046183030	5-methyl-3-isoxazolyl sulfate
507719	0.2045736356	(5S)-5-{4-[(2S)-2-(1H-benzimidazol-2-yl)-2-(1,3-benzothiazol-2-ylamino)ethyl]phenyl}isothiazolidin-3-one 1,1-dioxide
52673	0.2044720320	Alexa Fluor 555
52009	0.2042927862	dapoxyl (2-aminoethyl)sulfonamide
36327	0.2042770643	tubocuraran
17660	0.2042651921	N(6)-dimethylallyladenine
38042	0.2042536334	cyamelide
8357	0.2041946808	pramocaine
36706	0.2041365819	resiquimod
4826	0.2041279317	ergotamine
53554	0.2041198814	4,4'-azodibenzenearsonic acid
25461	0.2040640210	myxothiazol
52891	0.2040625068	QSY9 succinimidyl ester(1+)
52542	0.2040181032	5-chloroporphyrin
17296	0.2040085352	aniline
17881	0.2039417783	5-amino-4-chloro-2-(2-hydroxymuconoyl)pyridazin-3(2H)-one
40951	0.2039306921	4,4'-(aminomethylene)bis(N,N-dimethylaniline)
35424	0.2038613658	2-acetamidofluorene N-sulfate
27399	0.2037967897	deisopropylatrazine
28212	0.2037967897	deethylatrazine
16959	0.2037832252	albendazole S-oxide
38950	0.2037832252	(S)-albendazole S-oxide
40763	0.2037832252	(R)-albendazole S-oxide
2534	0.2037729578	alamarine
52309	0.2037513002	1-NM-PP1
52310	0.2037513002	1-NA-PP1
52792	0.2036756909	ATTO 465-2(1+)
52793	0.2036756909	ATTO 495-2(1+)
32701	0.2036541711	N-hydroxy-4-aminobiphenyl O-sulfate
53616	0.2035185850	4,4'-diaminoazobenzene
233869	0.2035185850	4-(phenylazo)aniline
30263	0.2034820042	terbutylazine
420409	0.2034738194	5-phenyl-1,2,5-thiadiazolidin-3-one 1,1-dioxide
6604	0.2033906408	lysergic acid
26274	0.2033104413	prolyl group
51461	0.2031344387	SYBR Green I
16535	0.2030986880	piperazine-2,5-dione
16629	0.2030337213	4-amino-2-methyl-5-diphosphomethylpyrimidine
18032	0.2030337213	4-amino-2-methyl-5-phosphomethylpyrimidine
46937	0.2029972358	QX-314
28871	0.2029192092	6-methylaminopurine
38635	0.2029192092	3-methyladenine
34620	0.2028937277	quinomethionate
38822	0.2028937277	thioquinox
15940	0.2028904148	nicotinic acid
417886	0.2028045429	2-[(5,6-diphenylfuro[2,3-d]pyrimidin-4-yl)(methyl)amino]ethanol
418056	0.2028045429	2-[(5,6-diphenylfuro[2,3-d]pyrimidin-4-yl)amino]ethanol
39163	0.2026834847	acetamiprid
39171	0.2026834847	nitenpyram
39165	0.2026834847	(Z)-acetamiprid
8214	0.2026393449	pindolol
48280	0.2026393449	(R)-(+)-pindolol
48281	0.2026393449	(S)-(-)-pindolol
417869	0.2026096260	1-{[5-(5-chloro-2-thienyl)isoxazol-3-yl]methyl}-3-cyano-N-(1-isopropylpiperidin-4-yl)-7-methyl-1H-indole-2-carboxamide
151743	0.2025729861	5-(aminomethyl)-6-(2,4-dichlorophenyl)-2-(3,5-dimethoxyphenyl)pyrimidin-4-amine
53619	0.2025616765	2-methyl-1,4-phenylenediamine
4653	0.2025269773	dipyridamole
8249	0.2024870062	piroxicam
9509	0.2024644355	thalicarpine
3181	0.2024161755	bromocriptine
4823	0.2024161755	ergosine
28973	0.2023511400	strychnine
51079	0.2023181466	GS26575
51083	0.2023181466	M3
271228	0.2022897343	4-{[4-amino-6-(cyclohexylmethoxy)-5-nitrosopyrimidin-2-yl]amino}benzamide
48472	0.2022873835	methyl N-(2,6-dichlorobenzoyl)-3-[2-(2,6-dichlorophenyl)-6-quinolyl]alaninate
39328	0.2022724161	(S,S)-hexythiazox
510192	0.2022039060	N-[(1R)-3-(4-hydroxyphenyl)-1-methylpropyl]-2-[2-phenyl-6-(2-piperidin-1-ylethoxy)-1H-indol-3-yl]acetamide
9328	0.2022017240	sulfadiazine
51771	0.2021982355	coumarin 120
51772	0.2021982355	coumarin 151
51776	0.2021982355	coumarin 500
432795	0.2020913933	2-({3-[(2S)-2-amino-2-carboxyethyl]-2,6-dioxo-3,6-dihydropyrimidin-1(2H)-yl}methyl)benzoic acid
27496	0.2020576805	simazine
38067	0.2020576805	propazine
2444	0.2020499888	actinodaphnine
2535	0.2020499888	alangicine
41320	0.2019796797	1,3-diphenylurea
44605	0.2019521159	8-oxoguanine
15851	0.2019486076	3-(uracil-1-yl)-L-alanine
36334	0.2018989136	naphthalene-1,3,5-trisulfonic acid
30890	0.2018989136	naphthalene-1,5-disulfonic acid
30891	0.2018989136	naphthalene-1,6-disulfonic acid
30895	0.2018989136	naphthalene-1-sulfonic acid
30898	0.2018989136	naphthalene-2,7-disulfonic acid
32916	0.2018989136	naphthalene-1,3,6-trisulfonic acid
41070	0.2018989136	naphthalene-2,6-disulfonic acid
44229	0.2018989136	naphthalene-2-sulfonic acid
49960	0.2018889015	vandetanib
39080	0.2018889015	linkable vandetanib analogue
10100	0.2018519601	zafirlukast
10126	0.2018265519	zolpidem tartrate
409941	0.2017815865	N-(3-{[7-methoxy-6-(2-pyrrolidin-1-ylethoxy)quinazolin-4-yl]amino}-4-methylphenyl)-2-morpholin-4-ylisonicotinamide
17696	0.2016957888	isocyanuric acid
27165	0.2016938280	tryptophano group
27897	0.2016938280	tryptophan
32731	0.2016938280	1-tryptophano group
3533	0.2016654305	cephaeline
53613	0.2016494426	2,5-dimethyl-p-phenylenediamine
187483	0.2014861785	benzyl [(1S)-1-{[2-({2-[(1S)-1-{[(benzyloxy)carbonyl]amino}-3-methylbutyl]-1,3-thiazol-4-yl}carbonyl)hydrazino]carbonyl}-3-methylbutyl]carbamate
243620	0.2014718369	tert-butyl [2-(1,3-thiazol-2-ylcarbamoyl)pyridin-3-yl]carbamate
37674	0.2014657050	17-O-acetylajmaline
8708	0.2013638376	quetiapine fumarate
52025	0.2013532897	8-hydroxyfurocoumarin
52058	0.2013532897	5-hydroxyfurocoumarin
15363	0.2013522035	N-acetylindoxyl
9422	0.2013413662	tebufenpyrad
16607	0.2012753906	4-aminoimidazole
399329	0.2010706931	3-cyclohexyl-1-(2-morpholin-4-yl-2-oxoethyl)-2-phenyl-1H-indole-6-carboxylic acid
6532	0.2009505068	loperamide
39416	0.2008860778	N-benzoylurea
15930	0.2008510201	atrazine
16259	0.2008244535	N-acetyl-L-phenylalanine
37327	0.2007537856	isoalloxazine
31654	0.2007334586	gliclazide
299497	0.2007314055	3-(5-fluorouracil-1-yl)-L-alanine
36185	0.2006703314	ergotaman
39488	0.2006019925	JMV 390-1
3374	0.2005687810	capsaicin
40332	0.2005419292	2-({2-[(3-hydroxyphenyl)amino]pyrimidin-4-yl}amino)benzamide
495751	0.2005300519	4-[4-(1-amino-1-methylethyl)phenyl]-5-chloro-N-[4-(2-morpholin-4-ylethyl)phenyl]pyrimidin-2-amine
37753	0.2004742032	pseudooxynicotine
34304	0.2004328939	fenobucarb
2415	0.2003124886	acetylcaranine
25818	0.2002766074	4-(2-aminoethyl)-N,N-bis(2-chloroethyl)aniline
343703	0.2002418079	(4S)-1-[(4-butoxyphenyl)sulfonyl]-N-hydroxy-4-[(methylsulfonyl)amino]-D-prolinamide
166757	0.2002086363	N'-[4-(2,4-dimethyl-1,3-thiazol-5-yl)pyrimidin-2-yl]-N,N-dimethylbenzene-1,4-diamine
167751	0.2002086363	4-(2,4-dimethyl-1,3-thiazol-5-yl)pyrimidin-2-amine
32734	0.2002082151	tryptophanyl radical cation residue
50915	0.2001120067	PP121
478213	0.2000773288	({[(2Z)-2-(2-amino-1,3-thiazol-4-yl)-2-(methoxyimino)acetyl]amino}methyl)boronic acid
17144	0.2000427648	2-(3-amino-3-carboxypropyl)-L-histidine
48491	0.2000272251	methyl N-(tert-butoxycarbonyl)-3-[2-(2,6-dichlorophenyl)-6-quinolyl]alaninate
262867	0.2000036263	5-chloro-N-[(1S)-1-(4-fluorobenzyl)-2-(4-hydroxypiperidin-1-yl)-2-oxoethyl]-1H-indole-2-carboxamide
37325	0.1999133112	alloxazine
37941	0.1998807826	clopidogrel
17381	0.1998715390	porphobilinogen
340317	0.1996518428	1,3-thiazol-2-amine
609072	0.1996518428	4-methyl-1,3-thiazol-2-amine
160246	0.1996382635	aminophenazone
52172	0.1996172858	nilotinib
9398	0.1994809311	tamsulosin
38912	0.1993012316	Ro 31-8220
51881	0.1993009982	asterriquinone
51884	0.1993009982	tetrahydroasterriquinone
4638	0.1992596166	diphenidol
29145	0.1992073334	2,6-diamino-5-formamido-4-hydroxypyrimidine
35812	0.1991689598	oxfendazole
51232	0.1991590469	2'-(4-ethoxyphenyl)-5-(4-methylpiperazin-1-yl)-2,5'-bibenzimidazole
156095	0.1991473501	lumefantrine
36283	0.1991444107	lythran
38214	0.1991397360	monuron
11573	0.1991231584	2-(pentaprenyloxy)dihydrophenazine
29118	0.1991231584	methanophenazine
50375	0.1991231584	dihydromethanophenazine
17129	0.1990861902	(S)-scoulerine
17352	0.1990766212	(R)-mandelamide
16296	0.1990739026	D-tryptophan
32719	0.1990739026	D-tryptophano group
32720	0.1990739026	1-D-tryptophano group
537625	0.1990258548	2-{3-[(4-amino-2-methylpyrimidin-5-yl)methyl]-4-methyl-2-oxo-2,3-dihydro-1,3-thiazol-5-yl}ethyl trihydrogen diphosphate
17096	0.1990208451	strictosidine aglycone
37898	0.1990145726	tyrosyl group
961	0.1990076923	2,8-dihydroxy-3,4,7-trimethoxydibenzofuran
32730	0.1990060945	tryptophanyl radical
17356	0.1989961339	2-acetamidofluorene
17931	0.1989961339	N-hydroxy-2-acetamidofluorene
28203	0.1989771095	N-acetyl-D-phenylalanine
472164	0.1989609754	(4R,5R)-5-amino-1-[2-(1,3-benzodioxol-5-yl)ethyl]-4-(2,4,5-trifluorophenyl)piperidin-2-one
15709	0.1988918470	xanthotoxol
2670	0.1988609036	ammodendrine
274939	0.1988110696	(2R,4S)-2-{(1R)-2-(benzylamino)-2-oxo-1-[(phenylacetyl)amino]ethyl}-N-[(1R)-1-benzyl-2-hydroxyethyl]-5,5-dimethyl-1,3-thiazolidine-4-carboxamide
17699	0.1987818789	16-hydroxytabersonine
38071	0.1987612348	1,3,5-triazine-2,4-diamine
27915	0.1987612348	melamine
9710	0.1987610731	trifluoperazine hydrochloride
496439	0.1987602467	N-[3-cyano-6-(3-piperidin-1-ylpropanoyl)-4,5,6,7-tetrahydrothieno[2,3-c]pyridin-2-yl]naphthalene-1-carboxamide
52795	0.1987381545	ATTO 520-2(1+)
32726	0.1987364491	D-tryptophanyl radical cation residue
30885	0.1987147502	lupinic acid
100971	0.1987038056	5-amino-1,3,4-thiadiazole-2-sulfonamide
8436	0.1986325368	Prochlorperazine maleate
38580	0.1986303306	oxazolo[4,5-b]pyridin-2(3H)-one
52699	0.1986288075	1-hydroxy-3-oxobenziodoxole
52701	0.1986288075	1-hydroxy-1,3-dioxobenziodoxole
16233	0.1986037185	(S)-cheilanthifoline
5962	0.1985952202	irgarol 1051
1643	0.1985912719	3-oxohexobarbital
46557	0.1985908462	zoledronic acid
35633	0.1985093093	yohimbic acid
28747	0.1984263437	picolinic acid
397480	0.1983436115	N-methyl-N-[3-(6-phenyl[1,2,4]triazolo[4,3-b]pyridazin-3-yl)phenyl]acetamide
39485	0.1982444937	fkb-001
34611	0.1982231851	carbofuran
28821	0.1981931185	piperine
51744	0.1981740526	Alexa Fluor 350
16487	0.1980539450	benzyl cetraxate
24809	0.1980294497	indole-3-carboxylic acid
38878	0.1980259128	1-(4-chlorophenyl)-1H-pyrazol-4-ol
8462	0.1980048390	promethazine hydrochloride
16060	0.1978798817	10-deoxysarpagine
3649	0.1978690606	chlorpromazine hydrochloride
16828	0.1978516987	L-tryptophan
32710	0.1978516987	1-L-tryptophano group
51246	0.1978158826	propidium
52007	0.1977081139	monodansylcadaverine
38965	0.1976978087	1-phenyl-1,2-dihydro-3H-1,2,4-triazol-3-one
3699	0.1976494575	cimetidine
30260	0.1976384726	cyromazine
2668	0.1976021561	amlodipine
53795	0.1976021561	(R)-amlodipine
53796	0.1976021561	(S)-amlodipine
48845	0.1975071963	eseroline
46024	0.1973939492	trichostatin A
41221	0.1973438563	piperazine-1-carboxylic acid
44737	0.1973384357	lutidinic acid
46865	0.1973384357	isocinchomeronic acid
46875	0.1973384357	dinicotinic acid
518807	0.1973114936	ethyl (4S)-4-(3-hydroxyphenyl)-6-methyl-2-thioxo-1,2,3,4-tetrahydropyrimidine-5-carboxylate
46876	0.1973109209	L-pipecolate ester
9775	0.1972859511	tubulosine
46742	0.1972458852	Nutlin-3
48459	0.1972424344	N-(2,6-dichlorobenzoyl)-3-[2-(2,6-dichlorophenyl)-6-quinolyl]alanine
48478	0.1972424344	N-(2,6-dichlorobenzyl)-3-[2-(2,6-dichlorophenyl)-6-quinolyl]-N-methylalanine
50432	0.1971905483	putrebactin
50437	0.1971905483	desferrioxamine E
24601	0.1971861064	N(2)-histidino group
27570	0.1971861064	histidine
32533	0.1971861064	N(pros)-histidino group
32534	0.1971861064	N(tele)-histidino group
52789	0.1971807232	acridine yellow cation
2653	0.1971764922	aminocarb
29851	0.1971243932	phenylarsonic acid
50019	0.1971243932	phenylarsonous acid
34938	0.1970782834	propoxur
40697	0.1969445188	(1S)-2-[(2S,5R)-2-(aminomethyl)-5-ethynylpyrrolidin-1-yl]-1-cyclopentyl-2-oxoethanamine
441666	0.1969445188	2-amino-3-methyl-1-pyrrolidin-1-ylbutan-1-one
17225	0.1969093035	salutaridine
28462	0.1968880019	ajmaline
32715	0.1967933953	L-tryptophanyl radical cation residue
52107	0.1967875101	fluorescein bis-arsenide
45517	0.1967720678	N-[4-(morpholin-4-ylcarbonyl)benzoyl]-L-valyl-N-[(3S)-5,5,6,6,6-pentafluoro-2-methyl-4-oxohexan-3-yl]-L-prolinamide
142658	0.1967448185	N-[(1S)-3-methyl-1-({(4S)-3-oxo-1-[(3-pyridin-2-ylphenyl)acetyl]azepan-4-yl}carbamoyl)butyl]-5-(2-morpholin-4-ylethoxy)-1-benzofuran-2-carboxamide
17036	0.1967033917	dibenzo[1,4]dioxine-2,3-dione
16829	0.1966735566	polyneuridine aldehyde
17377	0.1966732724	bergaptol
48566	0.1966698952	thioridazine hydrochloride
32778	0.1966461442	D-tyrosyl group
26380	0.1966374382	pteroylglutamyl group
32723	0.1966280038	D-tryptophanyl radical
39637	0.1966189859	(1S)-2-[(2S,5R)-2-(aminomethyl)-5-prop-1-yn-1-ylpyrrolidin-1-yl]-1-cyclopentyl-2-oxoethanamine
107502	0.1966058928	(4-oxo-3-{[5-(trifluoromethyl)-1,3-benzothiazol-2-yl]methyl}-3,4-dihydrophthalazin-1-yl)acetic acid
442222	0.1966003930	4-({4-[(4-aminobut-2-ynyl)oxy]phenyl}sulfonyl)-N-hydroxy-2,2-dimethylthiomorpholine-3-carboxamide
442439	0.1966003930	(3S)-4-{[4-(but-2-ynyloxy)phenyl]sulfonyl}-N-hydroxy-2,2-dimethylthiomorpholine-3-carboxamide
38119	0.1965011905	brassinin
38130	0.1965011905	brussalexin A
32161	0.1964918315	sulfadimethoxine
51813	0.1964622067	ATTO 520-3
52277	0.1964496176	tetrakis(o-aminophenyl)porphyrin
36425	0.1964124929	8aH-carbazole
15692	0.1964038337	3'-demethylstaurosporine
28329	0.1963592492	trioxsalen
31843	0.1963534456	mianserin hydrochloride
36592	0.1962526911	pyrrolidin-2-one
47612	0.1961796248	bezafibrate
46117	0.1961691899	1H-benzimidazole-2-carboxylic acid
32869	0.1961597715	D-prolyl group
3654	0.1961522425	chlorthalidone
102516	0.1961125857	sulfamethoxypyridazine
75	0.1961106169	(-)-anaferine
468205	0.1960858806	6-chloro-N-{(3S)-1-[(1S)-1-methyl-2-morpholin-4-yl-2-oxoethyl]-2-oxopyrrolidin-3-yl}-1-benzothiophene-2-sulfonamide
468206	0.1960858806	5-chloro-N-{(3S)-1-[(1S)-1-methyl-2-morpholin-4-yl-2-oxoethyl]-2-oxopyrrolidin-3-yl}-1-benzothiophene-2-sulfonamide
9331	0.1960637987	sulfamethizole
53115	0.1960376161	8-(3-chlorostyryl)caffeine
7003	0.1960293242	morphine sulfate
30881	0.1960273822	xanthine-8-carboxylic acid
32789	0.1960066021	tyrosine residue
35720	0.1959934639	enrofloxacin
2536	0.1959758119	alangimarckine
34435	0.1959572350	toluene-4-sulfonamide
53782	0.1959572350	N-chlorotoluene-p-sulfonamide
7576	0.1958598211	nimustine hydrochloride
37866	0.1958482181	phenylsulfanol
534093	0.1958116895	(5-tert-butyl-1,3,4-oxadiazol-2-yl)[(2R)-pyrrolidin-2-yl]methanone
17772	0.1957901806	(S)-tetrahydrocolumbamine
299610	0.1957811753	3-(5-iodouracil-1-yl)-L-alanine
421640	0.1957383629	{3-[(4,5,7-trifluoro-1,3-benzothiazol-2-yl)methyl]-1H-indol-1-yl}acetic acid
27849	0.1956737780	toluene-4-sulfonic acid
470689	0.1956337234	3-({3-[(2S)-2-amino-2-carboxyethyl]-5-methyl-2,6-dioxo-3,6-dihydropyrimidin-1(2H)-yl}methyl)thiophene-2-carboxylic acid
16357	0.1955988523	3-(pyrazol-1-yl)-L-alanine
47922	0.1955745654	methyl 1-{(2S)-2-cyclohexyl-2-[(N-methyl-L-alanyl)amino]acetyl}-L-prolyl-beta-phenyl-L-phenylalaninate
39164	0.1955709486	(E)-acetamiprid
39170	0.1955709486	(E)-nitenpyram
445093	0.1955683007	7-pyridin-2-yl-N-(3,4,5-trimethoxyphenyl)-7H-pyrrolo[2,3-d]pyrimidin-2-amine
35615	0.1955368749	tropane
30731	0.1955229519	cimetidine S-oxide
32712	0.1955140658	L-tryptophanyl radical
46932	0.1954549217	dihydrocapsaicin
46936	0.1954549217	nonivamide
425443	0.1954305052	1-{4-[4-amino-6-(4-methoxyphenyl)furo[2,3-d]pyrimidin-5-yl]phenyl}-3-[2-fluoro-5-(trifluoromethyl)phenyl]urea
38505	0.1954045199	isoprocarb
50924	0.1953098600	sorafenib
298946	0.1952877011	3-(5-bromouracil-1-yl)-L-alanine
49668	0.1952551255	gefitinib
52006	0.1952417795	DAF-FM dye
350495	0.1952189515	5-methyl-6-[(quinolin-5-ylamino)methyl]pyrido[2,3-d]pyrimidine-2,4-diamine
5780	0.1952186787	hydrocodone bitartrate
232420	0.1951841875	(2R,4S)-6-fluoro-2',5'-dioxo-2,3-dihydrospiro[chromene-4,4'-imidazolidine]-2-carboxamide
232450	0.1951841875	(2S,4S)-6-fluoro-2',5'-dioxo-2,3-dihydrospiro[chromene-4,4'-imidazolidine]-2-carboxamide
412610	0.1951841875	(2S,4R)-6-fluoro-2',5'-dioxo-2,3-dihydrospiro[chromene-4,4'-imidazolidine]-2-carboxamide
51886	0.1951695868	BODIPY FL
52692	0.1951695868	BODIPY R6G
53615	0.1951181209	Bismark Brown Y
31389	0.1951034475	chelidonine
39387	0.1950101655	teflubenzuron
2623	0.1949450506	amaryllisine
32185	0.1948917152	tazettine
453036	0.1948730676	6-chloro-N-{(3S)-1-[(1S)-1-methyl-2-morpholin-4-yl-2-oxoethyl]-2-oxopyrrolidin-3-yl}naphthalene-2-sulfonamide
31889	0.1948275703	nadifloxacin
37907	0.1948275703	(R)-nadifloxacin
37908	0.1948275703	(S)-nadifloxacin
16820	0.1948204163	N-benzoyl-D-arginine
6933	0.1948034549	midodrine
53289	0.1947975923	donepezil
53290	0.1947975923	(S)-donepezil
53292	0.1947975923	(R)-donepezil
418055	0.1947542617	2-{[5,6-bis(4-methoxyphenyl)furo[2,3-d]pyrimidin-4-yl]amino}ethanol
50731	0.1947513854	morphine sulfate pentahydrate
33206	0.1947234737	p-chloromercuribenzenesulfonic acid
49823	0.1947234737	p-mercuribenzenesulfonic acid
17477	0.1947215536	uracil-5-carboxylic acid
38614	0.1947080098	flufenerim
348530	0.1947020101	thiouracil
5835	0.1947011127	hypericin
27947	0.1946750794	D-histidine
32518	0.1946750794	N(2)-D-histidino group
32520	0.1946750794	N(pros)-D-histidino group
32521	0.1946750794	N(tele)-D-histidino group
31958	0.1946342344	pancracine
8499	0.1946027200	propranolol
8736	0.1946027200	(R)-(+)-propranolol
468224	0.1945280650	5-chloro-N-{(3S)-1-[(1S)-1-methyl-2-morpholin-4-yl-2-oxoethyl]-2-oxopyrrolidin-3-yl}-1H-indole-2-sulfonamide
30863	0.1945139389	5-azaorotic acid
44032	0.1944841876	indinavir
37828	0.1944554353	benzenesulfinamidine
37323	0.1944298418	7,8-dimethylisoalloxazine
6572	0.1944282051	L-lupinic acid
52524	0.1943776604	5-methyltryptophan
52525	0.1943776604	5-methyl-D-tryptophan
52527	0.1943776604	5-methyl-L-tryptophan
15802	0.1943776604	alpha,beta-didehydrotryptophan
15874	0.1943776604	N(2)-malonyl-D-tryptophan
17619	0.1943776604	4-(3-methylbut-2-enyl)-L-tryptophan
38217	0.1943304280	3,3'-(biphenyl-4,4'-diyldidiazene-2,1-diyl)bis(4-aminonaphthalene-1-sulfonic acid)
419858	0.1941808660	6-acetyl-8-cyclopentyl-5-methyl-2-[(5-piperazin-1-ylpyridin-2-yl)amino]pyrido[2,3-d]pyrimidin-7(8H)-one
52110	0.1941711679	DND-167 dye
44923	0.1941388076	phenylboronic acid
4449	0.1941190713	desipramine hydrochloride
466605	0.1939386560	4-methyl-3-({3-[2-(methylamino)pyrimidin-4-yl]pyridin-2-yl}oxy)-N-[2-morpholin-4-yl-5-(trifluoromethyl)phenyl]benzamide
29976	0.1938820228	D-tyrosine residue
3176	0.1938297533	brinzolamide
43411	0.1938297533	3,4-didehydro-N(4)-deethylbrinzolamide
35854	0.1937743552	valacyclovir
3005	0.1937640435	belladine
3390	0.1936588749	carbaryl
16692	0.1936150181	diphthamide residue
16380	0.1935998338	vindoline
417955	0.1935966578	1-tert-butyl-3-[2-{[4-(diethylamino)butyl]amino}-6-(3,5-dimethoxyphenyl)pyrido[2,3-d]pyrimidin-7-yl]urea
52116	0.1935959807	DND-26 dye
52117	0.1935959807	DND-99 dye
51209	0.1935299028	pseudoephedrine
16408	0.1935208424	vomilenine
17384	0.1935208424	17-O-acetylnorajmaline
52113	0.1935061373	DND-160 dye
222337	0.1934835139	4-(7-butyl-5H-pyrrolo[2,3-b]pyrazin-6-yl)phenol
20700	0.1934819652	6-aminonaphthalene-2-sulfonic acid
38219	0.1934819652	naphthionic acid
39708	0.1934819652	8-anilinonaphthalene-1-sulfonic acid
44188	0.1934819652	5-aminonaphthalene-2-sulfonic acid
6032	0.1934511340	isonicotinic acid
3723	0.1934316994	citalopram
36791	0.1934316994	(S)-citalopram
36792	0.1934316994	(R)-citalopram
39178	0.1934303127	clothianidin
16675	0.1933629013	quinolinic acid
432510	0.1932794050	1-(3-{6-[(cyclopropylmethyl)amino]imidazo[1,2-b]pyridazin-3-yl}phenyl)ethanone
39177	0.1931716065	(E)-clothianidin
15971	0.1931484901	L-histidine
32516	0.1931484901	N(pros)-L-histidino group
32517	0.1931484901	N(tele)-L-histidino group
414409	0.1931403312	(3S,8aS)-3-(4-hydroxybenzyl)hexahydropyrrolo[1,2-a]pyrazine-1,4-dione
7307	0.1931269074	N-methylpyrrolidin-2-one
17781	0.1931177929	lumichrome
37548	0.1930863305	phenyl phosphate
201536	0.1930727282	[(2R)-1-L-prolylpyrrolidin-2-yl]boronic acid
222728	0.1930648137	1-[2-(4-{3-[4-(2-pyrrolidin-1-ylethoxy)benzyl]-1-benzothiophen-2-yl}phenoxy)ethyl]pyrrolidine
49040	0.1930127279	ezetimibe
48482	0.1929657057	methyl 3-(2-phenoxy-6-quinolyl)alaninate
507185	0.1928759594	(5-fluoro-2-{[(4,5,7-trifluoro-1,3-benzothiazol-2-yl)methyl]carbamoyl}phenoxy)acetic acid
49375	0.1928674365	dasatinib
37842	0.1928230397	5-chloroindole-3-acetic acid
37844	0.1928230397	7-chloroindole-3-acetic acid
28630	0.1927686441	3-hydroxypyridin-4(1H)-one
36422	0.1927648620	3H-carbazole
36423	0.1927648620	1H-carbazole
36424	0.1927648620	4aH-carbazole
6566	0.1927546369	lunarine
17693	0.1926591233	4-methoxy-1-methyl-2-oxo-1,2-dihydropyridine-3-carboxylic acid
16255	0.1925989731	L-histidinol
480999	0.1925957786	vinorelbine
49662	0.1925596765	indomethacin
568785	0.1925429042	(2R,4S)-N-{(1R,2R)-4-[(1H-benzimidazol-2-ylmethyl)amino]-1-benzyl-2-hydroxy-4-oxobutyl}-2-{(1R)-2-(benzylamino)-2-oxo-1-[(phenylacetyl)amino]ethyl}-5,5-dimethyl-1,3-thiazolidine-4-carboxamide
32708	0.1925338757	L-tryptophano group
7621	0.1925289957	norajmaline
53617	0.1924981033	4-(2-hydroxy-5-methylphenylazo)acetanilide
27999	0.1922423307	tolbutamide
18430	0.1922141988	3-hydroxy-16-methoxy-2,3-dihydrotabersonine
137316	0.1921732199	(2S)-N-[(1S,3S,4S)-1-benzyl-4-{[(2,6-dimethylphenoxy)acetyl]amino}-3-hydroxy-5-phenylpentyl]-3-methyl-2-(2-oxotetrahydropyrimidin-1(2H)-yl)butanamide
5280	0.1921700482	gatifloxacin
53560	0.1921700482	(R)-gatifloxacin
53562	0.1921700482	(S)-gatifloxacin
38537	0.1921493579	metolcarb
49791	0.1921381138	PD173955
35304	0.1921129286	(2S,3R)-3-geranyl-2,3-dihydro-2,N(alpha)-cyclo-L-tryptophan
52950	0.1921129286	(2S,3R)-3-farnesyl-2,3-dihydro-2,N(alpha)-cyclo-L-tryptophan
5002	0.1920276666	fenoldopam
435404	0.1920188364	3-[(5E)-5-{[5-(4-chlorophenyl)furan-2-yl]methylidene}-4-oxo-2-thioxo-1,3-thiazolidin-3-yl]propanoic acid
8464	0.1920142834	prontosil
53097	0.1920060261	8-amino-2,12-dihydroxy-4a,9-dihydro[1,3,2]dioxaphosphinino[4',5':5,6]pyrano[3,2-g]pteridin-10(4H)-one 2-oxide
3000	0.1919785745	beauvericin
17959	0.1919772347	oxidized Renilla luciferin
41487	0.1919772347	oxidized Oplophorus luciferin
46837	0.1919691622	dipicolinic acid
46860	0.1919691622	cinchomeronic acid
35859	0.1919552198	zomepirac
36813	0.1919313426	clovoxamine
4775	0.1919310254	ellagic acid
51070	0.1919203777	Janus Green B cation
52082	0.1918664169	pibenzimol
35553	0.1918395011	perhexiline
16792	0.1917827673	oxidized Photinus luciferin
30527	0.1917662684	flavin
43661	0.1917662684	lumiflavin
38491	0.1917204884	formetanate
51457	0.1916907511	cyclopropanecarboxamide
51459	0.1916907511	N,N-dimethylcyclopropanecarboxamide
433309	0.1916794645	5-(2,5-dichlorophenyl)furan-2-carboxylic acid
17048	0.1916422255	nororientaline
35048	0.1915917082	xylylcarb
38571	0.1915917082	XMC
27924	0.1915615957	phenylhydrazine
53660	0.1915615957	4-chlorophenylhydrazine
47518	0.1915491819	(2S,4R)-ketoconazole
48336	0.1915491819	(2R,4S)-ketoconazole
46858	0.1915331131	L-tyrosine residue
17420	0.1915160922	tetrahydropteroyltri-L-glutamic acid
17614	0.1915160922	5-methyltetrahydropteroyltri-L-glutamic acid
52307	0.1914713045	OG-514 dye
51857	0.1914348854	methyl (S)-phenyl[(S)-piperidin-2-yl]acetate
51860	0.1914348854	methyl (R)-phenyl[(R)-piperidin-2-yl]acetate
51861	0.1914348854	methyl (S)-phenyl[(R)-piperidin-2-yl]acetate
51862	0.1914348854	methyl (R)-phenyl[(S)-piperidin-2-yl]acetate
18048	0.1913633869	DIMBOA
48483	0.1913386667	methyl N-(tert-butoxycarbonyl)-3-(2-phenoxy-6-quinolyl)alaninate
16458	0.1912693304	triacetate lactone
32764	0.1912349244	L-tyrosyl group
100241	0.1912208555	1-cyclopropyl-6-fluoro-4-oxo-7-piperazin-1-yl-1,4-dihydroquinoline-3-carboxylic acid
5383	0.1911487287	glimepiride
27539	0.1911082441	isatin
52118	0.1910947277	HCK-123 dye
50932	0.1910873646	(E)-chlorprothixene
24729	0.1910769154	6-hydroxynicotine
53278	0.1910671114	poly(styrene-4-sulfonic acid)
38946	0.1909585756	amocarzine
9036	0.1909246026	sarpagine
38928	0.1909034664	6-(methylthio)-1,3,5-triazine-2,4-diamine
16550	0.1908994937	xanthommatin
4885	0.1908608619	ethionamide
39311	0.1908183144	pymetrozine
470546	0.1908106436	(E)-2-(5-chlorothiophen-2-yl)-N-{(3S)-1-[(1S)-1-methyl-2-morpholin-4-yl-2-oxoethyl]-2-oxopyrrolidin-3-yl}ethenesulfonamide
508986	0.1908106436	2-(5-chlorothiophen-2-yl)-N-{(3S)-1-[(1S)-1-methyl-2-morpholin-4-yl-2-oxoethyl]-2-oxopyrrolidin-3-yl}ethanesulfonamide
508987	0.1908106436	(1E)-2-(5-chlorothiophen-2-yl)-N-{(3S)-1-[(1S)-1-methyl-2-morpholin-4-yl-2-oxoethyl]-2-oxopyrrolidin-3-yl}prop-1-ene-1-sulfonamide
17328	0.1907995665	N(6)-[(indol-3-yl)acetyl]-L-lysine
337298	0.1907228458	abarelix
34703	0.1907208113	diflubenzuron
18089	0.1907074113	N-benzoylglycine
50567	0.1906714645	levosimendan
5107	0.1906613718	Fluo-3
51103	0.1906613718	Fluo-4
51104	0.1906613718	Fluo-5F
51106	0.1906613718	Fluo-4FF
6556	0.1906006472	lucidine B
52895	0.1905869626	rhodamine 6G(1+)
34847	0.1904939608	metrizoic acid
37629	0.1904717182	desmosine residue
27905	0.1904563786	phenyl hydrogen sulfate
16742	0.1904130936	orotic acid
15334	0.1903748340	N(alpha)-methyl-L-tryptophan
37831	0.1903449681	N,N',P,P-tetraphenylphosphinimidic amide
51223	0.1902882237	2-methylalanyl-D-tryptophan
44185	0.1902718245	methotrexate
17372	0.1902651799	1,2-dihydrovomilenine
16794	0.1902000429	scopolamine
37946	0.1901461558	dopamine 3-O-sulfate
104011	0.1901023127	4-aminohippuric acid
8774	0.1900860998	ramipril
36591	0.1900144125	1-acetylpiperidine
171408	0.1899985507	3-(5-amino-7-hydroxy-2H-[1,2,3]triazolo[4,5-d]pyrimidin-2-yl)benzoic acid
51628	0.1899368757	indolin-3-one
105985	0.1899240237	(4S)-4,11-diethyl-4-hydroxy-3,14-dioxo-3,4,12,14-tetrahydro-1H-pyrano[3',4':6,7]indolizino[1,2-b]quinolin-9-yl 1,4'-bipiperidine-1'-carboxylate
50521	0.1899136667	N-methylnicotinic acid
2625	0.1898846798	amataine
52604	0.1898843558	N'-formyl-2-hydroxybenzohydrazide
52605	0.1898843558	N'-acetyl-2-hydroxybenzohydrazide
52606	0.1898843558	N'-(2-hydroxybenzoyl)biphenyl-4-carbohydrazide
52607	0.1898843558	N'-(3,3-diphenylpropanoyl)-2-hydroxybenzohydrazide
52608	0.1898843558	2-hydroxy-N'-propionylbenzohydrazide
52670	0.1898843558	N'-hexanoyl-2-hydroxybenzohydrazide
311857	0.1898157264	(1R)-1,3-diphenylpropyl (2S)-1-(3,3-dimethyl-2-oxopentanoyl)piperidine-2-carboxylate
5132	0.1897900785	flutamide
3218	0.1897808419	buprofezin
39380	0.1897808419	(E)-buprofezin
39381	0.1897808419	(Z)-buprofezin
32404	0.1897729878	benzenesulfinic acid
327119	0.1897402186	azetidin-2-one
48461	0.1897338210	3-[2-(2,6-dichlorophenyl)-6-quinolyl]-N-{[(S)-1-mesyl-2-piperidyl]carbonyl}-L-alanine
26600	0.1897100158	salutaridinol
38103	0.1897100158	(7R)-salutaridinol
2082	0.1896301585	5-hydroxyxanthotoxin
36511	0.1896270807	4,4'-diisothiocyanostilbene-2,2'-disulfonic acid
4286	0.1896270807	4,4'-diisothiocyano-trans-stilbene-2,2'-disulfonic acid
36512	0.1896270807	4,4'-diisothiocyano-cis-stilbene-2,2'-disulfonic acid
48339	0.1895873193	ketoconazole
47520	0.1895873193	(2S,4S)-ketoconazole
48344	0.1895873193	(2R,4R)-ketoconazole
48565	0.1895826862	methyl 17-hydroxy-20xi-yohimban-16-carboxylate
48562	0.1895826862	rauwolscine
48567	0.1895826862	allo-yohimbine
49477	0.1895559076	arsanilic acid
50022	0.1895559076	p-aminophenylarsonous acid
50023	0.1895559076	m-aminophenylarsonous acid
50024	0.1895559076	o-aminophenylarsonous acid
493288	0.1895379647	4-({[4-(but-2-yn-1-yloxy)phenyl]sulfonyl}methyl)-1-[(3,5-dimethylisoxazol-4-yl)sulfonyl]-N-hydroxypiperidine-4-carboxamide
40133	0.1895061950	(4R)-4-[3-(cyclopentyloxy)-4-methoxyphenyl]pyrrolidin-2-one
38865	0.1894936227	perfluoro-N-(4-methylcyclohexyl)piperidine
32790	0.1894905459	tyrosinate residue
29977	0.1894905459	L-tyrosinate residue
29978	0.1894905459	D-tyrosinate residue
7492	0.1894615661	nedocromil
53727	0.1894510781	sulfamethoxydiazine
17212	0.1894505162	dibenzothiophene-1,2-diol
28928	0.1893921045	angelicin
52994	0.1893489565	precursor Z
48448	0.1893218163	2-fluoro-N-[3-hydroxy-2-(7-methoxy-1-naphthyl)propyl]acetamide
48450	0.1893218163	2-fluoro-N-[(2S)-3-hydroxy-2-(7-methoxy-1-naphthyl)propyl]acetamide
48453	0.1893218163	2-fluoro-N-[(2R)-3-hydroxy-2-(7-methoxy-1-naphthyl)propyl]acetamide
32788	0.1893183302	tyrosin-O(4)-yl group
23325	0.1893180887	clavicipitic acid
48269	0.1893180887	(-)-cis-clavicipitic acid
48270	0.1893180887	(-)-trans-clavicipitic acid
16184	0.1892984821	7-O-acetylsalutaridinol
3011	0.1892890140	benazepril
2311	0.1892709852	Oplophorus luciferin
16531	0.1892709852	Renilla luciferin
48445	0.1891336340	N-[3-hydroxy-2-(7-methoxy-1-naphthyl)propyl]propionamide
48446	0.1891336340	N-[(2S)-3-hydroxy-2-(7-methoxy-1-naphthyl)propyl]propionamide
48447	0.1891336340	N-[(2R)-3-hydroxy-2-(7-methoxy-1-naphthyl)propyl]propionamide
27656	0.1891127819	camptothecin
52903	0.1890769211	quininyl group
297751	0.1889913457	2-(3-methoxyphenyl)-3,4-dihydro-2H-thieno[3,2-e][1,2]thiazine-6-sulfonamide 1,1-dioxide
27248	0.1889769650	urocanic acid
30818	0.1889769650	cis-urocanic acid
42682	0.1889518514	3-aminobenzoic acid
100925	0.1888914059	(2S)-3-(3-pyridyl)propyl 1-(3,3-dimethyl-1,2-dioxopentyl)pyrrolidine-2-carboxylate
468732	0.1888457704	3-(5-{[4-(aminomethyl)piperidin-1-yl]methyl}-1H-indol-2-yl)-1H-indazole-6-carbonitrile
50599	0.1888427721	N(tele)-methyl-L-histidine
38859	0.1888405330	perfluoro-N-methyldecahydroisoquinoline
33015	0.1888312203	1,3,5-trichloro-1,3,5-triazinane-2,4,6-trione
27480	0.1887483549	phenylacetylglycine
51887	0.1887463753	BODIPY FL-X
32509	0.1887302116	pirinixic acid
5138	0.1886924134	fluvoxamine
232821	0.1886711091	(1S,3R,7S,8S,8aR)-8-(2-{(4R,6R)-3-(4-hydroxy-3-methoxybenzyl)-4-[2-(methylamino)-2-oxoethyl]-2-oxo-1,3-oxazinan-6-yl}ethyl)-3,7-dimethyl-1,2,3,7,8,8a-hexahydronaphthalen-1-yl (2S)-2-methylbutanoate
468691	0.1886176214	3-{[2-(1H-benzimidazol-1-yl)-6-{[2-(diethylamino)ethyl]amino}pyrimidin-4-yl]amino}-4-methylphenol
1040	0.1885991891	6-chloro-1,3,5-triazine-2,4-diol
53109	0.1885905986	Bandrowski's base
47426	0.1885759778	furosemide
31472	0.1885589015	dexmedetomidine hydrochloride
36751	0.1885195067	pyrrole-2-carboxylic acid
27764	0.1885145814	3-aminobenzenesulfonic acid
50145	0.1884681243	cis-fenpropimorph
50148	0.1884681243	fenpropimorph
50146	0.1884681243	(S)-cis-fenpropimorph
50147	0.1884681243	(R)-cis-fenpropimorph
50150	0.1884681243	(2R,6R)-fenpropimorph
50153	0.1884681243	(2S,6S)-fenpropimorph
171072	0.1884680413	3-(5-amino-7-hydroxy-2H-[1,2,3]triazolo[4,5-d]pyrimidin-2-yl)-N-(2-{[2-(hydroxymethyl)phenyl]sulfanyl}benzyl)benzamide
17037	0.1884508629	geissoschizine
130354	0.1884264700	N-{[5-(1-benzofuran-2-yl)thiophen-2-yl]methyl}-N-[(2,4-dichlorophenyl)carbonyl]-L-phenylalanine
16426	0.1884258471	3-(imidazol-4-yl)-2-oxopropyl dihydrogen phosphate
16305	0.1884123275	N(2),N(5)-dibenzoyl-L-ornithine
53783	0.1883855008	alosetron hydrochloride
36374	0.1883351635	veratraman
6030	0.1883344332	isoniazid
30886	0.1883338192	D-lupinic acid
38449	0.1883219735	methoxyfenozide
38450	0.1883219735	chromafenozide
52657	0.1883094665	O-acylpseudotropine
9212	0.1882808348	sparfloxacin
16957	0.1882804830	deacetoxyvindoline
16168	0.1882343387	6-hydroxynicotinic acid
49087	0.1882343387	2,6-dihydroxynicotinic acid
15407	0.1881895757	(-)-ephedrine
51789	0.1881891466	ATTO 465-3
505779	0.1881808583	6-(2,4-diamino-6-ethylpyrimidin-5-yl)-4-(3-methoxypropyl)-2,2-dimethyl-2H-1,4-benzoxazin-3(4H)-one
32515	0.1881753304	N(2)-L-histidino group
5855	0.1881230463	ibuprofen
43415	0.1881230463	dexibuprofen
47835	0.1881230463	levibuprofen
7563	0.1881064323	N-nicotinylglycine
540728	0.1880316334	5-{[(2-amino-9H-purin-6-yl)oxy]methyl}pyrrolidin-2-one
53693	0.1880309821	2,5-diiodohistidine
53694	0.1880309821	5-iodo-L-histidine
48481	0.1880302551	methyl N-(2,6-dichlorobenzoyl)-3-(2-phenoxy-6-quinolyl)alaninate
50667	0.1879795400	mercaptopurine
37055	0.1879444941	4-{[(2-amino-4-oxo-3,4-dihydropteridin-6-yl)methyl]amino}benzoic acid
37066	0.1879444941	4-{[(2-amino-4-oxo-1,4-dihydropteridin-6-yl)methyl]amino}benzoic acid
39174	0.1879196461	2-chloropyridine
32865	0.1878976594	L-prolyl group
1015	0.1878731023	2-aminobenzenesulfonic acid
27500	0.1878731023	4-aminobenzenesulfonic acid
134045	0.1878439935	(S)-2-amino-3-(3,5-dioxo-1,2,4-oxadiazolidin-2-yl)propionic acid
5870	0.1877833747	imidacloprid
39168	0.1877833747	(E)-imidacloprid
39169	0.1877833747	(Z)-imidacloprid
34932	0.1877696689	prochlorperazine methanesulfonate
16367	0.1877246846	N(tele)-methyl-L-histidine residue
3332	0.1877073985	(+)-calycanthidine
38969	0.1877073985	(-)-calycanthidine
38972	0.1877073985	(-)-folicanthine
38973	0.1877073985	(+)-folicanthine
17458	0.1876472686	N-methyltyramine
45373	0.1876019822	sulfanilamide
27650	0.1875857412	5,6,7,8-tetrahydrofolyl-L-glutamic acid
28624	0.1875857412	tetrahydrofolyl-(Glu)n
855	0.1875698375	2,2'-(1-phenyl-1H-1,2,4-triazole-3,5-diyl)diphenol
15727	0.1875390904	carnosine
17532	0.1875332359	(S)-6-hydroxynicotine
616694	0.1874965953	5-{3,4-difluoro-2-[(2-fluoro-4-iodophenyl)amino]phenyl}-N-(2-morpholin-4-ylethyl)-1,3,4-oxadiazol-2-amine
16737	0.1874940843	creatinine
45924	0.1874768771	trimethoprim
16532	0.1873223063	N-benzyloxycarbonylglycine
7207	0.1872992607	N'-acetylisoniazid
7731	0.1872981507	ofloxacin
178591	0.1872514550	(4R)-3-[(2S,3S)-2-hydroxy-3-{[(3-hydroxy-2-methylphenyl)carbonyl]amino}-4-phenylbutanoyl]-5,5-dimethyl-N-(2-methylbenzyl)-1,3-thiazolidine-4-carboxamide
179297	0.1872514550	(4R)-N-tert-butyl-3-[(2S,3S)-2-hydroxy-3-{[(3-hydroxy-2-methylphenyl)carbonyl]amino}-4-phenylbutanoyl]-5,5-dimethyl-1,3-thiazolidine-4-carboxamide
39551	0.1871889604	(2S)-3-methyl-2-((2R,3S)-3-[(methylsulfonyl)amino]-1-{[2-(pyrrolidin-1-ylmethyl)-1,3-oxazol-4-yl]carbonyl}pyrrolidin-2-yl)butanoic acid
100822	0.1871883765	{2-hydroxy-3-[2-(prop-2-en-1-yl)phenoxy]propyl}(propan-2-yl)amine
30868	0.1871441187	3-(oxaloamino)benzoic acid
28593	0.1871294262	quinidine
9329	0.1871012923	sulfadoxine
38927	0.1870684332	pelitinib
39085	0.1870684332	linkable pelitinib analogue
441438	0.1870651045	4-{[5-(cyclohexylmethoxy)[1,2,4]triazolo[1,5-a]pyrimidin-7-yl]amino}benzenesulfonamide
441439	0.1870651045	4-{[5-(cyclohexyloxy)[1,2,4]triazolo[1,5-a]pyrimidin-7-yl]amino}benzenesulfonamide
52796	0.1870534453	ATTO 565 meta-isomer(1+)
27616	0.1869306618	psoralen
2971	0.1869215763	backebergine
36555	0.1869206476	N-acetylanthranilic acid
50037	0.1869206476	N-benzoylanthranilic acid
30473	0.1868944867	triphenylstannanol
38493	0.1868305362	N'-(3-hydroxyphenyl)-N,N-dimethylformamidine
548090	0.1867752416	N(2)-(morpholin-4-ylcarbonyl)-N(1)-[(1S,2E)-1-(2-phenylethyl)-3-(phenylsulfonyl)prop-2-enyl]-D-leucinamide
32780	0.1867583392	D-tyrosin-O(4)-yl group
8087	0.1867477736	N(2)-phenylacetylglutamine
38786	0.1867442997	phosmet
16437	0.1867232481	N-acetyl-L-histidine
32783	0.1866931131	tyrosinyl radical
9690	0.1866899818	tricholomic acid
17342	0.1866871992	L-2-aminohexano-6-lactam
441442	0.1866594482	N-{5-[(7-{[(2S)-2-hydroxy-3-piperidin-1-ylpropyl]oxy}-6-methoxyquinazolin-4-yl)amino]pyrimidin-2-yl}benzamide
53781	0.1866232688	almotriptan malate
16029	0.1866179673	N(alpha),N(alpha)-dimethyl-L-histidine
38966	0.1866062792	1-phenyl-1H-1,2,4-triazol-3-ol
5130	0.1865330461	flurbiprofen
38666	0.1865330461	(R)-flurbiprofen
42446	0.1865330461	(S)-flurbiprofen
52185	0.1865265988	oxazine-750
51582	0.1864722914	5,6-bis[(2-hydroxyethyl)sulfanyl]benzimidazole-4,7-quinone
48489	0.1864350397	2-chloroquinolin-6-ol
3259	0.1863409175	CCCP
401782	0.1862947350	(2S,4S,5R)-2-isobutyl-5-(2-thienyl)-1-[4-(trifluoromethyl)benzoyl]pyrrolidine-2,4-dicarboxylic acid
468318	0.1862877192	4-methyl-N-{(5Z)-5-[(5-methylfuran-2-yl)methylidene]-4-oxo-4,5-dihydro-1,3-thiazol-2-yl}benzenesulfonamide
37832	0.1862285496	diphenylphosphinic acid
37833	0.1862285496	P,P-diphenylphosphinimidic amide
18311	0.1862097844	quinoline-4-carboxylic acid
18386	0.1862097844	quinaldic acid
52045	0.1862097844	2-oxo-1,2-dihydroquinoline-4-carboxylic acid
48524	0.1862049038	3-[2-(2,6-dichlorophenyl)-6-quinolyl]-1-hydroxy-1-methoxypropan-2-yl 2,6-dichlorobenzoate
52893	0.1861759603	rhodamine 110(1+)
15920	0.1861356726	columbamine
30307	0.1861171054	N(alpha)-gamma-L-glutamylhistamine
52304	0.1860938345	7-aminoactinomycin D
38944	0.1860551823	amoscanate
32536	0.1860343247	histidinium residue
29981	0.1860343247	D-histidinium residue
32768	0.1860103592	L-tyrosin-O(4)-yl group
18226	0.1859992052	(R)-6-hydroxynicotine
51913	0.1859817760	Goe 6976
22472	0.1859320598	ametryn
26276	0.1859320598	prometryn
34976	0.1859320598	simetryn
44156	0.1859320598	terbutryn
7719	0.1859261359	ochratoxin A
49101	0.1859072436	N-(3,4-dichlorophenyl)malonamic acid
3182	0.1858988871	bromocriptine methanesulfonate
9753	0.1858503347	troglitazone
225370	0.1858268039	N-benzyloxycarbonyl-L-prolyl-L-prolinal
8070	0.1858113367	phenobarbital sodium
27596	0.1857996148	N(pros)-methyl-L-histidine
53330	0.1857920752	2,9-diamino-5,7-bis(trimethylsilyl)benzo[a]pyrimido[2,1,6-cd]pyrrolizine-3,4,8-tricarbonitrile
49484	0.1857820408	3-mercuri-4-aminobenzenesulfonamide
17840	0.1857097481	indoxyl
47992	0.1856809454	N-hydroxy-L-tryptophan
9951	0.1856572890	veratramine
38817	0.1856327355	phthalimide
23359	0.1856308682	colchicine
51074	0.1856308682	(R)-colchicine
52843	0.1856248147	ethidium homodimer tetracation
16974	0.1856120402	imidazol-4-ylacetic acid
28828	0.1856072578	ethyl N-acetyl-L-tyrosinate
9437	0.1855501915	temoporfin
51814	0.1855176302	ATTO 520-4
24814	0.1855098302	indole-3-methanol
30753	0.1853822241	4-aminobenzoic acid
596897	0.1853713753	methyl 2-{[(4,6-dimethylpyrimidin-2-yl)carbamoyl]sulfamoyl}benzoate
16941	0.1853383630	cis-1,2-dihydroxy-1,2-dihydrodibenzothiophene
35030	0.1853322555	trimipramine maleate
35639	0.1852964329	lycopodane
35648	0.1852964329	matridine
36286	0.1852964329	ormosanine
31709	0.1852955505	iohexol
31710	0.1852955505	iomeprol
31711	0.1852955505	iopamidol
9605	0.1852935094	tirofiban
26533	0.1852654324	reticuline
18417	0.1852654324	(RS)-coclaurine
27482	0.1852654324	(R)-coclaurine
4681	0.1852082407	dofetilide
18373	0.1851888329	(7S)-salutaridinol
30817	0.1851862075	trans-urocanic acid
15878	0.1851813965	10-hydroxydihydrosanguinarine
9307	0.1851791640	succinimide
17945	0.1851603047	N-cyclohexylformamide
28370	0.1851553203	6-pyruvoyl-7,8-dihydropterin
11222	0.1851389937	1-[(4-amino-2-methylpyrimidin-5-yl)methyl]pyridinium
15760	0.1851279425	tyramine
10023	0.1850728529	voriconazole
50673	0.1850365511	methimazole
115196	0.1849918810	2-hydroxybenzothiazole
167099	0.1849525622	benzo[d]isothiazol-3-one
51785	0.1849451991	ATTO 425-4
9948	0.1849348993	verapamil
34556	0.1849311982	bendiocarb
48663	0.1849293886	biphenylyl carboxylate ester
9642	0.1848843977	N-tosyl-L-phenylalanyl chloromethyl ketone
46816	0.1848572013	norreticuline
44995	0.1848531014	3H-pyrazolo[4,3-d]pyrimidin-7-ol
28322	0.1848462730	(+)-coniine
32	0.1848462730	(+)-N-methylconiine
43903	0.1848283423	N(pros)-methyl-L-histidine residue
35847	0.1848271340	tenidap
5441	0.1848214298	glyburide
7514	0.1847940211	neostigmine
36441	0.1847862494	3H-xanthene
36442	0.1847862494	4aH-xanthene
19471	0.1847028720	2-aminohexano-6-lactam
28579	0.1847028720	epsilon-caprolactam
29090	0.1847028720	D-2-aminohexano-6-lactam
245459	0.1846799324	N-{[4-(4-phenylpiperidin-1-yl)phenyl]sulfonyl}-L-tryptophan
16395	0.1846667934	N-acetoxy-1,1'-biphenyl-4-amine
16434	0.1846667934	N-hydroxy-4-acetylaminobiphenyl
30754	0.1846559157	anthranilic acid
53620	0.1846226930	methylisothiazolinone
53621	0.1846226930	chloromethylisothiazolinone
2669	0.1846221548	amlodipine benzenesulfonate
52815	0.1845807191	cresyl violet
52878	0.1845807191	oxazine-170(1+)
29745	0.1845235978	barbiturate
52308	0.1844634149	2',7'-difluorofluorescein DHPE
32777	0.1844360231	D-tyrosinyl radical
52691	0.1844087300	2',7'-bis-(2-carboxyethyl)-6-carboxyfluorescein
52708	0.1844087300	5-carboxynaphthofluorescein
52709	0.1844087300	6-carboxynaphthofluorescein
47793	0.1843895940	(E)-phenylacetaldoxime
50723	0.1843895940	(Z)-phenylacetaldoxime
17147	0.1843851230	5-amino-4-chloro-2-(2,3-dihydroxyphenyl)pyridazin-3(2H)-one
461155	0.1843841020	5-[4-(dimethylamino)phenyl]-6-[(6-morpholin-4-ylpyridin-3-yl)ethynyl]pyrimidin-4-amine
8217	0.1843758061	pinidine
5882	0.1843373261	imipramine hydrochloride
51055	0.1843302871	9H-thioxanthene
52770	0.1842690874	succinyl-Leu-Leu-Val-Tyr-7-amino-4-methylcoumarin
38930	0.1842681655	6-methoxy-1,3,5-triazine-2,4-diamine
51885	0.1842437130	BODIPY 630/650-X
51891	0.1842437130	BODIPY TMR-X
51892	0.1842437130	BODIPY TR-X
51893	0.1842437130	BODIPY 650/665-X
48577	0.1842348731	(Z)-indol-3-ylacetaldoxime
28909	0.1842229839	rovrol
39383	0.1841876185	hexaflumuron
30875	0.1841868011	4-(oxaloamino)benzoic acid
352108	0.1841749875	(2S,3R)-3-ethyl-1-[(4-methylphenyl)sulfonyl]-4-oxoazetidine-2-carboxylic acid
28683	0.1841619030	kynurenine
35035	0.1841477968	triphenylsilanol
27470	0.1841468099	folic acid
52656	0.1841215377	O-acyltropine
151310	0.1841150481	5-{3-[(2,4-diaminopyrimidin-5-yl)methyl]-4-methoxyphenoxy}pentanoic acid
17545	0.1841130554	(E)-indol-3-ylacetaldoxime
38713	0.1840914939	5-phenylisoxazol-3-ol
4581	0.1840772898	7,8-dihydropteroic acid
32314	0.1840405302	ziprasidone hydrochloride hydrate
37966	0.1840251617	4H-pyran-4-one
52506	0.1840251617	3-bromopyran-4-one
6343	0.1840156795	labetalol
38629	0.1840095922	2-isopropyl-6-methylpyrimidin-4-ol
38952	0.1840095922	2-tert-butylpyrimidin-5-ol
53577	0.1840095922	pyrimidin-2-ol
466667	0.1839616677	2-methyl-2-(4-{[({4-methyl-2-[4-(trifluoromethyl)phenyl]-1,3-thiazol-5-yl}carbonyl)amino]methyl}phenoxy)propanoic acid
51025	0.1839294345	methixene hydrochloride
50601	0.1838629440	N(alpha)-methyl-L-histidine
20339	0.1838567488	4-chloroindole-3-acetic acid
28074	0.1838021638	3',5'-cyclic dAMP
37825	0.1838007410	p-toluidine
19332	0.1838007410	2,4,6-triaminotoluene
47993	0.1838005281	N,N-dihydroxy-L-tryptophan
27375	0.1837929959	vincaleukoblastine
32759	0.1837719842	L-tyrosinyl radical
29115	0.1837175572	5-hydroxyuracil
48463	0.1836505777	N-(2,6-dichlorobenzoyl)-3-[6-(2,6-dimethoxyphenyl)-2-naphthyl]alanine
458896	0.1836099330	N-[(1R)-1-[(benzylsulfonyl)methyl]-2-{[(1S)-1-methyl-2-{[4-(trifluoromethoxy)phenyl]amino}ethyl]amino}-2-oxoethyl]morpholine-4-carboxamide
33601	0.1835946206	phenosafranine
48492	0.1835915006	methyl N-(tert-butoxycarbonyl)-3-[2-(2,6-dichlorophenyl)-4-(phenylsulfanyl)-1,2,3,4,4a,8a-hexahydro-6-quinolyl]alaninate
44493	0.1835774737	2-(oxaloamino)benzoic acid
53198	0.1835709266	poly(aniline)
29982	0.1835434550	L-histidinium residue
3561	0.1835013538	cetirizine
30845	0.1834905901	2-furoic acid
30846	0.1834905901	3-furoic acid
16684	0.1834744519	atropine
48882	0.1834744519	(R)-atropine
46345	0.1834599924	5-fluorouracil
424960	0.1834591913	1-{4-[3-(2-methoxybenzyloxy)propoxy]phenyl}-6-(1,2,3,4-tetrahydroquinolin-7-yloxymethyl)piperazin-2-one
50859	0.1834542510	bexarotene
51045	0.1834315948	cyclizine hydrochloride
38319	0.1834294407	usnic acid
38320	0.1834294407	(+)-usnic acid
38620	0.1834259573	chlorferron
17340	0.1833994980	cetraxate
617099	0.1833794560	carbimazole
4876	0.1833733228	ethacrynic acid
32181	0.1832799219	tamibarotene
38546	0.1831833357	2-(dimethylamino)-5,6-dimethylpyrimidin-4-ol
27882	0.1831710884	(S)-colchicine
43666	0.1831607358	(2S)-2-cyano-1-(4-phenyl-L-phenylalanyl)pyrrolidine
36575	0.1831392611	N-formylanthranilic acid
39286	0.1831023844	2,2-dichloro-1-phenylcyclopropanecarboxylic acid
52168	0.1830968562	nile blue(1+)
52728	0.1830968562	ethyl nile blue(1+)
50438	0.1830545979	phenprocoumon
417166	0.1830326645	6-(cyclohexylamino)-9-[2-(4-methylpiperazin-1-yl)ethyl]-9H-purine-2-carbonitrile
33070	0.1830175701	indole-3-butyric acid
37933	0.1829910335	4aH-phenothiazine
37934	0.1829910335	1H-phenothiazine
37935	0.1829910335	3H-phenothiazine
34327	0.1829470601	3-(dimethylamino)propyl benzoate
43830	0.1829137802	3,7-bis(dimethylamino)phenothiazin-5-ium
17884	0.1828811507	N(2)-phenylacetyl-L-glutamine
142075	0.1828758288	(3R,4R)-4-{4-[3-(benzyloxy)propoxy]phenyl}-3-(naphthalen-2-ylmethoxy)piperidine
5764	0.1828317333	hordenine
42492	0.1828302649	fluorescin
42944	0.1828210015	galanthamine
16343	0.1828197456	phenylethanolamine
16913	0.1828197456	N-methylphenylethanolamine
1784	0.1827896469	biphenyl-4-amine
34480	0.1827783483	7-ethoxyresorufin
469948	0.1827735715	(2S,4S,5R)-1-(4-tert-butylbenzoyl)-2-isobutyl-5-(1,3-thiazol-2-yl)pyrrolidine-2,4-dicarboxylic acid
46811	0.1827368338	2,6-dihydroxy-7,9-dihydro-8H-purin-8-one
46814	0.1827368338	9H-purine-2,6,8-triol
46817	0.1827368338	7H-purine-2,6,8-triol
46823	0.1827368338	1H-purine-2,6,8-triol
18243	0.1827280377	dopamine
262912	0.1827096560	5-[(4-morpholin-4-ylphenyl)thio]quinazoline-2,4-diamine
17804	0.1827035833	6-pyruvoyl-5,6,7,8-tetrahydropterin
52765	0.1826962637	rhodamine green 5-isomer
52766	0.1826962637	rhodamine green 6-isomer
46690	0.1826809584	reserpic acid
184850	0.1826765737	N-{4-chloro-3-[(3-methylbut-2-en-1-yl)oxy]phenyl}-2-methylfuran-3-carbothioamide
5435	0.1826724779	piperidine-2,6-dione
51905	0.1826486059	calcein red-orange
49603	0.1826308069	lapatinib
4331	0.1826233539	dauricine
29571	0.1826000294	dehydroabietic acid
148146	0.1825936650	(4R,5S,6S,7R)-1,3-diallyl-4,7-dibenzyl-5,6-dihydroxy-1,3-diazepan-2-one
47381	0.1825596478	diclofenac
420429	0.1825316426	5-(4-methoxybiphenyl-3-yl)-1,2,5-thiadiazolidin-3-one 1,1-dioxide
125204	0.1825096237	4-guanidinobenzoic acid
15950	0.1824935006	(S)-coclaurine
16718	0.1824935006	(S)-reticuline
17428	0.1824935006	(R)-reticuline
51112	0.1823788250	3-(4-tert-butylamino-6-methylthiol-s-triazin-2-ylamino)propionaldehyde
122	0.1823559533	(-)-usnic acid
39384	0.1823413977	lufenuron
39386	0.1823413977	noviflumuron
39388	0.1823413977	triflumuron
28827	0.1823318526	sparteine
29130	0.1823318526	2,3-didehydrosparteine
212224	0.1823259866	6-(cyclohexylmethoxy)-5-nitrosopyrimidine-2,4-diamine
52253	0.1822858780	QSY35 succinimidyl ester
15716	0.1822646259	12-hydroxydihydrochelirubine
283155	0.1822329056	6-(2,6-dichlorophenyl)-2-{[3-(hydroxymethyl)phenyl]amino}-8-methylpyrido[2,3-d]pyrimidin-7(8H)-one
51596	0.1821916051	2',7'-dichlorofluorescein
38508	0.1821796610	methiocarb
48479	0.1821503444	N-(2,6-dichlorobenzoyl)-3-(2-phenoxy-6-quinolyl)alanine
3437	0.1821371680	carteolol
267995	0.1820649890	1-(5-tert-butyl-2-p-tolyl-2H-pyrazol-3-yl)-3-[4-(2-morpholin-4-ylethoxy)naphthalen-1-yl]urea
53691	0.1820608727	amidotrizoic acid
31703	0.1820608727	iodamide
50122	0.1820345961	rosiglitazone
50123	0.1820345961	(+)-rosiglitazone
50125	0.1820345961	(-)-rosiglitazone
38980	0.1820053585	4-benzoylpyrazole
15951	0.1820025030	3-methyl-1-(2,4,6-trihydroxyphenyl)butan-1-one
18131	0.1820014139	licodione
17890	0.1819601163	tryptophol
39175	0.1819487168	thiacloprid
39176	0.1819487168	(Z)-thiacloprid
31718	0.1819118321	ioxaglic acid
16968	0.1818778101	1,8-diazacyclotetradecane-2,9-dione
16411	0.1818076142	indole-3-acetic acid
8228	0.1817944385	pioglitazone
28611	0.1817870278	(S)-norreticuline
28658	0.1817870278	(R)-norreticuline
100885	0.1817839758	6-hydroxy-1,3-benzothiazole-2-sulfonamide
51794	0.1817484217	ATTO 465-4
51809	0.1817484217	ATTO 495-4
51179	0.1817232695	dextropropoxyphene napsylate
8355	0.1816796606	pralidoxime chloride
50288	0.1816765627	sapphyrin PCI-2051
50290	0.1816765627	sapphyrin PCI-2052
50291	0.1816765627	sapphyrin PCI-2053
51105	0.1816611261	Fluo-5N
38660	0.1816488423	bifenazate
7219	0.1816459477	beta-naphthyl N-acetylphenylalaninate
377419	0.1815977549	(4R)-N-tert-butyl-3-[(2S,3S)-2-hydroxy-3-({N-[(isoquinolin-5-yloxy)acetyl]-S-methyl-L-cysteinyl}amino)-4-phenylbutanoyl]-1,3-thiazolidine-4-carboxamide
963	0.1815898039	2-(2-chlorophenyl)-5-(5-methyl-2-thienyl)-1,3,4-oxadiazole
3383	0.1815751378	caranine
8121	0.1815608874	phosalone
17691	0.1814760962	N-feruloylglycine
231667	0.1814759888	{2-[4-(2-pyrrolidin-1-ylethoxy)phenyl]-1-benzothiophen-3-yl}[6-(2-pyrrolidin-1-ylethoxy)pyridin-3-yl]methanone
39016	0.1814672789	perfluoro-N-ethylpiperidine
17818	0.1814458678	N-feruloyltyramine
48623	0.1814340855	2,6-dichlorobenzoic acid
454876	0.1813910941	ethyl {(1S)-5-amino-1-[(5-{4-[(2,3-dihydro-1H-inden-2-ylamino)carbonyl]benzyl}-1,2,4-oxadiazol-3-yl)carbonyl]pentyl}carbamate
40326	0.1813627659	5-iodo-2-(oxaloamino)benzoic acid
33269	0.1813498648	3-acetoxymercuri-4-aminobenzenesulfonamide
615782	0.1813319923	6-(4-chlorophenyl)imidazo[2,1-b][1,3]thiazole-5-carbaldehyde O-(3,4-dichlorobenzyl)oxime
16394	0.1812974232	N-methylanthranilic acid
45906	0.1812879461	suramin
22526	0.1812836498	4-aminofolic acid
18033	0.1812183155	2-formylphenylformamide
15336	0.1811888972	agaritine
30264	0.1811787906	simeton
474070	0.1811728557	(4R,5S,6S,7R)-1,3-bis(3-aminobenzyl)-4,7-dibenzyl-5,6-dihydroxy-1,3-diazepan-2-one
49080	0.1810769806	marmesin
49083	0.1810769806	(-)-marmesin
28280	0.1810685473	5-aminoimidazole-4-carboxylic acid
261649	0.1810631248	bismuth subsalicylate
28182	0.1810591573	imidazole-4-methanol
8093	0.1810563109	phenylephrine
384056	0.1810473061	2-(3-methoxyphenyl)-3-(morpholin-4-ylmethyl)-2H-thieno[3,2-e][1,2]thiazine-6-sulfonamide 1,1-dioxide
26096	0.1809492770	phthalyl group
52510	0.1809320239	1-chloroindole
52517	0.1809320239	1-bromoindole
28780	0.1809245189	atherospermidine
31174	0.1808779922	adapalene
28924	0.1808717816	3-aminophenol
52126	0.1808686438	marina blue dye
108572	0.1807039362	N-(1H-benzimidazol-2-yl)-3-[(3-{3-[(1H-benzimidazol-2-ylamino)carbonyl]benzyl}-4,7-dibenzyl-5,6-dihydroxy-2-oxo-1,3-diazepan-1-yl)methyl]benzamide
27797	0.1806708307	4-amino-6-chloro-1,3,5-triazin-2-ol
34491	0.1806500518	8-(5-hexylfuran-2-yl)octanoic acid
28445	0.1806329355	vincristine
25858	0.1805853500	paraxanthine
114785	0.1805653809	erlotinib
3347	0.1805496054	candesartan
6541	0.1804946540	losartan
48484	0.1804900811	methyl 2-[(tert-butoxycarbonyl)amino]-3-(2-phenoxy-6-quinolyl)acrylate
37917	0.1804537284	3-O-methylfluorescein 6-phosphate
4883	0.1804441723	ethidium bromide
46765	0.1804347225	carbapenem
46764	0.1804347225	1beta-methylcarbapenem
31776	0.1803891735	lisuride maleate
18265	0.1803759475	2-aminopteridin-4-ol
52430	0.1803708107	N-malonylanthranilic acid
18418	0.1803619988	(RS)-norcoclaurine
27751	0.1803619988	(R)-norcoclaurine
154010	0.1803593084	2-amino-5-bromo-6-phenylpyrimidin-4-ol
18377	0.1803342281	N-formylkynurenine
244195	0.1803317382	benzimidazole-4,7-quinone
45075	0.1802988533	7-cyano-7-deazaguanine
17276	0.1802933444	phloretin
2756	0.1802611229	anthracene-1,8,9-triol
37090	0.1802611229	1-anthrol
37091	0.1802611229	2-anthrol
40753	0.1802611229	9-anthrol
52797	0.1802269908	ATTO 565 para-isomer(1+)
52798	0.1802269908	ATTO 590 para-isomer(1+)
52799	0.1802269908	ATTO 590 meta-isomer(1+)
6704	0.1801895810	mebendazole
18350	0.1801843894	isoquinolin-1(2H)-one
3540	0.1801750623	cephalotaxine
16964	0.1801700798	5-hydroxymethyluracil
461203	0.1801574501	(4-amino-2-{[1-(methylsulfonyl)piperidin-4-yl]amino}pyrimidin-5-yl)(2,3-difluoro-6-methoxyphenyl)methanone
16274	0.1801458972	5,12-dihydroxanthommatin
16540	0.1801448686	pyridin-2-ol
53110	0.1800772877	4,5-dianilinophthalimide
17041	0.1800628246	(S)-N-methylcoclaurine
138472	0.1800435630	2-[6-chloro-3-{[2,2-difluoro-2-(1-oxidopyridin-2-yl)ethyl]amino}-2-oxopyrazin-1(2H)-yl]-N-(2-fluorobenzyl)acetamide
16489	0.1800330371	lumazine
52894	0.1800203603	rhodamine 123(1+)
46796	0.1799735082	pentafluorobenzoic acid
51522	0.1799714117	N-benzoyl-1-methylpyridin-4(1H)-imine
28770	0.1799537677	norlaudanosoline
27702	0.1799537677	(R)-norlaudanosoline
533909	0.1799365573	[(2S,5R)-5-(thymin-1-yl)-2,5-dihydrofuran-2-yl]methyl dihydrogen phosphate
2674	0.1799281448	amodiaquine
42638	0.1798785727	flufenamic acid
28609	0.1798710849	N-benzoyl-4-methoxyanthranilic acid
29750	0.1798542451	3-(indol-3-yl)pyruvic acid
28036	0.1798147257	N-4-hydroxyphenylacetylglutamic acid
15955	0.1797966300	discadenine
50607	0.1797913707	dityrosine
50609	0.1797913707	LL-dityrosine
50610	0.1797913707	DD-dityrosine
30958	0.1797544528	Sudan I
16387	0.1797485057	(R)-N-methylcoclaurine
39112	0.1797148701	bosutinib
32038	0.1796787561	pralidoxime iodide
52611	0.1796594169	N'-(2-hydroxybenzoyl)-2,6-dimethoxybenzohydrazide
52546	0.1796496942	5,10,15-trihydroxyporphyrin
52547	0.1796496942	5,15-dihydroxyporphyrin
15821	0.1796192395	5-hydroxy-6-methylpyridine-3-carboxylic acid
28416	0.1795418731	5-hydroxyimidazole-4-acetic acid
19760	0.1795262728	2-phenanthrol
20184	0.1795262728	3-phenanthrol
20469	0.1795262728	4-phenanthrol
2512	0.1795156782	agathisflavone
28549	0.1795067622	3-(indol-3-yl)-2-oxobutyric acid
16083	0.1795067622	(S)-3-(indol-3-yl)-2-oxobutyric acid
102029	0.1795042090	sorbinil
46032	0.1794393090	benzene-1,3,5-tricarboxylic acid
53678	0.1794149851	3-chloro-L-tyrosine
451173	0.1793775165	3-(2-chlorobenzyl)-1-(2-{[(1S)-2-hydroxy-1,2-dimethylpropyl]amino}pyrimidin-4-yl)-1-(4-methoxyphenyl)urea
451341	0.1793775165	3-(2-chlorophenyl)-1-(2-{[(1S)-2-hydroxy-1,2-dimethylpropyl]amino}pyrimidin-4-yl)-1-(4-methoxyphenyl)urea
18186	0.1793690764	tyrosine
27178	0.1793690764	tyrosino group
51812	0.1793568548	ATTO 520-2
5791	0.1793342521	hydromorphone hydrochloride
27451	0.1793081920	N-3,5-dichloro-4-hydroxyphenyl-1,4-benzoquinone imine
37965	0.1793081452	2H-pyran-2-one
147608	0.1793056117	(4R,5S,6S,7R)-4,7-dibenzyl-5,6-dihydroxy-1,3-bis(2-naphthylmethyl)-1,3-diazepan-2-one
34934	0.1792967589	prometon
49410	0.1792793538	3-chlorobenzoic acid
16713	0.1792564552	2-aminopteridine-4,7-diol
10102	0.1792522704	zaleplon
46068	0.1792458246	N-[4-(D-prolinosulfonyl)benzoyl]-L-glutamic acid
51360	0.1792455293	1-isopropylaziridine-2-carbaldehyde
44074	0.1792324002	molybdopterin
483924	0.1792321664	(4R)-N-[(1S,2R)-2-hydroxy-2,3-dihydro-1H-inden-1-yl]-3-[(2S,3S)-2-hydroxy-3-({N-[(isoquinolin-5-yloxy)acetyl]-S-methyl-L-cysteinyl}amino)-4-phenylbutanoyl]-5,5-dimethyl-1,3-thiazolidine-4-carboxamide
28981	0.1792111093	gentianine
35934	0.1791815204	evonine
35947	0.1791815204	evonimine
26095	0.1791568114	phthaloyl group
517801	0.1791415444	5-cyano-N-[5-(hydroxymethyl)-2-(4-methylpiperidin-1-yl)phenyl]furan-2-carboxamide
31519	0.1790929959	dothiepin hydrochloride
36804	0.1790929959	cis-dothiepin hydrochloride
36805	0.1790929959	trans-dothiepin hydrochloride
27666	0.1790760875	actinomycin D
38010	0.1790292612	apazone
26271	0.1790271166	proline
32873	0.1790271166	prolino group
2394	0.1790158630	acetochlor
2533	0.1790158630	alachlor
42403	0.1789644503	S-[5-(trifluoromethyl)-4H-1,2,4-triazol-3-yl] 5-(phenylethynyl)furan-2-carbothioate
16946	0.1789330482	L-kynurenine
27823	0.1789315749	(5-hydroxyindol-3-yl)acetic acid
393086	0.1788668257	2,5-diaminopyrimidine-4,6-diol
232772	0.1788636824	4-({(2R,5S)-2,5-dimethyl-4-[(2R)-3,3,3-trifluoro-2-hydroxy-2-methylpropanoyl]piperazin-1-yl}carbonyl)benzonitrile
6695	0.1788584060	(+)-marmesin
51040	0.1788174564	minaprine hydrochloride
18346	0.1788099727	vanillin
48408	0.1788099727	ethyl vanillin
3764	0.1788024384	clotrimazole
52868	0.1787935316	lucifer yellow anion
214423	0.1787390105	4-({4-[(2,4,6-trimethylphenyl)amino]pyrimidin-2-yl}amino)benzonitrile
27623	0.1787142416	4-{[(2-amino-4-hydroxypteridin-6-yl)methyl]amino}benzoic acid
45265	0.1786732699	1-[4-carboxy-2-(3-pentylamino)phenyl]-5,5-bis(hydroxymethyl)pyrrolidin-2-one
48625	0.1786605716	2,6-dichlorobenzoyl group
41922	0.1786449824	diethylstilbestrol
30748	0.1786372072	2,4-dichlorobenzoic acid
35651	0.1786244132	cevane
35655	0.1786244132	conanine
27965	0.1786244132	conessine
351289	0.1786130935	3-{[(3R,4S,5S,6R)-7-benzyl-4,5-dihydroxy-3,6-bis(phenoxymethyl)-1,2,7-thiadiazepan-2-yl]methyl}-N-methylbenzamide S,S-dioxide
17872	0.1785828265	2-oxo-2H-pyran-4,6-dicarboxylic acid
407914	0.1785305699	2-[(2-oxo-2-piperidin-1-ylethyl)sulfanyl]-6-(trifluoromethyl)pyrimidin-4-ol
6775	0.1785016887	mesalamine
468319	0.1784930290	(2S)-({(5Z)-5-[(5-ethylfuran-2-yl)methylidene]-4-oxo-4,5-dihydro-1,3-thiazol-2-yl}amino)(4-fluorophenyl)acetic acid
30746	0.1784863425	benzoic acid
35862	0.1784839232	bacitracin A
52850	0.1784769910	FM 1-43(2+)
52856	0.1784769910	FM 4-64(2+)
46897	0.1784692614	2-amino-7-methyl-7H-purin-6-ol
4768	0.1784617026	elatine
15413	0.1784407679	2',4,4',6'-tetrahydroxychalcone
52583	0.1784401700	isobacteriochlorin
16734	0.1784287699	N-acetyl-D-tryptophan
17486	0.1784115233	(S)-atropine
38483	0.1784035479	ethiofencarb
16512	0.1784022290	(S)-N-methylcanadine
444	0.1784022290	(S)-cis-N-methylstylopine
50540	0.1784022290	(S)-cis-N-methylcanadine
50541	0.1784022290	(S)-trans-N-methylcanadine
43755	0.1784010701	lisinopril
33064	0.1783551054	inositol hexanicotinate
30265	0.1783396297	2-{[4-chloro-6-(ethylamino)-1,3,5-triazin-2-yl]amino}-2-methylbutanenitrile
38069	0.1783396297	cyanazine
48786	0.1783396297	(2S)-2-{[4-chloro-6-(ethylamino)-1,3,5-triazin-2-yl]amino}-2-methylbutanenitrile
48790	0.1783396297	(2R)-2-{[4-chloro-6-(ethylamino)-1,3,5-triazin-2-yl]amino}-2-methylbutanenitrile
50231	0.1783366871	4,4'-propane-1,3-diyldipiperazine-2,6-dione
28052	0.1783338225	acetohexamide
17735	0.1783135160	N,N-dimethylaniline N-oxide
49597	0.1782809600	3-chloro-L-phenylalanine
401972	0.1782659752	(2R,3R,4S)-5-fluoro-3-(4-hydroxyphenyl)-4-methyl-2-[4-(2-piperidin-1-ylethoxy)phenyl]-3,4-dihydro-2H-chromen-6-ol
28177	0.1782540779	theophylline
28946	0.1782540779	theobromine
6794	0.1782208731	metaraminol
17602	0.1782100626	4-aminophenol
18112	0.1782100626	2-aminophenol
3127	0.1782049139	bisoprolol
50138	0.1781740257	lonidamine
28088	0.1781703041	genistein
414234	0.1781614434	(8aS)-hexahydropyrrolo[1,2-a]pyrazine-1,4-dione
38235	0.1781039061	solanapyrone B
38241	0.1781039061	solanapyrone E
37788	0.1780794192	O(4)-phospho-L-tyrosine
52885	0.1780777804	Po-Pro-1(2+)
52886	0.1780777804	Po-Pro-3(2+)
52887	0.1780777804	PoPo-1(4+)
52888	0.1780777804	PoPo-3(4+)
52610	0.1780585629	2-(2-hydroxybenzoyl)hydrazinecarboxamide
415381	0.1780301557	N-({4'-[(1-benzofuran-2-ylcarbonyl)amino]biphenyl-4-yl}sulfonyl)-L-valine
7495	0.1780264557	nefazodone hydrochloride
27528	0.1780091220	1-phenanthrol
28820	0.1780091220	9-phenanthrol
50223	0.1780089098	(+)-dexrazoxane
50225	0.1780089098	razoxane
51787	0.1779812717	ATTO 465-2
51801	0.1779812717	ATTO 495-2
5063	0.1779810212	fipronil
7872	0.1779728003	oxytocin
38680	0.1779699803	fenamiphos
38028	0.1779620353	cyanuric acid
32770	0.1779372011	3-fluoro-D-tyrosine
43572	0.1779018672	kojic acid
28954	0.1778920097	fagaronine
28802	0.1778697187	flavonols
52267	0.1778697187	7-O-hydroxy-flavonol
44401	0.1778536793	lawsone
27785	0.1778467847	1,2,3,4-tetrachlorodibenzodioxine
27936	0.1778467847	1,3,6,8-tetrachlorodibenzodioxine
28119	0.1778467847	2,3,7,8-tetrachlorodibenzodioxine
6904	0.1778247836	metoprolol
45807	0.1777805294	thien-2-ylacetic acid
387390	0.1777583083	(1-methyl-1H-imidazol-2-yl)(3-methyl-4-{3-[(pyridin-3-ylmethyl)amino]propoxy}-1-benzofuran-2-yl)methanone
5568	0.1777459015	guattegaumerine
39030	0.1775977234	perfluoro-N-cyclohexylpyrrolidine
48434	0.1775924560	Val(5)-angiotensin II
17729	0.1775900670	(S)-norcoclaurine
37195	0.1775702817	triphenylbismuthane oxide
50311	0.1775541160	1,2-oxazolidine
101915	0.1775403860	6-(2,5-dimethoxybenzyl)-5-methylpyrido[2,3-d]pyrimidine-2,4-diamine
147163	0.1775403860	N(6)-(2,5-dimethoxybenzyl)-N(6)-methylpyrido[2,3-d]pyrimidine-2,4,6-triamine
147205	0.1775403860	N(6)-methyl-N(6)-(3,4,5-trimethoxybenzyl)pyrido[2,3-d]pyrimidine-2,4,6-triamine
147404	0.1775403860	N(6)-(3,5-dimethoxybenzyl)-N(6)-methylpyrido[2,3-d]pyrimidine-2,4,6-triamine
177678	0.1775403860	5-methyl-6-{[methyl(3,4,5-trimethoxyphenyl)amino]methyl}pyrido[2,3-d]pyrimidine-2,4-diamine
48985	0.1775393743	8-chloroquinoline
51660	0.1775148633	6,8-difluoro-7-hydroxy-4-methylcoumarin
16364	0.1774323103	pyridine-2,5-diol
17681	0.1774323103	pyridine-2,6-diol
17706	0.1774143449	Renilla luciferyl sulfate
32215	0.1773772841	thiamphenicol
12532	0.1773515004	N,N-dihydroxy-L-tyrosine
9240	0.1773289813	spirolucidine
49194	0.1773274476	3-(1-carboxyvinyloxy)anthranilic acid
18323	0.1773035955	anserine
38545	0.1772714031	rosuvastatin
39374	0.1772577983	fluazuron
52028	0.1772499865	8-methoxyfurocoumarin
30747	0.1772419862	4-chlorobenzoic acid
17215	0.1772419195	methyl L-tyrosinate
48667	0.1772419195	ethyl 2-[5-hydroxy-4'-(trifluoromethyl)biphenyl-3-yl]pentanoate
2781	0.1772186510	apocynin
7542	0.1772094852	neurotensin
464370	0.1771909890	(5S)-3-(3-acetylphenyl)-N-[(1S,2R)-1-benzyl-2-hydroxy-3-{isobutyl[(4-methoxyphenyl)sulfonyl]amino}propyl]-2-oxo-1,3-oxazolidine-5-carboxamide
464371	0.1771909890	(5S)-3-(4-acetylphenyl)-N-[(1S,2R)-1-benzyl-2-hydroxy-3-{isobutyl[(4-methoxyphenyl)sulfonyl]amino}propyl]-2-oxo-1,3-oxazolidine-5-carboxamide
16445	0.1771811469	stipitatonic acid
186927	0.1771393706	3-[(4,7-dibenzyl-5,6-dihydroxy-2-oxo-3-{3-[(1,3-thiazol-2-ylamino)carbonyl]benzyl}-1,3-diazepan-1-yl)methyl]-N-(1,3-thiazol-2-yl)benzamide
2404	0.1771143722	acetosyringone
31461	0.1771109116	dehydrorabelomycin
267371	0.1771094942	2-[6-chloro-3-{[2,2-difluoro-2-(1-oxidopyridin-2-yl)ethyl]amino}-2-oxopyrazin-1(2H)-yl]-N-[5-chloro-2-(1H-tetrazol-1-yl)benzyl]acetamide
31348	0.1771073532	capecitabine
40850	0.1770910922	8-azaxanthine
114916	0.1770910922	2-butyl-5,6-dihydro-1H-imidazo[4,5-d]pyridazine-4,7-dione
3566	0.1770577204	cetylpyridinium chloride monohydrate
34991	0.1770089149	5,11,17,23-tetrasulfo-25,26,27,28-tetramethoxycalix[4]arene
385843	0.1770066825	(4R,5S,6S,7R)-1,3-dibenzyl-5,6-dihydroxy-4,7-bis(phenoxymethyl)-1,3-diazepan-2-one
51033	0.1769924777	myxopyronin A
16606	0.1769713938	N-benzoyl-4-hydroxyanthranilic acid
39187	0.1769453762	2-chlorothiazole
50095	0.1769394753	bucladesine
28568	0.1768878943	piperazine
28651	0.1768835941	(S)-norlaudanosoline
29081	0.1768380662	synephrine
119	0.1768380662	D-synephrine
33016	0.1768380662	L-synephrine
28594	0.1768188008	(S)-nororientaline
28479	0.1768090854	D-tyrosine
32779	0.1768090854	D-tyrosino group
30793	0.1767884749	2-chlorobenzoic acid
52295	0.1766887746	thionine
32645	0.1766699180	dextrorphan O-glucosiduronic acid
38074	0.1766380038	2-chloro-1,3,5-triazine
5956	0.1765824665	ipratropium
601027	0.1765551873	aliskiren
53107	0.1765290959	aflatoxin B1 dialdehyde
31680	0.1765252445	hydroxyzine pamoate
32771	0.1764727117	3-fluorotyrosine
15949	0.1764428493	diphthamide
18054	0.1764428493	diphthine
16475	0.1764428493	2-[3-carboxy-3-(methylammonio)propyl]-L-histidine
609190	0.1764186465	ambenonium
52700	0.1764090579	ortho-iodylbenzoic acid
52698	0.1763866983	ortho-iodosylbenzoic acid
9927	0.1763865969	valsartan
46414	0.1763788038	(3aS,5R,6aR)-hexahydro-2H-cyclopenta[b]furan-5-yl {(1S,2R)-1-benzyl-2-hydroxy-3-[{[4-(hydroxymethyl)phenyl]sulfonyl}(2-methylpropyl)amino]propyl}carbamate
39185	0.1763783815	thiamethoxam
39186	0.1763783815	(E)-thiamethoxam
48493	0.1763642455	methyl 4-amino-N-(tert-butoxycarbonyl)phenylalaninate
33024	0.1763587569	H4atta
36284	0.1763553400	lythranidine
167256	0.1763404600	3-{[4-(2,4-dimethyl-1,3-thiazol-5-yl)pyrimidin-2-yl]amino}phenol
167879	0.1763404600	4-({4-[4-methyl-2-(methylamino)-1,3-thiazol-5-yl]pyrimidin-2-yl}amino)phenol
30802	0.1763271972	isophthalic acid
6503	0.1763237861	lisinopril dihydrate
32014	0.1763162509	pirenzepine hydrochloride
35988	0.1763135143	1,5-diazabicyclo[3.3.1]nonane
35989	0.1763135143	1,5-diazabicyclo[3.2.2]nonane
36332	0.1763071269	hispidin
9008	0.1763005721	salicyluric acid
52896	0.1762949961	rhodamine B(1+)
28220	0.1762854643	1-(6-hydroxy-3-pyridyl)-4-(methylamino)butan-1-one
52313	0.1762813058	tetramethylrhodamine phalloidin
40279	0.1762709829	allopurinol
52889	0.1762638801	QSY21 succinimidyl ester(1+)
52890	0.1762638801	QSY7 succinimidyl ester(1+)
3224	0.1762527818	buspirone hydrochloride
39073	0.1762297767	6-carboxyfluorescein
51617	0.1762297767	5-carboxyfluorescein
51619	0.1762297767	5(6)-carboxy-2',7'-dichlorofluorescein
51037	0.1761916710	epinastine hydrochloride
15718	0.1761626097	2,3',4,6-tetrahydroxybenzophenone
37083	0.1761606767	cis-glycoluril
42946	0.1761606767	glycoluril
[truncated: 13,014 more rows]
