# Supplementary material for: Semantic Similarity for Automatic Classification of Chemical Compounds
Source: PLoS Comput Biol. 2010 Sep 23;6(9):e1000937. doi: 10.1371/journal.pcbi.1000937 (PMC2944781; doi:10.1371/journal.pcbi.1000937)
Supplement: Table S5 — Activity coefficient of every compound in the ChEBI ontology, when the dataset from the Pgp problem is used to train Chym. Only compounds with a structure were considered. (0.66 MB TXT) [file pcbi.1000937.s005.txt]

38105	0.3839623508	gitoxigenin
38095	0.3822150544	diginatigenin
38243	0.3822078539	bipindogenin
38405	0.3821392476	antiogenin
37417	0.3777096397	scillirosidin
38148	0.3743466344	cannogenin
53290	0.3733077809	(S)-donepezil
46615	0.3723994995	adonitoxigenin
38178	0.3723236927	strophanthidin
50851	0.3722794489	hydrocortamate
29012	0.3718597794	cyasterone
27984	0.3716127679	ajugalactone
37665	0.3695141245	sarmentogenin
42053	0.3691450373	nemorubicin
31181	0.3681564118	aklavinone
48723	0.3678115989	(-)-lobeline
10015	0.3663248095	vobasine
38248	0.3655718436	scillarenin
27478	0.3650583791	deserpidine
41919	0.3647877181	1-O-demethyl-6-deoxydoxorubicin
35212	0.3642909253	apratoxin A
35215	0.3642909253	apratoxin B
47898	0.3640999756	4'-epidoxorubicin
5897	0.3630684184	indicine
17609	0.3629675897	cortisol 21-acetate
31676	0.3629675897	hydrocortisone caproate
50130	0.3625150779	monacolin L
53289	0.3624539545	donepezil
2429	0.3624000566	aconifine
2430	0.3624000566	aconitine
53292	0.3621694324	(R)-donepezil
35216	0.3620369203	apratoxin C
5941	0.3617752665	intermedine
31674	0.3603315268	cortisol 17-butyrate
50865	0.3602726166	cortisol 17-valerate
16791	0.3598179306	vinorine
47564	0.3597888533	mometasone furoate
17727	0.3592318934	phorbol 13-butanoate
16957	0.3583564141	deacetoxyvindoline
18362	0.3581465802	17-O-deacetylvindoline
9951	0.3576763982	veratramine
5641	0.3575025131	heliosupine
41576	0.3562759745	3'-deamino-3'-(3-cyanomorpholin-4-yl)doxorubicin
441442	0.3558091216	N-{5-[(7-{[(2S)-2-hydroxy-3-piperidin-1-ylpropyl]oxy}-6-methoxyquinazolin-4-yl)amino]pyrimidin-2-yl}benzamide
15692	0.3556539548	3'-demethylstaurosporine
35633	0.3556032290	yohimbic acid
51235	0.3545413604	carphenazine
5050	0.3545230976	fexofenadine
18430	0.3544641100	3-hydroxy-16-methoxy-2,3-dihydrotabersonine
49269	0.3543578193	7alpha,12alpha-dihydroxy-3-oxochol-4-en-24-oic acid
121459	0.3540598618	naltrexone
44504	0.3540220054	nogalamycin
584020	0.3537634442	methysergide
2617	0.3537605519	amabiline
48562	0.3532735659	rauwolscine
48567	0.3532735659	allo-yohimbine
53773	0.3532141271	3'''-O-acetyldigitoxin
14158	0.3523185510	dihydromonacolin L
48080	0.3514867549	brefeldin A
16147	0.3514122581	11-O-demethyl-17-O-deacetylvindoline
6605	0.3508987015	lysergic acid diethylamide
28593	0.3507836476	quinidine
52512	0.3506518792	olivin
17598	0.3503812581	phorbol 12,13-dibutanoate
28366	0.3503812581	phorbol 13-decanoate 12-tiglate
251991	0.3503373174	(3S,3aR,4S,6S,6aR,7S,8S,9bS)-6-(acetyloxy)-4-(butanoyloxy)-3,3a-dihydroxy-3,6,9-trimethyl-8-{[(2Z)-2-methylbut-2-enoyl]oxy}-2-oxo-2,3,3a,4,5,6,6a,7,8,9b-decahydroazuleno[4,5-b]furan-7-yl octanoate
9150	0.3502786333	simvastatin
7522	0.3502255602	neriifolin
17551	0.3501403562	ecdysone palmitate
28503	0.3501396116	gitoxin
406830	0.3499785212	N-(1-isopropylpiperidin-4-yl)-1-(3-methoxybenzyl)-1H-indole-2-carboxamide
32898	0.3494845385	baccatin III
15556	0.3492644691	15-dehydro-prostaglandin I2
27502	0.3491956582	quinidine D-gluconate
38344	0.3491225148	hellebrigenin
18298	0.3486246494	3-hydroxy-2-methyl-3-phytyl-2,3-dihydro-1,4-naphthoquinone
49270	0.3486060935	12alpha-hydroxy-3-oxochola-4,6-dien-24-oic acid
7852	0.3485064283	oxycodone
48048	0.3485035027	salinosporamide C
27614	0.3484679523	diginatin
18193	0.3484586036	10-deacetylbaccatin III
2415	0.3484052622	acetylcaranine
7454	0.3483469932	nalbuphine
29013	0.3482292192	fusidic acid
480999	0.3481815096	vinorelbine
7459	0.3481054429	naloxone
769	0.3480792300	16-methoxytabersonine
18399	0.3473325550	codeinone
47886	0.3471296473	methyl prednisolone-16-carboxylate
35947	0.3467192594	evonimine
50156	0.3465633339	canrenoic acid
16776	0.3463564286	tabersonine
50861	0.3462561578	treprostinil
42944	0.3462082547	galanthamine
27808	0.3461583307	heroin
16714	0.3454556679	codeine
28582	0.3453169054	cupreine
27481	0.3453085573	rhodexin A
4912	0.3450656343	etorphine
49195	0.3448237082	3beta-hydroxy-9beta-pimara-7,15-dien-19,6beta-olide
47890	0.3448026982	methyl prednisolone-16alpha-carboxylate
44932	0.3445520046	acepromazine
9985	0.3445489414	vincamine
47897	0.3445033176	4'-deoxy-4'-iododoxorubicin
50692	0.3443794395	mifepristone
46690	0.3439051481	reserpic acid
7468	0.3438407658	nandrolone phenpropionate
51257	0.3437819665	6alpha-[(R)-1-hydroxyethyl]-2-[(R)-tetrahydrofuran-2-yl]pen-2-em-3-carboxylic acid
51790	0.3437819665	6beta-[(S)-1-hydroxyethyl]-2-[(R)-tetrahydrofuran-2-yl]pen-2-em-3-carboxylic acid
27799	0.3437705472	lokundjoside
28373	0.3436964088	antioside
16794	0.3436803205	scopolamine
38450	0.3434912319	chromafenozide
31275	0.3434694848	betamethasone acetate
47888	0.3434139401	prednisolone-16-carboxylic acid
15808	0.3429975826	12-dehydrotetracycline
2535	0.3428864334	alangicine
37394	0.3427416101	podorhizol
47889	0.3426518338	prednisolone-16alpha-carboxylic acid
16829	0.3426176155	polyneuridine aldehyde
41983	0.3425247772	4'-epidoxorubicinium
28462	0.3424955591	ajmaline
31620	0.3422045689	flumethasone pivalate
36373	0.3421122554	vindesine
17699	0.3421113532	16-hydroxytabersonine
28453	0.3420120172	(20S)-20-hydroxypregn-4-en-3-one
36729	0.3420120172	(20R)-20-hydroxypregn-4-en-3-one
27511	0.3418726969	thevetin B
48200	0.3413254735	griseusin B
28247	0.3413143298	11beta-hydroxyprogesterone
6438	0.3410873650	levobunolol
4780	0.3410754201	emetamine
28143	0.3410020994	digitalin
52389	0.3409091045	zymosterol intermediate 1c
17146	0.3407931763	anhydrotetracycline
27902	0.3407931763	tetracycline
2364	0.3407690569	abrusoside A
16425	0.3407151787	16-epivellosimine
18057	0.3407151787	vellosimine
47837	0.3404670581	calcitriol 26,23-lactone
16076	0.3403406916	11alpha-hydroxyprogesterone
36381	0.3402858624	(2S,3S,11bS)-benzquinamide
36382	0.3402858624	(2R,3S,11bS)-benzquinamide
52511	0.3400571792	olivomycin A
38235	0.3399919047	solanapyrone B
38241	0.3399919047	solanapyrone E
16089	0.3399909526	6-deoxyerythronolide B
31856	0.3399237310	mithramycin
27486	0.3398090173	16,17-didehydropregnenolone
15826	0.3398050734	16alpha-hydroxyprogesterone
37674	0.3397693427	17-O-acetylajmaline
34153	0.3394880167	12alpha-hydroxyprogesterone
16485	0.3392255265	18-hydroxycorticosterone
34638	0.3392135067	chromomycin A3
17685	0.3392017503	3-hydroxyquinine
28332	0.3391609890	scilliroside
28572	0.3390513924	rescinnamine
8491	0.3390031432	propiomazine
2401	0.3388498185	acetophenazine
48701	0.3388085136	7alpha,24-dihydroxycholest-4-en-3-one
52646	0.3383076723	leptomycin B
52650	0.3383076723	leptomycin A
17899	0.3382714696	7alpha-hydroxycholest-4-en-3-one
6604	0.3382486792	lysergic acid
2534	0.3382392611	alamarine
15645	0.3379721212	(6S)-6-hydroxyhyoscyamine
2992	0.3378082553	barbinine
409941	0.3376591335	N-(3-{[7-methoxy-6-(2-pyrrolidin-1-ylethoxy)quinazolin-4-yl]amino}-4-methylphenyl)-2-morpholin-4-ylisonicotinamide
9241	0.3375692698	spironolactone
16419	0.3375561169	limonoic acid
16060	0.3375187861	10-deoxysarpagine
5779	0.3374023473	hydrocodone
48825	0.3373034236	7alpha,26-dihydroxycholest-4-en-3-one
35653	0.3371429671	corynan
5533	0.3366533233	granaticin
27663	0.3366047281	convallatoxin
7621	0.3363834384	norajmaline
28930	0.3363625309	adonitoxin
6889	0.3363062773	methylprednisolone acetate
28477	0.3362745952	7alpha,12alpha-dihydroxycholest-4-en-3-one
32279	0.3360062690	urdamycin A
406797	0.3360040078	1-{2-[(4-chlorophenyl)amino]-2-oxoethyl}-N-(1-isopropylpiperidin-4-yl)-1H-indole-2-carboxamide
17372	0.3358819252	1,2-dihydrovomilenine
45293	0.3358545221	(3R)-1'-(9-anthrylcarbonyl)-3-(morpholin-4-ylcarbonyl)-1,4'-bipiperidine
17573	0.3357858014	glycyrrhetinate
36380	0.3355957868	emetan
14027	0.3355722032	corydaline
4819	0.3355612483	lysergamide
36726	0.3354876885	17,20-dihydroxypregn-4-en-3-one
48833	0.3354476103	7alpha,12alpha,26-trihydroxycholest-4-en-3-one
9672	0.3353073371	triangularine
2448	0.3351641160	actinorhodin
45127	0.3351486645	phorbol 13-acetate
798	0.3349824060	19-hydroxytestosterone
5530	0.3349801237	gramicidin S
17225	0.3345160480	salutaridine
142658	0.3345030141	N-[(1S)-3-methyl-1-({(4S)-3-oxo-1-[(3-pyridin-2-ylphenyl)acetyl]azepan-4-yl}carbamoyl)butyl]-5-(2-morpholin-4-ylethoxy)-1-benzofuran-2-carboxamide
9036	0.3342586596	sarpagine
17384	0.3342102648	17-O-acetylnorajmaline
16418	0.3341859849	(20S)-17,20-dihydroxypregn-4-en-3-one
36723	0.3341859849	(20R)-17,20-dihydroxypregn-4-en-3-one
48201	0.3340106855	frenolicin B
17400	0.3338821010	raucaffricine
105985	0.3334283278	(4S)-4,11-diethyl-4-hydroxy-3,14-dioxo-3,4,12,14-tetrahydro-1H-pyrano[3',4':6,7]indolizino[1,2-b]quinolin-9-yl 1,4'-bipiperidine-1'-carboxylate
43968	0.3334265287	meropenem
48848	0.3333755123	erythronolide A
16408	0.3332789477	vomilenine
27977	0.3332338119	erythronolide B
28841	0.3331237883	thevetin A
3533	0.3330423861	cephaeline
48565	0.3330085267	methyl 17-hydroxy-20xi-yohimban-16-carboxylate
15939	0.3329894168	glycyrrhizinic acid
38567	0.3326788209	(3R,5R)-fluvastatin
38568	0.3326788209	(3S,5S)-fluvastatin
4826	0.3325642388	ergotamine
36185	0.3324536657	ergotaman
5136	0.3322985831	(3S,5R)-fluvastatin
37673	0.3322419968	ajmalan
36728	0.3321401179	20-hydroxypregn-4-en-3-one
28324	0.3321113415	11-deoxycortisol
763	0.3320676962	algestone
434313	0.3319570828	N-(4-{1-[4-(4-acetylpiperazin-1-yl)-trans-cyclohexyl]-4-amino-1H-pyrazolo[3,4-d]pyrimidin-3-yl}-2-methoxyphenyl)-1-methyl-1H-indole-2-carboxamide
18084	0.3319043913	testololactone
53750	0.3317955525	vinorelbine D-tartrate
27717	0.3317350355	gibberellin A1
28040	0.3317350355	gibberellin A29
29596	0.3317350355	gibberellin A37
29599	0.3317350355	gibberellin A51
32902	0.3317350355	gibberellin A4
20244	0.3315955178	3beta-hydroxy-4alpha-methyl-5alpha-cholest-7-ene-4beta-carboxylic acid
6770	0.3315816203	meropenem trihydrate
35543	0.3315294692	cardanolide
50845	0.3312504426	doxycycline
22934	0.3311133132	bufanolide
35934	0.3310360182	evonine
17252	0.3309781158	17alpha-hydroxyprogesterone
27831	0.3309614544	scillaren A
3207	0.3309439729	budesonide
16473	0.3308191621	cortisol 21-sulfate
35542	0.3307451180	5beta-cardanolide
18134	0.3306629491	3beta-hydroxy-4beta-methyl-5alpha-cholest-7-ene-4alpha-carboxylic acid
9776	0.3305684123	tulipinolide
50885	0.3305279981	fludrocortisone
36379	0.3304787357	tubulosan
10016	0.3304228918	vobtusine
5853	0.3304203586	ibogamine
241813	0.3303441100	N-(4-{4-amino-1-[4-(4-methylpiperazin-1-yl)-trans-cyclohexyl]-1H-pyrazolo[3,4-d]pyrimidin-3-yl}-2-methoxyphenyl)-1-methyl-1H-indole-2-carboxamide
35541	0.3303255594	5alpha-cardanolide
27662	0.3302815837	benzquinamide
17529	0.3301623050	kievitone hydrate
17058	0.3300921281	3-dehydroecdysone
528646	0.3300870960	(3aS,4R,5S,6S,8R,9R,9aR,10R)-6-ethenyl-5-hydroxy-4,6,9,10-tetramethyl-1-oxodecahydro-3a,9-propanocyclopenta[8]annulen-8-yl (piperidin-4-ylsulfanyl)acetate
4823	0.3300357192	ergosine
30853	0.3299898615	glycyrrhetinic acid
8888	0.3299882325	ropinirole
20661	0.3299184692	5beta-bufanolide
35540	0.3299184692	5alpha-bufanolide
35304	0.3297866134	(2S,3R)-3-geranyl-2,3-dihydro-2,N(alpha)-cyclo-L-tryptophan
52950	0.3297866134	(2S,3R)-3-farnesyl-2,3-dihydro-2,N(alpha)-cyclo-L-tryptophan
16962	0.3297686079	cortisone
2450	0.3297344835	aculeacin A
19290	0.3296747068	2,22,25-trideoxyecdysone
19566	0.3296747068	2-deoxyecdysone
53579	0.3296104381	pholcodine
50436	0.3296022549	10beta-hydroxytaxa-4(20),11-dien-5alpha-yl acetate
19544	0.3294851822	2-dehydroecdysone
18373	0.3291946777	(7S)-salutaridinol
38103	0.3291946777	(7R)-salutaridinol
471744	0.3290902117	imipenem
8378	0.3290787233	prednisolone
16184	0.3290220510	7-O-acetylsalutaridinol
16317	0.3290180045	3alpha-hydroxyglycyrrhetinic acid
31276	0.3288966368	betamethasone dipropionate
50894	0.3288966368	betamethasone acibutate
35632	0.3285915737	vincane
50854	0.3285676183	hydrocortamate hydrochloride
252995	0.3285620719	(1S,3S,7S,10R,11S,12S,16R)-7,11-dihydroxy-8,8,10,12,16-pentamethyl-3-[(E)-1-methyl-2-(2-methyl-1,3-thiazol-4-yl)ethenyl]-4,17-dioxabicyclo[14.1.0]heptadecane-5,9-dione
15906	0.3285016728	demethylmacrocin
18360	0.3284936642	13-(2-methylcrotonoyloxy)lupanine
16312	0.3284500038	3alpha,7alpha-dihydroxy-12-oxo-5beta-cholanic acid
2433	0.3283683278	acrifoline
50366	0.3282998838	6-methylprednisolone
9775	0.3282658928	tubulosine
7510	0.3282501642	neopinone
3002	0.3280496277	beclomethasone dipropionate
4660	0.3280417757	12-deoxyphorbol 20-acetate 13-(2-methylbutanoate)
34764	0.3279894586	flumethasone
27641	0.3278618654	cycloheximide
2374	0.3277867101	acanthicifoline
36774	0.3277540029	gibberellin A2
37415	0.3277124927	alpha-amanitin
31184	0.3276976086	alclometasone dipropionate
31277	0.3275252153	betamethasone valerate
49191	0.3274871939	momilactone A
51799	0.3272415609	imipenem hydrate
31199	0.3271379034	amcinonide
2934	0.3271195787	avadharidine
39229	0.3271191164	milbemycin A4
16390	0.3270343347	3alpha,12alpha-dihydroxy-7-oxo-5beta-cholanic acid
3077	0.3269953305	betamethasone
17133	0.3267698962	deoxylimonoic acid
28051	0.3267166462	veratridine
40083	0.3265251253	(2R)-N-hydroxy-2-[(3S)-3-methyl-3-{4-[(2-methylquinolin-4-yl)methoxy]phenyl}-2-oxopyrrolidin-1-yl]propanamide
35644	0.3264272192	eburnamenine
15547	0.3264238813	15-dehydro-prostaglandin E2
35654	0.3263446662	corynoxan
9463	0.3263203126	testosterone cypionate
37537	0.3262980292	phorbol 13-acetate 12-myristate
51884	0.3262351298	tetrahydroasterriquinone
9232	0.3262309599	spinosyn D
15690	0.3261987811	20-hydroxy-3-oxopregn-4-en-21-al
6384	0.3261565087	latanoprost
9107	0.3260764819	senecionine
9470	0.3260695754	tetracenomycin C
3437	0.3259536034	carteolol
50782	0.3259344315	11-deoxycorticosterone pivalate
28833	0.3259016815	gibberellin A3
32903	0.3259016815	gibberellin A7
43927	0.3258173915	5-O-[8-(cis-2,6-dimethylmorpholino)octylcarbamoyl]eseroline
51015	0.3257176438	fusicoccin
15552	0.3256879689	prostaglandin I2
28861	0.3255750907	gibberellin A8
29593	0.3255750907	gibberellin A34
35917	0.3252820994	alstophyllan
15787	0.3252763417	deoxylimonoic acid D-ring-lactone
15548	0.3252405360	15-dehydro-prostaglandin E1
48714	0.3252376263	7alpha,12alpha,24-trihydroxycholest-4-en-3-one
510192	0.3251441001	N-[(1R)-3-(4-hydroxyphenyl)-1-methylpropyl]-2-[2-phenyl-6-(2-piperidin-1-ylethoxy)-1H-indol-3-yl]acetamide
36284	0.3251246467	lythranidine
28239	0.3250630920	erythromycin E
42	0.3250564631	(+)-pronuciferine
48736	0.3250213705	3alpha,7alpha,24-trihydroxy-5beta-cholestan-26-oic acid
7849	0.3249958051	oxolucidine B
45304	0.3249434314	rifapentine
15545	0.3247079727	prostaglandin A1
27820	0.3247079727	prostaglandin A2
49040	0.3246507078	ezetimibe
9984	0.3245728235	vincaleukoblastine sulfate
53776	0.3245552782	alclometasone
51788	0.3245472116	faropenem
51792	0.3245422744	6beta-[(S)-1-hydroxyethyl]-2-[(R)-tetrahydrofuran-2-yl]pen-2-em-3-carboxylate
51795	0.3245422744	6alpha-[(R)-1-hydroxyethyl]-2-[(R)-tetrahydrofuran-2-yl]pen-2-em-3-carboxylate
51797	0.3245422744	6alpha-[(S)-1-hydroxyethyl]-2-[(R)-tetrahydrofuran-2-yl]pen-2-em-3-carboxylate
17371	0.3245066890	macrocin
28442	0.3243524474	15-oxo-prostaglandin F2alpha
16577	0.3243453933	3alpha,7alpha-dihydroxy-5beta-cholestan-26-oic acid
35933	0.3242262426	cinchonan
48202	0.3240733276	nanaomycin A
36240	0.3240621418	3alpha,7alpha,12beta-trihydroxy-5beta-cholanic acid
43419	0.3240621418	isoursodeoxycholic acid
28192	0.3237915007	2-demethylmenaquinone
42037	0.3237419206	4'-deoxy-4'-iododoxorubicinium
6970	0.3237405273	mometasone
52724	0.3237332661	PS-519
42471	0.3235900562	forskolin
50295	0.3235900562	1,9-dideoxyforskolin
50296	0.3235900562	9-deoxyforskolin
18402	0.3235782344	3alpha,7alpha,12alpha-trihydroxy-5beta-cholestan-26-oic acid
17037	0.3235049702	geissoschizine
48467	0.3234798704	(25R)-3alpha,7alpha-dihydroxy-5beta-cholestan-26-oic acid
39548	0.3234602517	atorvastatin
17658	0.3234459197	tylosin
48742	0.3234381679	3alpha,7alpha,12alpha,24-tetrahydroxy-5beta-cholestan-26-oic acid
3181	0.3233841412	bromocriptine
38240	0.3232027029	solanapyrone D
41593	0.3230816237	(2R,3R,4S)-3-(4-hydroxyphenyl)-4-methyl-2-[4-(2-pyrrolidin-1-ylethoxy)phenyl]chroman-6-ol
2425	0.3230021721	achillin
27485	0.3229106116	prostaglandin J2
27742	0.3228619683	gibberellin A20
28211	0.3228619683	gibberellin A44
28981	0.3228269485	gentianine
48043	0.3227301398	(25R)-3alpha,7alpha,12alpha-trihydroxy-5beta-cholestan-26-oic acid
48044	0.3227301398	(25S)-3alpha,7alpha,12alpha-trihydroxy-5beta-cholestan-26-oic acid
28130	0.3227135455	13,14-dihydro-Delta(12)-prostaglandin J2
32304	0.3226798423	2-cis,4-trans-xanthoxin
50694	0.3226613271	minocycline
48455	0.3225973919	2-demethylmenaquinone-8
16688	0.3225276399	ecdysone
16325	0.3224218161	lithocholic acid
16359	0.3224218161	cholic acid
16755	0.3224218161	chenodeoxycholic acid
28834	0.3224218161	deoxycholic acid
9907	0.3224218161	ursodeoxycholic acid
6715	0.3223637337	medroxyprogesterone
9231	0.3223074237	spinosyn B
38510	0.3221780751	azadirachtin H
38520	0.3221780751	azadirachtin I
32956	0.3220539747	epoxytwinol A
9464	0.3220207791	testosterone enanthate
16684	0.3219657461	atropine
20538	0.3219653518	2-deoxy-20-hydroxy-5alpha-ecdysone 3-acetate
16315	0.3218489584	morphinone
19814	0.3217398385	25-deoxyecdysone
488147	0.3215913642	23(S)-methyl-3alpha,7alpha,12alpha-trihydroxy-5beta-cholan-24-oic acid
8207	0.3215411250	(+)-pilocarpine
28374	0.3214729693	solanidine
400530	0.3214003997	(2R)-2-[3-isobutyl-2,5-dioxo-4-(quinolin-3-ylmethyl)-1,4-diazepan-1-yl]-N-methyl-3-(2-naphthyl)propanamide
48047	0.3213060221	salinosporamide B
35636	0.3211487467	17alpha-yohimbol
51164	0.3210869816	lisuride
38565	0.3210830181	(3R,5S)-fluvastatin
9230	0.3210566972	spinosyn A
17619	0.3210521240	4-(3-methylbut-2-enyl)-L-tryptophan
232821	0.3210327307	(1S,3R,7S,8S,8aR)-8-(2-{(4R,6R)-3-(4-hydroxy-3-methoxybenzyl)-4-[2-(methylamino)-2-oxoethyl]-2-oxo-1,3-oxazinan-6-yl}ethyl)-3,7-dimethyl-1,2,3,7,8,8a-hexahydronaphthalen-1-yl (2S)-2-methylbutanoate
16226	0.3210020820	limonin
34168	0.3209980614	16alpha,17alpha-dihydroxyprogesterone acetophenide
35635	0.3209803257	17beta-yohimbol
16587	0.3209780132	20-hydroxyecdysone
52304	0.3209300510	7-aminoactinomycin D
26600	0.3209171424	salutaridinol
45265	0.3208471366	1-[4-carboxy-2-(3-pentylamino)phenyl]-5,5-bis(hydroxymethyl)pyrrolidin-2-one
34633	0.3207460804	cholesta-5,7-dien-3beta-ol benzoate
7777	0.3206495750	ophiobolin A
39458	0.3205968003	(+)-isopilocarpine
39461	0.3205968003	(-)-isopilocarpine
36301	0.3205739290	ferroheme o
51783	0.3205608570	ATTO 425-2
17559	0.3205228656	3alpha(S)-strictosidine
49327	0.3204392275	algestone acetophenide
568785	0.3204132975	(2R,4S)-N-{(1R,2R)-4-[(1H-benzimidazol-2-ylmethyl)amino]-1-benzyl-2-hydroxy-4-oxobutyl}-2-{(1R)-2-(benzylamino)-2-oxo-1-[(phenylacetyl)amino]ethyl}-5,5-dimethyl-1,3-thiazolidine-4-carboxamide
274986	0.3203838333	N-[(4-{[(2,4-diaminofuro[2,3-d]pyrimidin-5-yl)methyl](methyl)amino}phenyl)carbonyl]-L-glutamic acid
35948	0.3203181804	curan
230973	0.3203151735	3-pyrrolidin-1-yl-N-[6-(3-pyrrolidin-1-ylpropionylamino)acridin-3-yl]propionamide
39231	0.3201709176	emamectin B1a
39232	0.3201709176	emamectin B1b
42601	0.3201459220	fumagillin-2-yl group
3540	0.3200565803	cephalotaxine
53764	0.3198530215	(3R)-methylthiofentanyl
3001	0.3197413629	beclomethasone
50838	0.3197344872	drospirenone
31441	0.3196811775	fluticasone propionate
27400	0.3196702783	glycyphyllin
52615	0.3196497492	zymosterol intermediate 1b
17486	0.3196467332	(S)-atropine
48882	0.3196467332	(R)-atropine
50305	0.3196263253	podophyllotoxin
26661	0.3195540211	shidasterone
16083	0.3195421627	(S)-3-(indol-3-yl)-2-oxobutyric acid
19804	0.3194402052	22-deoxy-20,21-dihydroxyecdysone
367163	0.3193995558	(3R,3aS,6aR)-hexahydrofuro[2,3-b]furan-3-yl [(1S,2R)-3-{[(4-aminophenyl)sulfonyl](2-methylpropyl)amino}-1-benzyl-2-hydroxypropyl]carbamate
743	0.3193825016	pedilstatin
44898	0.3193720370	pheophytin a
287372	0.3192644059	N-[(1R)-1-(dihydroxyboranyl)-3-methylbutyl]-N(2)-(pyrazin-2-ylcarbonyl)-L-phenylalaninamide
8774	0.3191935614	ramipril
16973	0.3191407417	11-deoxycorticosterone
29110	0.3189930483	(+-)-5-[3-(tert-butylamino)-2-hydroxypropoxy]-3,4-dihydronaphthalen-1(2H)-one
168396	0.3189500149	mycophenolic acid
19793	0.3188470447	20,26-dihydroxyecdysone
137316	0.3188283373	(2S)-N-[(1S,3S,4S)-1-benzyl-4-{[(2,6-dimethylphenoxy)acetyl]amino}-3-hydroxy-5-phenylpentyl]-3-methyl-2-(2-oxotetrahydropyrimidin-1(2H)-yl)butanamide
53560	0.3186801535	(R)-gatifloxacin
52023	0.3186663056	hyodeoxycholic acid
52030	0.3186663056	murideoxycholic acid
363227	0.3186663056	6alpha,20xi-murideoxycholic acid
2431	0.3186401296	acremoauxin A
15711	0.3186225074	1D-1-O-(indol-3-yl)acetyl-myo-inositol
52044	0.3186225074	1L-1-O-(indol-3-yl)acetyl-myo-inositol
50209	0.3185765066	sophoraflavanone G
601027	0.3185544708	aliskiren
28331	0.3184429435	erythromycin D
35916	0.3182825494	akuammilan
48447	0.3182506837	N-[(2R)-3-hydroxy-2-(7-methoxy-1-naphthyl)propyl]propionamide
15391	0.3182504012	(-)-bisdechlorogeodin
48477	0.3181815405	methyl N-(2,6-dichlorobenzyl)-3-[2-(2,6-dichlorophenyl)-6-quinolyl]-N-methylalaninate
52527	0.3181718647	5-methyl-L-tryptophan
52770	0.3181615810	succinyl-Leu-Leu-Val-Tyr-7-amino-4-methylcoumarin
51174	0.3181131639	levopropoxyphene
2414	0.3180884266	14-O-acetylbrowniine
23757	0.3180606030	dihydrophaseic acid
23926	0.3180606030	epi-dihydrophaseic acid
18531	0.3180589831	(24R)-11alpha,20,24-trihydroxyecdysone
8497	0.3180084748	propoxyphene
28196	0.3179557097	erythromycin B
49662	0.3179206133	indomethacin
32295	0.3179069700	vindesine sulfate
32003	0.3177464043	pimobendan
29807	0.3177418277	glycyrrhizinate(3-)
50742	0.3177242182	cyproterone
2536	0.3175648358	alangimarckine
29598	0.3173940413	gibberellin A5
5780	0.3173927267	hydrocodone bitartrate
52903	0.3173081873	quininyl group
39564	0.3172872685	(1R,6R)-2-succinyl-6-hydroxycyclohexa-2,4-diene-1-carboxylic acid
53771	0.3170738267	(R)-aceprometazine
51173	0.3170393449	dextropropoxyphene
38486	0.3169165861	aspidospermidine
39397	0.3168954873	tetramethrin
2439	0.3168627230	acroptilin
337298	0.3168130613	abarelix
8884	0.3167726861	rocuronium
23220	0.3166978108	cholyl group
6113	0.3166668082	karakoline
18532	0.3166651821	(25R)-11alpha,20,26-trihydroxyecdysone
46739	0.3166651821	(25S)-11alpha,20,26-trihydroxyecdysone
10435	0.3165440889	beta-obscurine
27576	0.3164462561	19-hydroxyandrost-4-ene-3,17-dione
27624	0.3163543030	prostaglandin B1
28099	0.3163543030	prostaglandin B2
7466	0.3163135972	nandrolone
27953	0.3162608247	physostigmine
16581	0.3162354398	pregnenolone
18328	0.3161269879	13-hydroxylupanine
17465	0.3159953822	phaseollidin hydrate
7719	0.3158594798	ochratoxin A
50301	0.3158083674	terpentecin
52289	0.3157674591	wortmannin
9212	0.3156345628	sparfloxacin
29588	0.3156089942	gibberellin A14
24241	0.3156089942	gibberellin A28
8040	0.3156008637	phalloidin
28271	0.3155595998	hellebrin
4696	0.3155422657	donepezil hydrochloride
27656	0.3155414027	camptothecin
28205	0.3154819476	phaseic acid
441327	0.3153416054	N-[3-([4,5'-bipyrimidin]-2-ylamino)-4-methylphenyl]-4-{[(3S)-3-(dimethylamino)pyrrolidin-1-yl]methyl}-3-(trifluoromethyl)benzamide
39399	0.3153344890	(1R)-tetramethrin
29534	0.3153180161	avermectin B1a
29537	0.3153180161	avermectin B1b
464370	0.3152868845	(5S)-3-(3-acetylphenyl)-N-[(1S,2R)-1-benzyl-2-hydroxy-3-{isobutyl[(4-methoxyphenyl)sulfonyl]amino}propyl]-2-oxo-1,3-oxazolidine-5-carboxamide
464371	0.3152868845	(5S)-3-(4-acetylphenyl)-N-[(1S,2R)-1-benzyl-2-hydroxy-3-{isobutyl[(4-methoxyphenyl)sulfonyl]amino}propyl]-2-oxo-1,3-oxazolidine-5-carboxamide
3011	0.3152796780	benazepril
34655	0.3151645293	cortancyl
18067	0.3151465045	phylloquinone
406630	0.3151388987	1-{[5-(5-chloro-2-thienyl)isoxazol-3-yl]methyl}-N-(1-isopropylpiperidin-4-yl)-1H-indole-2-carboxamide
8871	0.3151080393	risperidone
28201	0.3150613499	rotenone
48281	0.3150426471	(S)-(-)-pindolol
6123	0.3149922919	ketanserin
31170	0.3149274122	O-acetyltropine
49177	0.3148247135	(6R)-dehydrovomifoliol
51784	0.3147883750	ATTO 425-3
27967	0.3146357740	11beta-hydroxyandrost-4-ene-3,17-dione
434357	0.3146002571	N-(4-{4-amino-1-[1-(tetrahydro-2H-pyran-4-yl)piperidin-4-yl]-1H-pyrazolo[3,4-d]pyrimidin-3-yl}-2-methoxyphenyl)-1-methyl-1H-indole-2-carboxamide
16869	0.3145807365	oleandomycin
53777	0.3145524441	aliskiren fumarate
18657	0.3143685294	(R)-2-trans-abscisic acid
17347	0.3142245749	testosterone
6980	0.3142225483	monocrotaline
20251	0.3141736117	4-(L-tryptophan-2-yl)-L-tryptophyl quinone group
8116	0.3139763235	phorbol
35720	0.3139514693	enrofloxacin
46414	0.3138837435	(3aS,5R,6aR)-hexahydro-2H-cyclopenta[b]furan-5-yl {(1S,2R)-1-benzyl-2-hydroxy-3-[{[4-(hydroxymethyl)phenyl]sulfonyl}(2-methylpropyl)amino]propyl}carbamate
454876	0.3138809275	ethyl {(1S)-5-amino-1-[(5-{4-[(2,3-dihydro-1H-inden-2-ylamino)carbonyl]benzyl}-1,2,4-oxadiazol-3-yl)carbonyl]pentyl}carbamate
31784	0.3138525751	loteprednol etabonate
463786	0.3137952828	(2S,3S)-3-{3-[4-(methylsulfonyl)phenyl]-1,2,4-oxadiazol-5-yl}-1-oxo-1-pyrrolidin-1-ylbutan-2-amine
28667	0.3137814325	11-dehydro-thromboxane B2
20805	0.3137735237	(+)-8'-hydroxyabscisic acid
51857	0.3137710289	methyl (S)-phenyl[(S)-piperidin-2-yl]acetate
51860	0.3137710289	methyl (R)-phenyl[(R)-piperidin-2-yl]acetate
51862	0.3137710289	methyl (R)-phenyl[(S)-piperidin-2-yl]acetate
42355	0.3137117343	erythromycin A
50863	0.3136541756	treprostinil sodium
417955	0.3134928240	1-tert-butyl-3-[2-{[4-(diethylamino)butyl]amino}-6-(3,5-dimethoxyphenyl)pyrido[2,3-d]pyrimidin-7-yl]urea
31738	0.3134726437	jadomycin B
10100	0.3133929508	zafirlukast
27582	0.3133720012	16alpha-hydroxyandrost-4-ene-3,17-dione
48045	0.3133501865	salinosporamide A
28343	0.3133038716	3-O-alpha-mycarosylerythronolide B
8382	0.3132235621	prednisone
38562	0.3131358494	fluvastatin
521326	0.3130456445	vardenafil
2955	0.3130207574	azithromycin
318251	0.3130099579	8-chloro-3-methyl-11-[1-(4-pyridylacetyl)piperidin-4-ylidene]-6,11-dihydro-5H-benzo[5,6]cyclohepta[1,2-b]pyridine
27768	0.3129971166	7alpha-hydroxyandrost-4-ene-3,17-dione
5106	0.3129969457	flunisolide
28750	0.3129619735	17alpha-hydroxypregnenolone
15759	0.3129486917	2,3-epoxyphylloquinone
6572	0.3129309690	L-lupinic acid
6695	0.3128300144	(+)-marmesin
17525	0.3128097756	testolic acid
30632	0.3127839198	loganic acid
15557	0.3127717162	15-dehydro-prostaglandin D2
27709	0.3127707879	poststerone
2620	0.3127547359	amaralin
6441	0.3127159561	levacetylmethadol
28835	0.3125960513	testosterone 3-glucosiduronic acid
17390	0.3124847221	allocryptopine
4031	0.3124367455	cyclosporin A
35591	0.3124140792	pregnenolone 16alpha-carbonitrile
28937	0.3124028533	(-)-abscisic acid
771	0.3122858017	16alpha-hydroxypregnenolone
50848	0.3122663294	loteprednol
27958	0.3122186101	cocaine
31731	0.3121473468	isopropyl unoprostone
3089	0.3121119249	biapenem
2942	0.3120922642	azadirachtin A
38471	0.3120922642	azadirachtin B
35637	0.3120347931	17-yohimbol
3215	0.3120198740	bupivacaine
4387	0.3119322860	deltaline
16832	0.3119050480	kievitone
6722	0.3118663368	megestrol
39081	0.3118635223	linkable sunitinib analogue
4768	0.3118149349	elatine
38256	0.3117079626	pheophytin b
32897	0.3117064743	10-deacetyl-2-debenzoylbaccatin III
5956	0.3116409249	ipratropium
468739	0.3116220310	3-(5-{[4-(aminomethyl)piperidin-1-yl]methyl}-1H-indol-2-yl)quinolin-2(1H)-one
53790	0.3116203448	(S)-aminoglutethimide
15546	0.3115977487	prostaglandin C1
27555	0.3115977487	prostaglandin C2
17687	0.3115828671	glycocholic acid
27471	0.3115828671	glycodeoxycholic acid
36274	0.3115828671	glycochenodeoxycholic acid
3383	0.3115340506	caranine
35859	0.3114830245	zomepirac
37908	0.3114346344	(S)-nadifloxacin
50777	0.3114315402	etonogestrel
15955	0.3113243599	discadenine
22450	0.3113227461	(6aR,11aS,11bR)-10-acetyl-11-hydroxy-7,7-dimethyl-2,6,6a,7,11a,11b-hexahydro-9H-pyrrolo[1',2':2,3]isoindolo[4,5,6-cd]indol-9-one
27832	0.3112801135	17alpha,21-dihydroxypregnenolone
50207	0.3112797187	sophoraflavanone B
15627	0.3112468331	thromboxane A2
28043	0.3112383177	21-hydroxypregnenolone
5186	0.3112157213	fucoxanthin
15704	0.3111645435	6-alkylamino-7-beta-D-glucosylpurine
49320	0.3111232982	algestone acetonide
16427	0.3110865462	mono(glucosyluronic acid)bilirubin
18392	0.3110865462	bis(glucosyluronic acid)bilirubin
34546	0.3109974286	azithromycin dihydrate
50730	0.3109795519	montelukast
38229	0.3109535644	solanapyrone A
27783	0.3109233998	11beta,17alpha,21-trihydroxypregnenolone
39460	0.3108579417	xi,xi-pilocarpine
52086	0.3108364890	glyceollin III
38239	0.3108055891	solanapyrone C
28135	0.3107823506	ponasterone A
48883	0.3107297531	physostigmine salicylate
2625	0.3107105072	amataine
6443	0.3105399972	levonorgestrel
50208	0.3104020398	leachianone G
3159	0.3103434935	botrydial
52229	0.3103367335	(3S)-all-trans-3-hydroxyretinal
15425	0.3102858075	proclavaminic acid
48913	0.3102805103	erythromycin A 2'-propanoate
16063	0.3102516562	limonin 17-beta-D-glucoside
17096	0.3102144231	strictosidine aglycone
19954	0.3102124269	3-O-acetylecdysone 2-phosphate
50659	0.3101825466	dronedarone
52732	0.3101665170	phallacidin
9434	0.3101336957	telmisartan
32205	0.3100320516	tetracenomycin F1
51881	0.3100026850	asterriquinone
5280	0.3099556295	gatifloxacin
53763	0.3098423469	3-methylthiofentanyl
2542	0.3098246151	alatolide
50859	0.3098231488	bexarotene
48698	0.3096692227	7alpha,24-dihydroxy-5beta-cholestan-3-one
517801	0.3095973835	5-cyano-N-[5-(hydroxymethyl)-2-(4-methylpiperidin-1-yl)phenyl]furan-2-carboxamide
3187	0.3095140583	browniine
4657	0.3094338176	disopyramide
1712	0.3093809069	3alpha-hydroxy-5beta-pregnan-20-one
11909	0.3093088582	3beta-hydroxy-5alpha-pregnan-20-one
50169	0.3093088582	3alpha-hydroxy-5alpha-pregnan-20-one
401972	0.3092078309	(2R,3R,4S)-5-fluoro-3-(4-hydroxyphenyl)-4-methyl-2-[4-(2-piperidin-1-ylethoxy)phenyl]-3,4-dihydro-2H-chromen-6-ol
39111	0.3091618076	(Z,S)-pyrethrolone
36374	0.3091573944	veratraman
15606	0.3091354258	(2S)-flavanone
2290	0.3091321786	7alpha-hydroxy-5beta-cholestan-3-one
3000	0.3091066521	beauvericin
28549	0.3090791304	3-(indol-3-yl)-2-oxobutyric acid
50036	0.3090631473	(6aS,11aS)-4-dimethylallyl-3,6a,9-trihydroxypterocarpan
50118	0.3090631473	(6aS,11aS)-2-dimethylallyl-3,6a,9-trihydroxypterocarpan
53562	0.3090381519	(S)-gatifloxacin
53765	0.3090257315	(3S)-methylthiofentanyl
206975	0.3090186894	N-[3-(dimethylamino)propyl]-2-({[4-({[4-(formylamino)-1-methyl-1H-pyrrol-2-yl]carbonyl}amino)-1-methyl-1H-pyrrol-2-yl]carbonyl}amino)-5-(1-methylethyl)-1,3-thiazole-4-carboxamide
245459	0.3090126173	N-{[4-(4-phenylpiperidin-1-yl)phenyl]sulfonyl}-L-tryptophan
30986	0.3090044633	frequentin
10126	0.3089823725	zolpidem tartrate
50731	0.3089317116	morphine sulfate pentahydrate
28955	0.3089286652	2-methoxy-17beta-estradiol
28485	0.3088609330	polypodine B
249982	0.3088545723	FPL64176
29602	0.3087760815	gibberellin A6
2440	0.3087740014	acrovestone
27901	0.3087375056	podorhizol beta-D-glucoside
27495	0.3087239926	inokosterone
27620	0.3087239926	makisterone B
28371	0.3086409358	vitamin K epoxide
11901	0.3086081742	3alpha,7alpha-dihydroxy-12-oxo-5beta-cholanate
17026	0.3085939964	progesterone
510802	0.3085913319	5-{2-ethoxy-5-[(4-methylpiperazin-1-yl)sulfonyl]phenyl}-1-methyl-3-propyl-1H,6H,7H-pyrazolo[4,3-d]pyrimidin-7-one
22899	0.3085844924	bisdechlorogeodin
31389	0.3085550557	chelidonine
16229	0.3085133764	3beta-hydroxy-5beta-pregnan-20-one
39464	0.3084922259	(-)-pilocarpine
16744	0.3083066263	pregna-4,9(11)-diene-3,20-dione
262444	0.3082571350	(5R,6S)-6-phenyl-5-[4-(2-pyrrolidin-1-ylethoxy)phenyl]-5,6,7,8-tetrahydronaphthalen-2-ol
6472	0.3082372155	lincomycin
48778	0.3082147857	7alpha,26-dihydroxy-5beta-cholestan-3-one
51785	0.3080820974	ATTO 425-4
52524	0.3079962548	5-methyltryptophan
49187	0.3079895185	(-)-abscisic aldehyde
31958	0.3079818187	pancracine
311857	0.3079808242	(1R)-1,3-diphenylpropyl (2S)-1-(3,3-dimethyl-2-oxopentanoyl)piperidine-2-carboxylate
17874	0.3079777269	dihydrozeatin
32718	0.3079583502	D-tryptophyl group
178591	0.3079033822	(4R)-3-[(2S,3S)-2-hydroxy-3-{[(3-hydroxy-2-methylphenyl)carbonyl]amino}-4-phenylbutanoyl]-5,5-dimethyl-N-(2-methylbenzyl)-1,3-thiazolidine-4-carboxamide
179297	0.3079033822	(4R)-N-tert-butyl-3-[(2S,3S)-2-hydroxy-3-{[(3-hydroxy-2-methylphenyl)carbonyl]amino}-4-phenylbutanoyl]-5,5-dimethyl-1,3-thiazolidine-4-carboxamide
5790	0.3078246868	hydromorphone
48715	0.3078134094	7alpha,12alpha,24-trihydroxy-5beta-cholestan-3-one
7492	0.3077808986	nedocromil
18534	0.3077497974	campest-4-en-3-one
114366	0.3076279649	2-(2-chlorophenyl)-5,7-dihydroxy-8-[(3S,4R)-3-hydroxy-1-methylpiperidin-4-yl]-4H-chromen-4-one
432510	0.3076200271	1-(3-{6-[(cyclopropylmethyl)amino]imidazo[1,2-b]pyridazin-3-yl}phenyl)ethanone
29595	0.3075625647	gibberellin A36
36725	0.3075506648	pregn-4-en-3-one
32209	0.3075314364	tetracenomycin X
28320	0.3075000612	tetrahydrocortisol
27441	0.3074905424	D-prephenyl lactate
352108	0.3074876536	(2S,3R)-3-ethyl-1-[(4-methylphenyl)sulfonyl]-4-oxoazetidine-2-carboxylic acid
53770	0.3074852663	aceprometazine
15390	0.3074416765	(+)-bisdechlorogeodin
18204	0.3074413371	16,17-didehydroprogesterone
38545	0.3073575115	rosuvastatin
51791	0.3073261686	faropenem(1-)
16734	0.3072105766	N-acetyl-D-tryptophan
3092	0.3071700268	bicuculline
27965	0.3071504452	conessine
2288	0.3071353043	7alpha,12alpha-dihydroxy-5beta-cholestan-3-one
34859	0.3070950331	mytatrienediol
11893	0.3070881139	3alpha,12alpha-dihydroxy-7-oxo-5beta-cholanate
51098	0.3070303325	motesanib
2621	0.3070073838	amaranthin
52525	0.3069590389	5-methyl-D-tryptophan
18242	0.3069378952	cis-5,6-dihydroxy-4-isopropylcyclohexa-1,3-dienecarboxylic acid
188100	0.3068178896	1,3-thiazol-5-ylmethyl N-[(2S,3S,5S)-3-hydroxy-5-[(2S)-3-methyl-2-{[methyl({[2-(propan-2-yl)-1,3-thiazol-4-yl]methyl})carbamoyl]amino}butanamido]-1,6-diphenylhexan-2-yl]carbamate
1458	0.3068049203	(Z)-3-butylidene-7-hydroxyphthalide
19549	0.3067931343	2-deoxy-20-hydroxyecdysone 22-phosphate
19567	0.3067931343	2-deoxyecdysone 22-phosphate
39228	0.3067792198	milbemycin A3
48445	0.3067603216	N-[3-hydroxy-2-(7-methoxy-1-naphthyl)propyl]propionamide
38221	0.3067602908	fumonisin B1
38225	0.3067602908	fumonisin B2
17161	0.3067347159	O-demethylpuromycin
29589	0.3067251685	gibberellin A14 aldehyde
37450	0.3065559231	2-methoxyestrone 3-glucosiduronic acid
39392	0.3065346223	kadethrin
16175	0.3065338464	cholest-4-en-3-one
50161	0.3064978192	motexafin gadolinium
53107	0.3064907544	aflatoxin B1 dialdehyde
32645	0.3064693594	dextrorphan O-glucosiduronic acid
53772	0.3064619225	(S)-aceprometazine
29117	0.3064345166	6-dehydrotestosterone
100925	0.3064145478	(2S)-3-(3-pyridyl)propyl 1-(3,3-dimethyl-1,2-dioxopentyl)pyrrolidine-2-carboxylate
51666	0.3064042101	7-methoxycoumarin-4-acetic acid
163632	0.3063658324	ethyl 4-{2-[1-(6-methylpyridazin-3-yl)piperidin-4-yl]ethoxy}benzoate
48834	0.3063589724	7alpha,12alpha,26-trihydroxy-5beta-cholestan-3-one
335220	0.3063092912	1-(5-oxo-2,3,5,9b-tetrahydro-1H-pyrrolo[2,1-a]isoindol-9-yl)-3-(5-pyrrolidin-2-yl-1H-pyrazol-3-yl)urea
52276	0.3063007784	terrylendiimide
39455	0.3061222397	unoprostone
466545	0.3061214579	N-{3-[3-(dimethylamino)propyl]-5-(trifluoromethyl)phenyl}-4-methyl-3-[(3-pyrimidin-4-ylpyridin-2-yl)amino]benzamide
32709	0.3061005388	6-dehydrotestosterone 17-glucosiduronic acid
52251	0.3060976288	quinine sulfate dihydrate
27433	0.3060922413	gibberellin A53
24236	0.3060922413	gibberellin A17
142236	0.3060705886	N-[(1S)-3-methyl-1-{[(4S)-3-oxo-1-(pyridin-2-ylsulfonyl)azepan-4-yl]carbamoyl}butyl]-1-benzofuran-2-carboxamide
8448	0.3060617418	procyclidine
39107	0.3060388155	pyrethrolone
20747	0.3060185186	6-oxocampestanol
48446	0.3060100701	N-[(2S)-3-hydroxy-2-(7-methoxy-1-naphthyl)propyl]propionamide
11302	0.3060011464	10-desacetyltaxuyunnanin C
28987	0.3058686246	abietic acid
50900	0.3057301333	dexonorgestrel
50690	0.3056890199	atorvastatin(1-)
124991	0.3055170379	cefalotin
36312	0.3055065138	sarpagan
36372	0.3055065138	vobasan
8113	0.3054609145	phlorizin
17109	0.3054431042	7,8-dihydro-7,8-dihydroxykynurenic acid
48473	0.3054394441	methyl 3-[2-(2,6-dichlorophenyl)quinolin-6-yl]alaninate
48475	0.3054305455	methyl N-(2,6-dichlorobenzyl)-3-[2-(2,6-dichlorophenyl)-6-quinolyl]alaninate
28705	0.3053493092	narirutin
17206	0.3052730520	9,11alpha-epoxypregn-4-ene-3,20-dione
4868	0.3052707855	estramustine
50162	0.3052650221	motexafin gadolinium hydrate
47805	0.3051757358	25-hydroxy-24-oxocalciol
47812	0.3051757358	(1S)-1,25-dihydroxy-24-oxocalciol
39082	0.3051738139	linkable staurosporine analogue
228	0.3051685330	(4R,7R)-4-isopropenyl-7-methyloxepan-2-one
29750	0.3050946082	3-(indol-3-yl)pyruvic acid
615	0.3050833352	1-carbapenem-3-carboxylic acid
39254	0.3050298042	(S)-chloroquine
22584	0.3050203703	antimycin A
30033	0.3050186803	bacteriochlorophyll a
15771	0.3050019614	loganin
6556	0.3049583769	lucidine B
26380	0.3049009065	pteroylglutamyl group
16524	0.3047796224	testosterone acetate
49081	0.3047709000	6-(2-amino-2-carboxyethyl)-7,8-dioxo-1,2,3,4,7,8-hexahydroquinoline-2,4-dicarboxylic acid
27531	0.3047674673	gibberellin A44 diacid
2368	0.3047661676	abyssinone V
7805	0.3047636172	ouabain
32041	0.3047059669	pratosartan
51223	0.3047056304	2-methylalanyl-D-tryptophan
28919	0.3046470789	estrone 3-glucosiduronic acid
468653	0.3046454557	3-[5-(piperidin-1-ylmethyl)-1H-indol-2-yl]-6-(1H-pyrazol-4-yl)quinolin-2(1H)-one
1277	0.3046432322	(1S,6R)-2-succinyl-6-hydroxycyclohexa-2,4-diene-1-carboxylic acid
16239	0.3045534429	benzyl (2R,3S)-3-hydroxy-2-methylbutanoate
156095	0.3044971320	lumefantrine
16430	0.3044759082	precorrin-4
39120	0.3044489559	(-)-trans-allethrin
39135	0.3044489559	(+)-cis-allethrin
39138	0.3044489559	(-)-cis-allethrin
29747	0.3044087478	cholate
15755	0.3044087478	3alpha,7alpha,12beta-trihydroxy-5beta-cholanate
29744	0.3044087478	lithocholate
36234	0.3044087478	chenodeoxycholate
387390	0.3043990277	(1-methyl-1H-imidazol-2-yl)(3-methyl-4-{3-[(pyridin-3-ylmethyl)amino]propoxy}-1-benzofuran-2-yl)methanone
16296	0.3043363690	D-tryptophan
47813	0.3042515028	(1S)-1,23,25-trihydroxy-24-oxocalciol
423598	0.3041530764	3-fluoro-5-morpholin-4-yl-N-[3-(2-pyridin-4-ylethyl)-1H-indol-5-yl]benzamide
6066	0.3040418700	isothebaine
9519	0.3040338672	thebaine
27779	0.3040322444	griseofulvin
38940	0.3039999484	sunitinib
27598	0.3039961872	physcion 8-gentiobioside
18370	0.3039644213	7-deoxyloganin
22686	0.3039543480	bacteriochlorophyll b
48282	0.3039388478	5-methoxy-N,N-diisopropyltryptamine
39160	0.3039340422	trichostatin D
17759	0.3038794403	cholesta-5,7-dien-3beta-ol
17813	0.3038794403	4,4-dimethyl-5alpha-cholesta-8,14,24-trien-3beta-ol
52972	0.3038794403	ergosta-5,7,24(28)-trien-3beta-ol
253868	0.3038609370	3-[2-(2,4-dichlorophenyl)ethoxy]-4-methoxy-N-[(1-pyridin-4-ylpiperidin-4-yl)methyl]benzamide
41059	0.3038232879	bisindolylmaleimide III
24813	0.3038056847	3-(indol-3-yl)lactic acid
15772	0.3037742698	L-dopachrome
2402	0.3037359513	acetophenazine dimaleate
37597	0.3037325450	(S)-quinacrine
39115	0.3036651060	(+)-trans-(S)-allethrin
39121	0.3036651060	(-)-trans-(R)-allethrin
39122	0.3036651060	(-)-trans-(S)-allethrin
39136	0.3036651060	(+)-cis-(S)-allethrin
39137	0.3036651060	(+)-cis-(R)-allethrin
39139	0.3036651060	(-)-cis-(S)-allethrin
39140	0.3036651060	(-)-cis-(R)-allethrin
52125	0.3036572994	(6,8-difluoro-7-hydroxy-4-methyl-2-oxo-2H-chromen-3-yl)acetic acid
37659	0.3035147201	oleanolic acid
9908	0.3035147201	ursolic acid
31547	0.3035006973	eplerenone
6343	0.3034874754	labetalol
32207	0.3034368655	tetracenomycin F2
48398	0.3034072830	pyropheophorbide a
3745	0.3033903172	clindamycin
16694	0.3033610109	5D-(5/6)-2,6-dihydroxy-5-(hydroxymethyl)cyclohex-2-en-1-one
28775	0.3033574536	hesperidin
36491	0.3033543306	2-methoxy-17beta-estradiol 3-glucosiduronic acid
30885	0.3032988246	lupinic acid
3791	0.3032775850	cobalt-precorrin-3
5781	0.3032488555	cortisol sodium phosphate
43362	0.3032443759	immucillin H
18575	0.3032106217	(3beta,24R,24'R)-fucosterol epoxide
27722	0.3032087392	24-epi-brassinolide
52227	0.3032084812	(3S)-11-cis-3-hydroxyretinal
423428	0.3031873608	3-fluoro-5-morpholin-4-yl-N-[1-(2-pyridin-4-ylethyl)-1H-indol-6-yl]benzamide
48280	0.3031688001	(R)-(+)-pindolol
6887	0.3031338275	methylphenidate
22152	0.3030598605	abscisic acid
39634	0.3030157307	N-{5-[4-(4-methylpiperazin-1-yl)phenyl]-1H-pyrrolo[2,3-b]pyridin-3-yl}nicotinamide
18230	0.3029990719	chlorophyll a
30034	0.3029990719	(7R,8Z)-bacteriochlorophyll b
3014	0.3029945802	benfuracarb
3157	0.3029422460	boschniakine
38238	0.3028949258	prosolanapyrone II
15551	0.3028874341	prostaglandin E2
18429	0.3028627220	dehydrovomifoliol
27910	0.3028476179	7-dehydrodesmosterol
7003	0.3028323141	morphine sulfate
48399	0.3027359311	13(2)-carboxypyropheophorbide a
15822	0.3026608505	17alpha-estradiol 3-glucosiduronic acid
52795	0.3026523496	ATTO 520-2(1+)
536277	0.3026413135	N-{4-[4-(4-methylpiperazin-1-yl)-6-(5-methyl-2H-pyrazol-3-ylamino)pyrimidin-2-ylsulfanyl]phenyl}cyclopropanecarboxamide
28268	0.3026404566	aurantio-obtusin beta-D-glucoside
15401	0.3026277930	(+)-dihydrokaempferol
38010	0.3026178272	apazone
8212	0.3025982671	pimozide
45783	0.3025979352	imatinib
6601	0.3025773972	lycorine
28973	0.3025444437	strychnine
39212	0.3025428630	spinosic acid A
23614	0.3025308272	deoxycholate
22526	0.3025143137	4-aminofolic acid
3706	0.3024813909	cinerin I
3707	0.3024813909	cinerin II
39113	0.3024813909	jasmolin I
39114	0.3024813909	jasmolin II
39147	0.3024742097	trichostatin C
8356	0.3024701676	pramipexole
32208	0.3024626852	tetracenomycin M
30268	0.3024138904	dihydrolevobunolol
49277	0.3023897960	chola-4,6-dien-24-oic acid
4315	0.3023781130	danazol
505781	0.3023771201	N-{2-[6-(2,4-diamino-6-ethylpyrimidin-5-yl)-2,2-dimethyl-3-oxo-2,3-dihydro-4H-1,4-benzoxazin-4-yl]ethyl}acetamide
31889	0.3023652013	nadifloxacin
49080	0.3022755471	marmesin
32132	0.3022301851	dexamethasone sodium m-sulfobenzoate
31174	0.3021469218	adapalene
10033	0.3021049588	warfarin
7859	0.3020994788	oxycodone hydrochloride
429386	0.3020965586	N-[(3S,6R)-6-{(S,E)-4-ethoxycarbonyl-1-[(S)-2-oxopyrrolidin-3-yl]but-3-en-2-ylcarbamoyl}-2,9-dimethyl-4-oxodec-8-en-3-yl]-5-methylisoxazole-3-carboxamide
18743	0.3020938591	(S)-2-trans-abscisic acid
4470	0.3020069249	dextromethorphan
469948	0.3019888227	(2S,4S,5R)-1-(4-tert-butylbenzoyl)-2-isobutyl-5-(1,3-thiazol-2-yl)pyrrolidine-2,4-dicarboxylic acid
15550	0.3019867355	13,14-dihydro-15-oxo-prostaglandin E2
28277	0.3019627937	brassinolide
2537	0.3019533256	alangimarine
38950	0.3019237052	(S)-albendazole S-oxide
16409	0.3019160282	5-pyridoxic acid
4372	0.3019123247	(6S)-dehydrovomifoliol
32723	0.3018849593	D-tryptophanyl radical
32720	0.3018849593	1-D-tryptophano group
28819	0.3018710928	naringin
30918	0.3018477813	3-dehydroshikimic acid
15554	0.3018443043	prostaglandin H2
16850	0.3018294972	1,2-dihydro-alpha-santonin
15544	0.3017126627	prostaglandin E1
15555	0.3017126627	prostaglandin D2
27696	0.3017126627	prostaglandin D1
28031	0.3017126627	prostaglandin E3
34939	0.3017126627	prostaglandin D3
45367	0.3016928610	rifabutin
27428	0.3016801636	3alpha,7alpha-dihydroxy-5beta-cholestan-26-al
150690	0.3016290664	9-amino-N-(2-morpholin-4-ylethyl)acridine-4-carboxamide
499030	0.3015072264	6-(4-{(1S,2S)-2-amino-1-[(dimethylamino)carbonyl]-3-[(3S)-3-fluoropyrrolidin-1-yl]-3-oxopropyl}phenyl)-1H-[1,2,4]triazolo[1,5-a]pyridin-4-ium
44185	0.3014892846	methotrexate
17010	0.3014809666	S-inosyl-L-homocysteine
51861	0.3014609031	methyl (S)-phenyl[(R)-piperidin-2-yl]acetate
7455	0.3014356087	nalbuphine hydrochloride
49083	0.3013919079	(-)-marmesin
41888	0.3013451340	(2S)-7-hydroxyflavanone
37907	0.3013239097	(R)-nadifloxacin
35854	0.3012752290	valacyclovir
53082	0.3012363809	prostaglandin H2 1-ethanolamide
15951	0.3011594285	3-methyl-1-(2,4,6-trihydroxyphenyl)butan-1-one
36489	0.3011532410	17beta-estradiol 3-glucosiduronic acid
534093	0.3011435350	(5-tert-butyl-1,3,4-oxadiazol-2-yl)[(2R)-pyrrolidin-2-yl]methanone
50145	0.3011424833	cis-fenpropimorph
50250	0.3010503748	(4R,7S)-7-isopropyl-4-methyloxepan-2-one
2654	0.3010075518	aminoglutethimide
38592	0.3010073511	acequinocyl
3922	0.3009871865	cromolyn
2523	0.3009610884	ajaconine
7856	0.3009308294	oxybutynin
345040	0.3009138847	1-[(1S,2S,4S,5R)-4-hydroxy-5-(hydroxymethyl)bicyclo[3.1.0]hexan-2-yl]thymine
28599	0.3009113675	siroheme
48529	0.3008545200	cob(I)inamide
28269	0.3008033901	6-oxo-prostaglandin E1
52491	0.3007989938	cobalt-sirohydrochlorin
16796	0.3007291379	melatonin
9738	0.3006572801	trimipramine
2682	0.3006369036	amphotericin B
34073	0.3005177812	Delta(1)-progesterone
50168	0.3004570955	3-hydroxypregnan-20-one
16680	0.3004550393	S-adenosyl-L-homocysteine
48702	0.3003225754	(-)-tashiromine
48704	0.3003225754	(+)-tashiromine
5062	0.3003098472	finasteride
51822	0.3002927645	3,7-dideoxy-D-threo-hepto-2,6-diuolosonic acid
32181	0.3002797911	tamibarotene
6041	0.3002494618	(+)-isopiperitenone
38257	0.3002124086	pheophorbide a
3688	0.3001963593	chrysophanol 8-O-beta-D-glucoside
4866	0.3001847719	17beta-estradiol 3-sulfate
2365	0.3001281831	(+)-abscisic acid
19799	0.3001223133	20-hydroxyecdysone 22-phosphate
51329	0.3000812468	esoxybutynin
47828	0.3000740101	calcitroic acid
53788	0.3000733445	(R)-aminoglutethimide
9240	0.3000588048	spirolucidine
4638	0.3000534670	diphenidol
27866	0.3000023369	(2,3,3-trimethyl-5-oxocyclopent-3-enyl)acetyl-CoA
48214	0.2999303513	kinamycin B
48216	0.2999303513	kinamycin E
28158	0.2999153015	6-oxo-prostaglandin F1alpha
50146	0.2999147500	(S)-cis-fenpropimorph
50147	0.2999147500	(R)-cis-fenpropimorph
50150	0.2999147500	(2R,6R)-fenpropimorph
50153	0.2999147500	(2S,6S)-fenpropimorph
52796	0.2999010093	ATTO 565 meta-isomer(1+)
15838	0.2998719761	(7R)-7-(5-carboxy-5-oxopentanamido)deacetylcephalosporanic acid
30834	0.2998633170	aldosterone hemiacetal
16466	0.2998599834	3alpha,7alpha,12alpha-trihydroxy-5beta-cholestan-26-al
5120	0.2998474224	fluoxymesterone
3015	0.2998346190	benomyl
10124	0.2998342910	zolmitriptan
17428	0.2998068069	(R)-reticuline
36665	0.2996916079	3-(6-hydroxyindol-3-yl)lactic acid
274939	0.2996722227	(2R,4S)-2-{(1R)-2-(benzylamino)-2-oxo-1-[(phenylacetyl)amino]ethyl}-N-[(1R)-1-benzyl-2-hydroxyethyl]-5,5-dimethyl-1,3-thiazolidine-4-carboxamide
36058	0.2995416907	daphnane
18195	0.2995411924	alpha,alpha'-trehalose 6,6'-bismycolate
47782	0.2995198084	lofepramine
399329	0.2995101281	3-cyclohexyl-1-(2-morpholin-4-yl-2-oxoethyl)-2-phenyl-1H-indole-6-carboxylic acid
51176	0.2994655797	levopropoxyphene napsylate
23890	0.2994547905	ecdysone 25-O-D-glucopyranoside
6716	0.2994420537	medroxyprogesterone acetate
108572	0.2994093859	N-(1H-benzimidazol-2-yl)-3-[(3-{3-[(1H-benzimidazol-2-ylamino)carbonyl]benzyl}-4,7-dibenzyl-5,6-dihydroxy-2-oxo-1,3-diazepan-1-yl)methyl]benzamide
29954	0.2993601184	L-tryptophan residue
5070	0.2993545302	flavanone
9509	0.2993394542	thalicarpine
50686	0.2993166944	atorvastatin calcium
29605	0.2992805044	gibberellin A9
34154	0.2991374694	13(S)-HODE
5613	0.2991251862	haloperidol
35650	0.2991121477	dendrobane
48351	0.2990768461	(R)-1-benzyl-2-methyl-1,2,3,4-tetrahydroisoquinoline
3790	0.2990408362	cobalt-precorrin-2
16119	0.2990341486	shikimic acid
37899	0.2990034836	tryptophyl group
3176	0.2989676625	brinzolamide
39110	0.2989410211	(Z)-pyrethrolone
39109	0.2989410211	(E)-pyrethrolone
17876	0.2989409008	rifamycin B
23736	0.2988914454	4,5-dihydrocortisone
48286	0.2988561139	N,N-diisopropyltryptamine
48270	0.2988228693	(-)-trans-clavicipitic acid
8811	0.2988200813	resmethrin
277208	0.2987773203	(3-{(1R)-3-(3,4-dimethoxyphenyl)-1-[({(2S)-1-[(2S)-2-(3,4,5-trimethoxyphenyl)butanoyl]piperidin-2-yl}carbonyl)oxy]propyl}phenoxy)acetic acid
8798	0.2987761703	4a,5-dihydroriboflavin
28870	0.2987276511	1-O-all-trans-retinoyl-beta-glucuronic acid
262867	0.2987028531	5-chloro-N-[(1S)-1-(4-fluorobenzyl)-2-(4-hydroxypiperidin-1-yl)-2-oxoethyl]-1H-indole-2-carboxamide
28012	0.2986543076	lupinine
37002	0.2986319937	perillyl-CoA
23064	0.2986114675	cephalosporanic acid
16387	0.2985770561	(R)-N-methylcoclaurine
253342	0.2985608843	alosetron
17648	0.2985104382	N-adenylyl-L-phenylalanine
51179	0.2984778821	dextropropoxyphene napsylate
28709	0.2984687861	eriocitrin
18234	0.2984375926	alpha,alpha'-trehalose 6-mycolate
2373	0.2983311183	acamelin
51066	0.2982914880	dapiprazole
52797	0.2982678249	ATTO 565 para-isomer(1+)
28731	0.2982562104	gibberellin A19
34820	0.2982344215	levuglandin D2
34821	0.2982344215	levuglandin E2
16036	0.2982295185	ethyl (S)-3-hydroxyhexanoate
48940	0.2981981531	(25R)-3alpha,7alpha,12alpha-trihydroxy-5beta-cholestan-26-al
15776	0.2981634311	cephalosporin C
43186	0.2981434119	5-hydroxy-D-tryptophan
50170	0.2981240476	3-hydroxy-5alpha-pregnan-20-one
50171	0.2981240476	3-hydroxy-5beta-pregnan-20-one
40893	0.2980545645	2-L-alanyl-5-tert-butyl-1,3,4-oxadiazole
38199	0.2980181592	chlorophyll d
30886	0.2980095104	D-lupinic acid
791	0.2980040474	17beta-estradiol 17-glucosiduronic acid
29571	0.2979843343	dehydroabietic acid
18229	0.2979681183	deacetoxycephalosporin C
27814	0.2979278165	12-dehydro-leukotriene B4
52318	0.2979154137	thalianol epoxide
16372	0.2978860662	4,5alpha-dihydrocortisone
18093	0.2978860662	17,21-dihydroxy-5beta-pregnane-3,11,20-trione
41425	0.2977998874	(7R)-7-(4-carboxybutanamido)cephalosporanic acid
27505	0.2977888084	3alpha,7alpha,12alpha-trihydroxy-5beta-cholest-24-en-26-oyl-CoA
530577	0.2977885471	(S)-2-methyl-1-(4-methylisoquinoline-5-sulfonyl)-1,4-diazepane
16404	0.2977850796	3-oxoglycyrrhetinic acid
49275	0.2977612798	chol-4-en-24-oic acid
15403	0.2977492660	(+)-sabinone
38249	0.2977471764	(1S,4R)-1-hydroxylimonen-2-one
50245	0.2977471764	(1R,4S)-1-hydroxylimonen-2-one
15577	0.2977247390	(24R,24(1)R)-fucosterol 24,24(1)-epoxide
15874	0.2977214257	N(2)-malonyl-D-tryptophan
6838	0.2977174692	methotrimeprazine
43467	0.2976768099	immucillin G
17286	0.2976371798	deacetylisoipecoside
48530	0.2975751533	fumagalone
52228	0.2975519990	(3R)-all-trans-3-hydroxyretinal
31638	0.2975426264	fulvestrant
2086	0.2975252958	5-methoxy-N,N-dimethyltryptamine
7627	0.2974819955	norethisterone
48844	0.2974491829	roxithromycin
417869	0.2974459360	1-{[5-(5-chloro-2-thienyl)isoxazol-3-yl]methyl}-3-cyano-N-(1-isopropylpiperidin-4-yl)-7-methyl-1H-indole-2-carboxamide
52432	0.2974279985	(24E)-3alpha,7alpha,12alpha-trihydroxy-5beta-cholest-24-en-26-oyl-CoA
29601	0.2974188142	gibberellin A53 aldehyde
2367	0.2974172382	abyssinone I
27393	0.2974040398	3alpha,7alpha-dihydroxy-5beta-cholest-24-enoyl-CoA
521335	0.2973314316	1-isobutoxy-2-pyrrolidino-3-(N-benzylanilino)propane
377419	0.2972630784	(4R)-N-tert-butyl-3-[(2S,3S)-2-hydroxy-3-({N-[(isoquinolin-5-yloxy)acetyl]-S-methyl-L-cysteinyl}amino)-4-phenylbutanoyl]-1,3-thiazolidine-4-carboxamide
2482	0.2972515666	adenosylcob(III)yrinic acid a,c-diamide
36105	0.2972423899	(2R)-flavanone
29107	0.2972356831	24-methylidenelophenol
33203	0.2972356831	(Z)-24-ethylidenelophenol
39280	0.2972227845	bioresmethrin
2911	0.2971975362	atorvastatin calcium trihydrate
9119	0.2971887749	serpentine
47924	0.2971517092	N,N'-(hexane-1,6-diyl)bis(1-{(2S)-2-cyclohexyl-2-[(N-methyl-L-alanyl)amino]acetyl}-L-prolyl-beta-phenyl-L-phenylalaninamide)
27815	0.2969826030	pyrethrin I
39083	0.2969522688	linkable imatinib analogue
164538	0.2969507927	1-[(2R)-2-amino-2-cyclohexylacetyl]-N-{5-chloro-2-[2-(ethylamino)-2-oxoethoxy]benzyl}-L-prolinamide
17420	0.2969220733	tetrahydropteroyltri-L-glutamic acid
3480	0.2969211210	cefamandole
48211	0.2969019350	kinamycin C
28045	0.2968465008	(2,2,3-trimethyl-5-oxocyclopent-3-en-1-yl)acetic acid
18344	0.2968360773	kynurenic acid
27693	0.2967969428	sitosterol
50662	0.2967925006	marimastat
114916	0.2967848183	2-butyl-5,6-dihydro-1H-imidazo[4,5-d]pyridazine-4,7-dione
2505	0.2967622920	8,9-dihydro-8-(S-glutathionyl)-9-hydroxyaflatoxin B1
49161	0.2966500148	(6R)-vomifoliol
22144	0.2965113379	abscisic aldehyde
32109	0.2964782135	(Z)-roxithromycin
48935	0.2964782135	(E)-roxithromycin
8492	0.2964719220	propiomazine hydrochloride
222337	0.2964364932	4-(7-butyl-5H-pyrrolo[2,3-b]pyrazin-6-yl)phenol
470782	0.2964084250	N-[2-(1,3-benzodioxol-5-yl)ethyl]-1-[2-(1H-imidazol-1-yl)-6-methylpyrimidin-4-yl]-D-prolinamide
4806	0.2963967994	(-)-epigallocatechin 3-gallate
28325	0.2963924657	(S)-3-hydroxydecanoyl-CoA
18249	0.2963850295	ergosta-5,7,22,24(28)-tetraen-3beta-ol
30109	0.2963850295	4alpha-methyl-5alpha-ergosta-8,14,24(28)-trien-3beta-ol
4710	0.2963046963	doxepin
3347	0.2962617903	candesartan
27474	0.2962414348	pyrethrin II
17679	0.2962272433	5-hydroxybenzimidazolylcob(I)amide
38259	0.2961257614	divinyl chlorophyllide a
27888	0.2960687663	chlorophyll b
47922	0.2960683468	methyl 1-{(2S)-2-cyclohexyl-2-[(N-methyl-L-alanyl)amino]acetyl}-L-prolyl-beta-phenyl-L-phenylalaninate
17073	0.2960325784	Cypridina luciferin
458234	0.2960313238	(3R,4R,5R)-5-(hydroxymethyl)-1-(3-phenylpropyl)piperidine-3,4-diol
32708	0.2960240258	L-tryptophano group
48416	0.2959457174	olmesartan
2569	0.2959386507	alfentanil
50271	0.2959359138	(1R,2S,5S,6S)-2-(3-carboxypropanoyl)-5-[(1-carboxyvinyl)oxy]-6-hydroxycyclohex-3-ene-1-carboxylic acid
50201	0.2958981579	(R)-naringenin
50922	0.2958573973	eletriptan
17948	0.2958552434	(+)-taxifolin
18065	0.2957760411	deacetylcephalosporin C
36286	0.2957724866	ormosanine
39551	0.2957588382	(2S)-3-methyl-2-((2R,3S)-3-[(methylsulfonyl)amino]-1-{[2-(pyrrolidin-1-ylmethyl)-1,3-oxazol-4-yl]carbonyl}pyrrolidin-2-yl)butanoic acid
456252	0.2957521100	2,6-dimethylphenyl 2-{3,5-dimethoxy-4-[3-(4-methylpiperazin-1-yl)propoxy]phenylamino}pyrimidin-4-yl-(2,4-dimethoxyphenyl)carbamate
28153	0.2957479453	gibberellin A2 O-beta-D-glucoside
799	0.2957468850	3,17-dioxoandrost-4-en-19-al
3638	0.2957222478	chloroquine
49158	0.2957156238	(6S,9S)-vomifoliol
49160	0.2957156238	(6R,9S)-vomifoliol
49162	0.2957156238	(6R,9R)-vomifoliol
49164	0.2957156238	(6S,9R)-vomifoliol
31157	0.2957044104	(+)-abscisic aldehyde
28997	0.2957030245	2'-deoxyinosine
3023	0.2956549999	benzbromarone
51364	0.2956344599	zuclopenthixol
52076	0.2956316018	gibberellin A(3) O-beta-D-glucoside
16231	0.2956079704	cis-4-hydroxy-D-proline
16889	0.2956079704	trans-3-hydroxy-L-proline
18095	0.2956079704	trans-4-hydroxy-L-proline
27470	0.2955546723	folic acid
51043	0.2955457115	tegaserod
18078	0.2955341784	2-dehydro-3-deoxy-L-rhamnonic acid
53081	0.2955217086	prostaglandin F2alpha 1-ethanolamide
15553	0.2955144279	prostaglandin F2alpha
28852	0.2955144279	prostaglandin F1alpha
28922	0.2955144279	prostaglandin F2beta
36075	0.2955144279	prostaglandin F3alpha
50140	0.2955118580	methadone hydrochloride
1019	0.2955061539	N-(2-phosphonoethyl)cholamide
483924	0.2955025536	(4R)-N-[(1S,2R)-2-hydroxy-2,3-dihydro-1H-inden-1-yl]-3-[(2S,3S)-2-hydroxy-3-({N-[(isoquinolin-5-yloxy)acetyl]-S-methyl-L-cysteinyl}amino)-4-phenylbutanoyl]-5,5-dimethyl-1,3-thiazolidine-4-carboxamide
48292	0.2954659375	5-carboxamidotryptamine
16363	0.2954333619	alpha-santonin
51310	0.2953662950	futalosine
52015	0.2953299080	carindacillin
10365	0.2952685459	(5S)-3-acetyl-4-hydroxy-5-{[4-(3-methylbut-2-en-1-yl)-1H-indol-3-yl]methyl}-1,5-dihydro-2H-pyrrol-2-one
45517	0.2952627978	N-[4-(morpholin-4-ylcarbonyl)benzoyl]-L-valyl-N-[(3S)-5,5,6,6,6-pentafluoro-2-methyl-4-oxohexan-3-yl]-L-prolinamide
50743	0.2952119542	cyproterone acetate
36691	0.2952085497	cis-doxepin
36692	0.2952085497	trans-doxepin
33908	0.2951868274	cobinic acid
30619	0.2951704853	2,4-divinyl protochlorophyllide a
3182	0.2951524394	bromocriptine methanesulfonate
17433	0.2950944935	queuine
35646	0.2950627223	galanthan
52031	0.2950627115	glycochenodeoxycholic acid 7-sulfate
50481	0.2950564896	bayogenin
442413	0.2950394948	N-({(2S)-1-[(3R)-3-amino-4-(2-fluorophenyl)butanoyl]pyrrolidin-2-yl}methyl)benzamide
48297	0.2950137408	(S)-alpha-methylserotonin
34572	0.2950081867	allethrin
49960	0.2950002182	vandetanib
445157	0.2949992718	(3R,3aS,6aR)-hexahydrofuro[2,3-b]furan-3-yl [(1S,2R)-3-[(1,3-benzodioxol-5-ylsulfonyl)(2-methylpropyl)amino]-2-hydroxy-1-{4-[(2-methyl-1,3-thiazol-4-yl)methoxy]benzyl}propyl]carbamate
11656	0.2949781441	2-succinyl-6-hydroxycyclohexa-2,4-diene-1-carboxylic acid
404430	0.2949581280	(2S,3R)-3-(4-hydroxyphenyl)-2-(4-{[(2R)-2-pyrrolidin-1-ylpropyl]oxy}phenyl)-2,3-dihydro-1,4-benzothiin-6-ol
404532	0.2949581280	(2S,3R)-3-(4-hydroxyphenyl)-2-(4-{[(2S)-2-pyrrolidin-1-ylpropyl]oxy}phenyl)-2,3-dihydro-1,4-benzothiin-6-ol
6039	0.2949519140	isopimaric acid
18535	0.2949479128	campest-4-en-3beta-ol
36812	0.2948990591	valerophenone
27897	0.2948915393	tryptophan
23758	0.2948864106	dihydrophaseic acid 4-O-beta-D-glucoside
32206	0.2948533497	tetracenomycin F1 methyl ester
48734	0.2948433414	3alpha,7alpha,24-trihydroxy-5beta-cholestan-26-al
8214	0.2947910235	pindolol
34584	0.2947348675	boldenone
30042	0.2947213676	taxa-4(20),11-dien-5alpha-yl acetate
24809	0.2946755704	indole-3-carboxylic acid
49165	0.2946543774	montelukast(1-)
29118	0.2946490319	methanophenazine
6597	0.2946449519	lycopodine
18104	0.2946331675	2-dehydro-3-deoxy-D-fuconic acid
27595	0.2946263394	11-epi-prostaglandin F2alpha
34229	0.2946263394	2,3-dinor-8-epi-prostaglandin F1alpha
34230	0.2946263394	2,3-dinor-8-epi-prostaglandin F2alpha
34505	0.2946263394	8-epi-prostaglandin F2alpha
16563	0.2946237755	tetrahydropalmatine
518807	0.2946109971	ethyl (4S)-4-(3-hydroxyphenyl)-6-methyl-2-thioxo-1,2,3,4-tetrahydropyrimidine-5-carboxylate
52166	0.2945977175	hydrabamine
29014	0.2945314489	cordycepin
8711	0.2945132068	quinacrine
23057	0.2944988048	cathasterone
17556	0.2944903106	phaseollidin
48811	0.2944360731	(R)-chloroquine
7630	0.2943718413	norgestrel
16933	0.2943612663	ergosterol
36163	0.2943268236	ferroheme a
48027	0.2943224540	(-)-dihydromyricetin
17233	0.2943143018	(3Z,5S)-3-(1-hydroxyethylidene)-5-{[4-(3-methylbut-2-en-1-yl)-1H-indol-3-yl]methyl}pyrrolidine-2,4-dione
4331	0.2942902842	dauricine
18311	0.2942608949	quinoline-4-carboxylic acid
18386	0.2942608949	quinaldic acid
53106	0.2942419266	aflatoxin B1 8,9-dihydrodiol
454883	0.2942415556	1-(3-amino-1,2-benzoxazol-5-yl)-6-(2'-{[(3R)-3-hydroxypyrrolidin-1-yl]methyl}biphenyl-4-yl)-3-(trifluoromethyl)-1,4,5,6-tetrahydro-7H-pyrazolo[3,4-c]pyridin-7-one
41963	0.2942289590	(-)-taxifolin
10125	0.2941854097	zolpidem
52792	0.2941834815	ATTO 465-2(1+)
49108	0.2941361458	dopachrome
15581	0.2941201740	methyl (2E,6E,10R,11S)-10,11-epoxy-3,7,11-trimethyltrideca-2,6-dienoate
34611	0.2940523167	carbofuran
5383	0.2940492639	glimepiride
52745	0.2940346444	5-(N-hexadecanoyl)aminofluorescin
32714	0.2940268980	L-tryptophanyl radical residue
15560	0.2940045470	(15Z)-12-oxophyto-10,15-dienoic acid
17256	0.2939931378	2'-deoxyadenosine
50897	0.2939926377	cefalotin(1-)
3792	0.2939694010	cobalt-precorrin-4
22689	0.2939172415	bafilomycin A1
16113	0.2938736016	cholesterol
17737	0.2938736016	desmosterol
18252	0.2938736016	zymosterol
52361	0.2938736016	fecosterol
16290	0.2938736016	5alpha-cholesta-7,24-dien-3beta-ol
17791	0.2938736016	obtusifoliol
28432	0.2938736016	4alpha-methylcholest-8-en-3beta-ol
48558	0.2938714028	roxindole
16129	0.2938630006	17alpha-(N-acetyl-D-glucosaminyl)estradiol 3-glucosiduronic acid
27711	0.2938613760	precorrin-3B
31751	0.2938509104	kinamycin D
48212	0.2938509104	kinamycin A
48482	0.2938124662	methyl 3-(2-phenoxy-6-quinolyl)alaninate
27448	0.2937985910	lutein 5,6-epoxide
441666	0.2937669896	2-amino-3-methyl-1-pyrrolidin-1-ylbutan-1-one
28956	0.2937150274	cobinamide
36259	0.2937094244	taurolithocholic acid
9410	0.2937094244	taurodeoxycholic acid
16525	0.2937094244	taurochenodeoxycholic acid
28865	0.2937094244	taurocholic acid
34643	0.2936894633	clavulone II
8944	0.2936594025	S-adenosyl-4-methylthio-2-oxobutanoic acid
29467	0.2936572856	2,3-didehydro-gibberellin A9
53220	0.2935970625	1-(2,6,6-trimethylcyclohex-2-en-1-yl)but-2-enone
47955	0.2935857499	(2R)-phycocyanobilin
29590	0.2935839979	gibberellin A15
51509	0.2935753937	(R)-benzoin
17639	0.2935683256	3-oxo-5beta-cholanic acid
31459	0.2935683256	3,7,12-trioxo-5beta-cholanic acid
51883	0.2935579841	asterriquinone dimethyl ether
48478	0.2935206391	N-(2,6-dichlorobenzyl)-3-[2-(2,6-dichlorophenyl)-6-quinolyl]-N-methylalanine
40050	0.2934885424	amprenavir
36237	0.2934844028	cholanic acid
17144	0.2934801489	2-(3-amino-3-carboxypropyl)-L-histidine
5580	0.2934476107	gypsogenin
496439	0.2934426495	N-[3-cyano-6-(3-piperidin-1-ylpropanoyl)-4,5,6,7-tetrahydrothieno[2,3-c]pyridin-2-yl]naphthalene-1-carboxamide
51312	0.2934395182	dehypoxanthine futalosine
17933	0.2934097130	calcidiol
38246	0.2934041962	methyl (S)-3-hydroxypalmitate
1189	0.2933679109	2-methoxyestrone
52126	0.2933517947	marina blue dye
49845	0.2933428087	(R)-quinacrine
32730	0.2933383289	tryptophanyl radical
32731	0.2933383289	1-tryptophano group
48396	0.2933058352	7(1)-hydroxychlorophyllide a
51582	0.2933051261	5,6-bis[(2-hydroxyethyl)sulfanyl]benzimidazole-4,7-quinone
30725	0.2932995003	aflatoxin B1 exo-8,9-epoxide
38236	0.2932978092	prosolanapyrone I
50381	0.2932892207	miglustat
48452	0.2932856577	pyrroloquinoline semiquinone
16255	0.2932763561	L-histidinol
468319	0.2931781232	(2S)-({(5Z)-5-[(5-ethylfuran-2-yl)methylidene]-4-oxo-4,5-dihydro-1,3-thiazol-2-yl}amino)(4-fluorophenyl)acetic acid
2504	0.2931188903	aflatoxin B1
38258	0.2930580865	pheophorbide b
6784	0.2930483451	mestranol
8716	0.2930483451	quinestrol
419858	0.2930211618	6-acetyl-8-cyclopentyl-5-methyl-2-[(5-piperazin-1-ylpyridin-2-yl)amino]pyrido[2,3-d]pyrimidin-7(8H)-one
15334	0.2930183015	N(alpha)-methyl-L-tryptophan
6758	0.2930127034	mephobarbital
28283	0.2929737231	capsidiol
16828	0.2929729888	L-tryptophan
15605	0.2929446545	(2S)-flavan-4-ol
49109	0.2929420370	D-dopachrome
27858	0.2929139348	precorrin-6Y
51033	0.2928931762	myxopyronin A
16965	0.2928816835	2,3-dihydrogossypetin
35631	0.2928633022	yohimban
27865	0.2928417792	fucosterol
1949	0.2928417792	4alpha-methylzymosterol
18378	0.2928417792	4alpha-methyl-5alpha-cholest-7-en-3beta-ol
19812	0.2928417792	24-methylenecholesterol
28623	0.2928417792	campesterol
5568	0.2928282833	guattegaumerine
17405	0.2928133737	4-pyridoxic acid
52388	0.2927481702	zymosterol intermediate 1a
52317	0.2927290388	thalianol
15363	0.2926902314	N-acetylindoxyl
31236	0.2926852952	aripiprazole
8613	0.2926673394	psilocin
51059	0.2926651641	(R)-3-hydroxy-3-phenylpropionic acid
15558	0.2926075152	15(S)-HETE
34126	0.2926075152	11(R)-HETE
34484	0.2926075152	8(R)-HETE
8024	0.2925976127	perindopril
50238	0.2925953890	4-isopropenyl-7-methyloxepan-2-one
47820	0.2925327226	(1S)-1-hydroxy-23-oxo-24,25,26,27-tetranorcalciol
28927	0.2924471317	sakuranetin
16533	0.2924435551	L-tryptophanamide
28531	0.2923984094	cob(I)yrinic acid a,c diamide
48970	0.2923712360	montelukast nitrile
15617	0.2923529528	(2R,3Z)-phycocyanobilin
47957	0.2923529528	(2R,3E)-phycocyanobilin
28071	0.2922656433	(indol-3-ylacetyl)-myo-inositol 3-L-arabinoside
41928	0.2922347115	3,4-dihydro-5-methylisoquinolinone
18164	0.2922284981	(2S)-2-hydroxyphytanic acid
100241	0.2922241523	1-cyclopropyl-6-fluoro-4-oxo-7-piperazin-1-yl-1,4-dihydroquinoline-3-carboxylic acid
5202	0.2921502103	fustin
7494	0.2921233637	nefazodone
28728	0.2921139235	thromboxane B2
27590	0.2920621101	7-hydroxyflavanone 7-O-beta-D-glucoside
15434	0.2920524517	magnesium 13(1)-hydroxyprotoporphyrin 13-monomethyl ester
2540	0.2920341028	alantolactone
34642	0.2920264177	clavulone I
34644	0.2920264177	clavulone III
34645	0.2920264177	clavulone IV
52429	0.2918965236	propicillin
2624	0.2918960787	amastatin
37924	0.2918911868	atazanavir
15419	0.2918527839	ent-7alpha-hydroxykaur-16-en-19-oic acid
32706	0.2918505533	L-tryptophyl group
19809	0.2918498383	24-epicampesterol
25426	0.2918313135	mugineic acid
6439	0.2917768805	levobunolol hydrochloride
34146	0.2917596212	12(S)-HETE
9391	0.2917521224	talampicillin
8885	0.2917463934	rocuronium bromide
39118	0.2916932486	(+)-trans-allethrin
52793	0.2916832207	ATTO 495-2(1+)
39159	0.2916566444	(S)-trichostatic acid
16959	0.2916314830	albendazole S-oxide
32200	0.2916152539	tetracenomycin B3
32204	0.2916152539	tetracenomycin E
27823	0.2916113405	(5-hydroxyindol-3-yl)acetic acid
5542	0.2915617075	grayanotoxin I
36100	0.2915589453	(S)-isoflavan
47943	0.2915558727	aniracetam
15717	0.2915218212	4beta-(hydroxymethyl)-4alpha-methyl-5alpha-cholest-7-en-3beta-ol
15567	0.2915181179	(1S,4S)-4-hydroxy-3-oxocyclohexane-1-carboxylic acid
28969	0.2915032646	N,N-dimethyltryptamine
16428	0.2914535705	4-coumaroylshikimic acid
51786	0.2914362927	ATTO 425-7
52262	0.2914202599	sodium-binding benzofuran isophthalate
51024	0.2913940783	metixene
15982	0.2913672320	cob(I)alamin
16304	0.2913672320	cob(II)alamin
233	0.2913659131	(4S,7R)-4-isopropenyl-7-methyloxepan-2-one
18185	0.2913456186	gamma-tocopherol
47771	0.2913456186	beta-tocopherol
47772	0.2913456186	delta-tocopherol
16373	0.2912517539	(S)-3-(imidazol-5-yl)lactic acid
3534	0.2912492685	cephalexin
27851	0.2912397838	keto-neuraminic acid
27165	0.2911794312	tryptophano group
31746	0.2911609909	kainic acid
17640	0.2911579430	3-(indol-3-yl)pyruvate
3547	0.2911578292	cephradine
17281	0.2911023701	2-deoxy-D-ribono-1,4-lactone
51282	0.2909617509	2-amino-2,3,7-trideoxy-D-lyxo-hept-6-ulosonic acid
20013	0.2909495839	3-epi-3-hydroxymugineic acid
38158	0.2909495839	3-hydroxymugineic acid
38159	0.2909495839	3-epi-3-hydroxy-2'-deoxymugineic acid
17601	0.2909409290	6,7-dimethyl-8-(1-D-ribityl)lumazine
39119	0.2909093987	(+)-trans-(R)-allethrin
50148	0.2908955865	fenpropimorph
50515	0.2908953898	24-hydroxycholesterol
1296	0.2908953898	20-hydroxycholesterol
1301	0.2908953898	(22S)-22-hydroxycholesterol
16455	0.2908953898	4,4-dimethyl-5alpha-cholest-7-en-3beta-ol
42977	0.2908953898	25-hydroxycholesterol
27623	0.2908541127	4-{[(2-amino-4-hydroxypteridin-6-yl)methyl]amino}benzoic acid
51934	0.2908369766	CBQCA reagent
42229	0.2907262256	(3S)-3-[(2S)-2-amino-3-hydroxybutyl]pyrrolidin-2-one
16487	0.2907163461	benzyl cetraxate
40763	0.2907021907	(R)-albendazole S-oxide
52381	0.2906876649	hexadec-2-enoyl-CoA
27962	0.2906876649	pent-2-enoyl-CoA
32732	0.2906204390	tryptophan residue
6723	0.2906039653	megestrol acetate
36238	0.2905618513	5beta-cholanic acid
36239	0.2905618513	5alpha-cholanic acid
32712	0.2905547745	L-tryptophanyl radical
32710	0.2905547745	1-L-tryptophano group
18315	0.2905518875	pyrroloquinoline quinone
48492	0.2905511758	methyl N-(tert-butoxycarbonyl)-3-[2-(2,6-dichlorophenyl)-4-(phenylsulfanyl)-1,2,3,4,4a,8a-hexahydro-6-quinolyl]alaninate
35862	0.2905249377	bacitracin A
401782	0.2905114983	(2S,4S,5R)-2-isobutyl-5-(2-thienyl)-1-[4-(trifluoromethyl)benzoyl]pyrrolidine-2,4-dicarboxylic acid
539940	0.2904616169	1-[(6-chloronaphthalen-2-yl)sulfonyl]-4-[(1-pyridin-4-ylpiperidin-4-yl)carbonyl]piperazine
15574	0.2904193227	nuatigenin
50421	0.2904158626	cyprinol
9753	0.2903791072	troglitazone
31205	0.2903418341	amlexanox
28344	0.2903206787	5,6beta-epoxy-5alpha-cholestan-3beta-ol
46430	0.2903194327	(-)-alpha-tocopherol
50680	0.2902998864	methotrexate(1-)
27596	0.2902797518	N(pros)-methyl-L-histidine
50599	0.2902797518	N(tele)-methyl-L-histidine
52084	0.2902742612	Indo-1 dye
49840	0.2902613977	purvalanol B
52489	0.2902462805	cobalt-precorrin-5B
28429	0.2902436348	(+)-dihydromyricetin
17406	0.2902286117	3-(imidazol-5-yl)pyruvic acid
19274	0.2902233501	2'-deoxymugineic acid
46659	0.2901866862	ipratropium bromide
5834	0.2901740734	hyperforin
460437	0.2901629266	5-{[4-(9H-fluoren-9-yl)piperazin-1-yl]carbonyl}-1H-indole
17172	0.2901525931	2'-deoxyguanosine
48273	0.2901140067	rizatriptan
15387	0.2900958098	(+)-cis-sabinol
16777	0.2900926694	berbamunine
44492	0.2900505302	(1,8-dihydroxy-9,10-dioxo-9,10-dihydroanthracen-2-yl)acetic acid
17823	0.2900392133	calcitriol
9939	0.2900066254	vecuronium
37419	0.2899996130	12-hydroxyjasmonic acid 12-O-beta-D-glucoside
38937	0.2899991367	aminopurvalanol
23929	0.2899762391	episterol
17500	0.2899762391	7alpha-hydroxycholesterol
34310	0.2899762391	(24S)-24-hydroxycholesterol
42989	0.2899762391	7beta-hydroxycholesterol
50516	0.2899762391	(24R)-24-hydroxycholesterol
48635	0.2899448526	fumagillin
26533	0.2899395368	reticuline
49668	0.2898719212	gefitinib
50375	0.2898655995	dihydromethanophenazine
16754	0.2897745556	4-carboxymethyl-3-methylbut-2-en-1,4-olide
38152	0.2897207525	(-)-11-hydroxy-9,10-dihydrojasmonic acid
17129	0.2897117044	(S)-scoulerine
46486	0.2897093045	(3R,5R)-5-amino-3-methyl-D-proline
50749	0.2896799158	calcipotriol
17926	0.2896768142	hydrogenobyrinic acid
268471	0.2896710934	N-[4-(2-methylimidazo[1,2-a]pyridin-3-yl)pyrimidin-2-yl]acetamide
50697	0.2896230748	minocycline hydrochloride
28940	0.2896089672	calciol
33237	0.2896089672	vitamin D4
48700	0.2895980292	5beta-cholestane-3alpha,7alpha,24-triol
17703	0.2895754319	26-hydroxycholesterol
27650	0.2895579495	5,6,7,8-tetrahydrofolyl-L-glutamic acid
28624	0.2895579495	tetrahydrofolyl-(Glu)n
48020	0.2895493036	(2R)-7-hydroxyflavanone
15979	0.2895038085	1-benzyl-2-methyl-1,2,3,4-tetrahydroisoquinoline
28327	0.2894779905	naringenin 7-O-beta-D-glucoside
28164	0.2894561412	5,6beta-epoxy-5beta-cholestan-3beta-ol
49305	0.2894561412	5,6alpha-epoxy-5alpha-cholestan-3beta-ol
15424	0.2894109767	dihydroclavaminic acid
50110	0.2894029925	isopiperitenone
38927	0.2893882670	pelitinib
41617	0.2893305347	(S)-1-(2,5-xylyloxy)-3-morpholinopropan-2-ol
28412	0.2893155927	eriodictyol
28821	0.2893061498	piperine
28062	0.2892824109	2-deoxy-2,3-dehydro-N-acetylneuraminic acid
7809	0.2892621384	oxacillin
50422	0.2892503544	5alpha-cyprinol
17216	0.2892374476	oxidized Cypridina luciferin
16352	0.2892044042	4-hydroxy-1-pyrroline-2-carboxylic acid
36799	0.2891778743	campestanol
27630	0.2891356817	precorrin-5
2366	0.2891170674	absinthin
50517	0.2890903667	7alpha,24-dihydroxycholesterol
37623	0.2890903667	7alpha,25-dihydroxycholesterol
3479	0.2890773923	cefadroxil
3079	0.2890659713	betanidin
18145	0.2890278421	(+)-alpha-tocopherol
37941	0.2890242749	clopidogrel
17099	0.2890022866	aspulvinone H
31654	0.2889901406	gliclazide
53781	0.2889783395	almotriptan malate
17243	0.2889452263	mono(2-ethylhexyl) phthalate
15580	0.2889252889	(2E,6E,10R,11S)-10,11-epoxy-3,7,11-trimethyltrideca-2,6-dienoic acid
28047	0.2889124687	5beta-cholestane-3alpha,7alpha-diol
31542	0.2889124687	epidihydrocholesterin
36162	0.2889116859	hematoporphyrin
52717	0.2889088439	bortezomib
2623	0.2888908972	amaryllisine
23325	0.2888086850	clavicipitic acid
17734	0.2887408966	(6aR,10Z,11aS,11bR)-10-(1-hydroxyethylidene)-7,7-dimethyl-6a,7,11a,11b-tetrahydro-6H-pyrrolo[1',2':2,3]isoindolo[4,5,6-cd]indole-9,11(2H,10H)-dione
7478	0.2887405940	naratriptan
92	0.2887341528	(-)-hygrine
52313	0.2887318519	tetramethylrhodamine phalloidin
28562	0.2887274098	farnesoyl-CoA
486854	0.2887193612	6-[4-(methylsulfonyl)phenyl]-5-[4-(2-piperidin-1-ylethoxy)phenoxy]naphthalen-2-ol
18471	0.2886969977	(-)-11-hydroxy-9,10-dihydrojasmonic acid 11-beta-D-glucoside
15472	0.2886932895	anthranilyl-CoA
2360	0.2886720549	abacavir
16718	0.2886575377	(S)-reticuline
16411	0.2886554604	indole-3-acetic acid
42654	0.2886492373	formycin B
15877	0.2886395185	L-lupinate
29109	0.2886276441	(+-)-5-[3-(tert-butylamino)-2-hydroxypropoxy]-1,2,3,4-tetrahydro-1-naphthol
32724	0.2886004831	D-tryptophanyl radical cation
52118	0.2885898203	HCK-123 dye
15937	0.2885692615	trans-5-O-(4-coumaroyl)-D-quinic acid
41509	0.2885673911	cholesteryl linoleate
52608	0.2885668189	2-hydroxy-N'-propionylbenzohydrazide
52670	0.2885668189	N'-hexanoyl-2-hydroxybenzohydrazide
6827	0.2885272753	methicillin
7447	0.2885272753	nafcillin
32719	0.2885132465	D-tryptophano group
50243	0.2884660716	7-isopropyl-4-methyloxepan-2-one
17772	0.2884588547	(S)-tetrahydrocolumbamine
6993	0.2884488072	montelukast sodium
3651	0.2884062944	chlorprothixene
32520	0.2883912123	N(pros)-D-histidino group
8925	0.2883882075	ryanodine
5957	0.2883535083	ipratropium bromide hydrate
28540	0.2883200051	5beta-cholestane-3alpha,7alpha,26-triol
31776	0.2882981594	lisuride maleate
37451	0.2882696336	3alpha-hydroxy-5beta-androstan-17-one 3-glucosiduronic acid
16521	0.2882589617	lanosterol
415381	0.2882499056	N-({4'-[(1-benzofuran-2-ylcarbonyl)amino]biphenyl-4-yl}sulfonyl)-L-valine
37640	0.2882359099	(24S)-7alpha,24-dihydroxycholesterol
50518	0.2882359099	(24R)-7alpha,24-dihydroxycholesterol
50681	0.2882354921	methotrexate(2-)
188376	0.2882350921	4-[(4-methylpiperazin-1-yl)methyl]-N-{3-[(4-pyridin-3-ylpyrimidin-2-yl)amino]phenyl}benzamide
16490	0.2882216505	S-adenosyl-4-methylthio-2-oxobutanoate
9605	0.2882198807	tirofiban
47993	0.2881862271	N,N-dihydroxy-L-tryptophan
37005	0.2881855090	(3S,5R)-1-pyrroline-3-hydroxy-5-carboxylic acid
20761	0.2881460519	6alpha-hydroxycampestanol
130354	0.2881017726	N-{[5-(1-benzofuran-2-yl)thiophen-2-yl]methyl}-N-[(2,4-dichlorophenyl)carbonyl]-L-phenylalanine
48352	0.2880648350	(S)-1-benzyl-2-methyl-1,2,3,4-tetrahydroisoquinoline
29955	0.2879512895	D-tryptophan residue
28832	0.2879489340	androsterone 3-glucosiduronic acid
47214	0.2879401658	(23S)-23,25-dihydroxycalciol
47824	0.2879401658	(1S)-1-hydroxy-23,24-didehydro-25,26,27-trinorcalciol
15600	0.2879113489	(+)-catechin
51141	0.2878716129	alfuzosin
28171	0.2878428075	5-hydroxytryptophan
18323	0.2878211098	anserine
37049	0.2878025968	(S)-3-hydroxyhexanoic acid
17697	0.2878014256	N-acetylserotonin
17663	0.2877979219	(R)-3-[(R)-3-hydroxybutanoyloxy]butanoic acid
48728	0.2877935794	5beta-cholestane-3alpha,7alpha,12alpha,24-tetrol
490877	0.2877726815	9-(2,3-dideoxy-beta-D-ribofuranosyl)-1,9-dihydro-6H-purin-6-one
3210	0.2877710036	bufotenin
28669	0.2877706846	bacitracin
18431	0.2877704087	7alpha,26-dihydroxycholesterol
142075	0.2877391365	(3R,4R)-4-{4-[3-(benzyloxy)propoxy]phenyl}-3-(naphthalen-2-ylmethoxy)piperidine
505779	0.2876692019	6-(2,4-diamino-6-ethylpyrimidin-5-yl)-4-(3-methoxypropyl)-2,2-dimethyl-2H-1,4-benzoxazin-3(4H)-one
17770	0.2876233061	1-hydroxy-2-(beta-D-glucosyloxy)-9,10-anthraquinone
187483	0.2876220241	benzyl [(1S)-1-{[2-({2-[(1S)-1-{[(benzyloxy)carbonyl]amino}-3-methylbutyl]-1,3-thiazol-4-yl}carbonyl)hydrazino]carbonyl}-3-methylbutyl]carbamate
48414	0.2876206262	(1R,2S,3S,4S)-4-formyl-2-methoxy-3-[(2E)-6-methylhept-2-en-2-yl]cyclohexyl (2E)-3-(4-methoxyphenyl)acrylate
48269	0.2876172722	(-)-cis-clavicipitic acid
36412	0.2876116191	19-norandrosterone
35638	0.2875931661	18-oxayohimban
36999	0.2875690368	perillic acid
9629	0.2875390279	tomatidine
52364	0.2875257703	2-acetylnaphthalene
18356	0.2875112147	pyrroloquinoline quinol
17508	0.2874766985	7,8-dihydroxykynurenic acid
17328	0.2874516453	N(6)-[(indol-3-yl)acetyl]-L-lysine
32733	0.2874461189	tryptophanyl radical residue
18364	0.2874308409	14-demethyllanosterol
28113	0.2874308409	24,25-dihydrolanosterol
18208	0.2874303379	benzylpenicillin
34300	0.2874279979	2-naphthoyl-CoA
17041	0.2874277869	(S)-N-methylcoclaurine
8772	0.2874087450	raloxifene
11614	0.2874080403	2-methylbut-2-enoyl-CoA
33534	0.2873996417	N,N'-(9-{[4-(dimethylamino)phenyl]amino}acridine-3,6-diyl)bis(3-pyrrolidin-1-ylpropanamide)
331573	0.2873996234	3-(2,4-dioxo-2,3,4,5,6,7-hexahydro-1H-cyclopenta[d]pyrimidin-1-yl)-L-alanine
52154	0.2873983667	benzylpenicillin procaine
53667	0.2873738842	cefadroxil monohydrate
48731	0.2873617621	5beta-cholestane-3alpha,7alpha,24,26-tetrol
33070	0.2873519998	indole-3-butyric acid
37250	0.2873518504	(S)-3-hydroxypalmitic acid
424960	0.2873461704	1-{4-[3-(2-methoxybenzyloxy)propoxy]phenyl}-6-(1,2,3,4-tetrahydroquinolin-7-yloxymethyl)piperazin-2-one
16367	0.2873342264	N(tele)-methyl-L-histidine residue
43903	0.2873342264	N(pros)-methyl-L-histidine residue
2538	0.2872582733	alangiside
34597	0.2872487544	(3S,5R,6S)-5,6-epoxy-3-hydroxy-5,6-dihydro-12'-apo-beta-caroten-12'-al
50251	0.2872365957	(4R,7R)-7-isopropyl-4-methyloxepan-2-one
50438	0.2872163386	phenprocoumon
53768	0.2871914831	(R)-acenocoumarol
50862	0.2871875186	azinomycin B
37066	0.2871487562	4-{[(2-amino-4-oxo-1,4-dihydropteridin-6-yl)methyl]amino}benzoic acid
43562	0.2870927515	dihydrokainic acid
31348	0.2870785804	capecitabine
16496	0.2869820973	5beta-cholestane-3alpha,7alpha,12alpha-triol
8713	0.2869492395	quinapril
52447	0.2869232029	tetrahydrodictyopterin
28629	0.2868982684	precorrin-8X
32522	0.2868532349	D-histidyl group
48026	0.2868224376	(2S)-dihydrotricetin
48040	0.2867946723	2,3-dihydroflavon-3-ol
15486	0.2867727973	3-methylbut-2-enoyl-CoA
32202	0.2867720116	tetracenomycin D3
33024	0.2867467164	H4atta
28934	0.2867455182	vitamin D2
3061	0.2867420999	bepridil
48491	0.2867214452	methyl N-(tert-butoxycarbonyl)-3-[2-(2,6-dichlorophenyl)-6-quinolyl]alaninate
37753	0.2867143751	pseudooxynicotine
20651	0.2866886074	5alpha-ergosta-7,22-dien-3beta-ol
9122	0.2866738140	sertindole
31085	0.2866078598	2-methylserotonin
52022	0.2865978224	taurohyocholic acid
267995	0.2865851352	1-(5-tert-butyl-2-p-tolyl-2H-pyrazol-3-yl)-3-[4-(2-morpholin-4-ylethoxy)naphthalen-1-yl]urea
16213	0.2865629984	coformycin
16031	0.2865016866	indole-3-acetamide
37842	0.2864778394	5-chloroindole-3-acetic acid
37844	0.2864778394	7-chloroindole-3-acetic acid
39085	0.2864770191	linkable pelitinib analogue
50159	0.2864482264	canrenoate
28689	0.2864429639	3beta-hydroxyandrost-5-en-17-one
26863	0.2864314520	teasterone
202385	0.2863988998	4-chlorophenyl methyl{trans-4-[4-(piperidin-1-ylmethyl)phenyl]cyclohexyl}carbamate
617393	0.2863810322	1-[3-(4-carboxypiperidin-1-yl)-3-deoxy-beta-D-arabinofuranosyl]pyrimidine-2,4(1H,3H)-dione
8768	0.2863579157	rabeprazole
572329	0.2863377066	N,N'-bis(3-methylbenzyl)pyrimidine-4,6-dicarboxamide
27513	0.2863260390	precorrin-6X
15408	0.2863042850	(-)-isopiperitenone
51896	0.2863026177	C545T
17469	0.2862991815	N-adenylylanthranilic acid
101853	0.2862949161	gemifloxacin
17978	0.2862938244	5-hydroxy-6-methylpyridine-3,4-dicarboxylic acid
50117	0.2862798374	phenylglyoxylyl-CoA
186481	0.2862273131	2-{(2E)-1-benzyl-3-[2-chloro-5-(2,4-diamino-6-ethylpyrimidin-5-yl)phenyl]triaz-2-en-1-yl}ethyl acetate
53335	0.2861646225	(S)-3-hydroxy-3-methyl-2-oxopentanoic acid
27882	0.2861498069	(S)-colchicine
53026	0.2861354316	(5S,6S)-di-HETE
8357	0.2861025996	pramocaine
31527	0.2860978846	dydrogesterone
39391	0.2860881718	prallethrin
3491	0.2860714523	cefonicid
415611	0.2860142054	(1R)-2,2-dimethyl-1-({5-[4-(trifluoromethyl)phenyl]-1,3,4-oxadiazol-2-yl}methyl)propyl (1S)-1-{oxo[(2-oxo-1,3-oxazolidin-3-yl)amino]acetyl}pentylcarbamate
18146	0.2860136277	(R)-canadine
6151	0.2860087117	(3R,5S)-1-pyrroline-3-hydroxy-5-carboxylic acid
209055	0.2859901197	(2S,3R)-3-(4-hydroxyphenyl)-2-[4-(2-piperidin-1-ylethoxy)phenyl]-2,3-dihydro-1,4-benzoxathiin-6-ol
46117	0.2859548924	1H-benzimidazole-2-carboxylic acid
27581	0.2859496294	7-hydroxy-6-methyl-8-D-ribityllumazine
47951	0.2859494641	primary fluorescent chlorophyll catabolite
37055	0.2859492382	4-{[(2-amino-4-oxo-3,4-dihydropteridin-6-yl)methyl]amino}benzoic acid
3793	0.2859414848	cobalt-precorrin-5
3375	0.2858636528	capsanthin
3378	0.2858636528	capsorubin
15478	0.2858488150	2-methylcrotonoyl-CoA
4850	0.2858468197	eschscholtzidine
15520	0.2857740919	cyclohexa-1,5-diene-1-carbonyl-CoA
38452	0.2857726868	tebufenozide
16900	0.2857668291	chlorophyllide a
18002	0.2857447814	(-)-secologanin
16252	0.2857113661	6-methoxymellein
51940	0.2857105369	coumarin 504
202576	0.2857060441	6-{[3-(4-bromophenyl)-1-benzofuran-6-yl]oxy}-N-methyl-N-prop-2-en-1-ylhexan-1-amine
16790	0.2856933690	15,16-dihydrobiliverdin
28824	0.2856567849	phytosterol
16021	0.2856531261	oleandomycin 2'-O-phosphate
17294	0.2856450057	4,21-dehydrogeissoschizine
48732	0.2856221089	5beta-cholestane-3alpha,7alpha,12alpha,24,26-pentol
2999	0.2856057869	bayogenin 3-O-cellobioside
37658	0.2854969962	oleanolic acid 3-O-beta-D-glucosiduronic acid
20000	0.2854941610	3-dehydroteasterone
20710	0.2854941610	3-dehydro-6-deoxoteasterone
34496	0.2854856647	9(S)-HODE
15576	0.2854846377	(24R)-24-methylcycloart-25-en-3beta-ol
37374	0.2854666280	(S)-3-hydroxytetradecanoic acid
36161	0.2854554681	hematin
6498	0.2854503714	lipoxin A4
6499	0.2854503714	lipoxin B4
49261	0.2854144019	3-hydroxycyclohexa-1,5-diene-1-carbonyl-CoA
52167	0.2854043086	hydrabamine dihydrochloride
2255	0.2853977120	7-aminocephalosporanic acid
18106	0.2853867651	deacetylipecoside
39723	0.2853680829	2'-deoxy-2-fluoroadenosine
27969	0.2853581219	mesaconyl-CoA
53161	0.2853563860	(3R)-3-hydroxy-12'-apo-beta-carotenal
50202	0.2853299392	naringenin
2791	0.2853104376	aprobarbital
9073	0.2853104376	secobarbital
52013	0.2852785722	levochlorpheniramine
52693	0.2852765873	BODIPY TR-X phallacidin
38912	0.2852684143	Ro 31-8220
28307	0.2852639261	precorrin-3A
39637	0.2852567041	(1S)-2-[(2S,5R)-2-(aminomethyl)-5-prop-1-yn-1-ylpyrrolidin-1-yl]-1-cyclopentyl-2-oxoethanamine
27482	0.2852493524	(R)-coclaurine
28658	0.2852493524	(R)-norreticuline
47600	0.2852410337	purvalanol A
212	0.2852027884	(3S)-3-isopropenyl-6-oxoheptanoyl-CoA
29004	0.2852027884	(3R)-3-isopropenyl-6-oxoheptanoyl-CoA
35030	0.2851693724	trimipramine maleate
35288	0.2851669576	all-trans-violaxanthin
35305	0.2851669576	9-cis-violaxanthin
17614	0.2851646106	5-methyltetrahydropteroyltri-L-glutamic acid
36330	0.2851591797	senecionan
14261	0.2851021875	feruloyl-CoA
9416	0.2850881680	(+)-taxifolin 3-O-acetate
15596	0.2850442735	sinapoyl (S)-malate
3542	0.2850404440	cephalothin sodium
41774	0.2850354300	tamoxifen
4846	0.2850175422	erythromycin estolate
17780	0.2850004180	5-hydroxy-L-tryptophan
15821	0.2849730264	5-hydroxy-6-methylpyridine-3-carboxylic acid
16437	0.2849491127	N-acetyl-L-histidine
18023	0.2849426906	sirohydrochlorin
468691	0.2849377288	3-{[2-(1H-benzimidazol-1-yl)-6-{[2-(diethylamino)ethyl]amino}pyrimidin-4-yl]amino}-4-methylphenol
3605	0.2849102285	chloramphenicol palmitate
2437	0.2848956930	acronycine
17381	0.2848823626	porphobilinogen
47899	0.2848531169	red chlorophyll catabolite
10723	0.2848495839	trans-dec-2-enoyl-CoA
28387	0.2848495839	(2-trans,6-cis)-dodeca-2,6-dienoyl-CoA
51770	0.2848482708	sultamicillin
48472	0.2848445342	methyl N-(2,6-dichlorobenzoyl)-3-[2-(2,6-dichlorophenyl)-6-quinolyl]alaninate
47818	0.2848392142	(1S)-1,23-dihydroxy-24,25,26,27-tetranorcalciol
29473	0.2848337605	2-hydroxy-4-isopropenylcyclohexane-1-carbonyl-CoA
27748	0.2848253996	D-ribosylnicotinic acid
8614	0.2848231572	psilocybin
16673	0.2848115530	protochlorophyllide
36177	0.2847909640	cytoporphyrin
50931	0.2847886672	(Z)-chlorprothixene
17278	0.2847524559	5beta-cholestane-3alpha,7alpha,12alpha,26-tetrol
50108	0.2847524559	5alpha-cholane-3alpha,7alpha,12alpha,24-tetrol
28258	0.2847196906	vomifoliol
51812	0.2847141297	ATTO 520-2
48295	0.2846970622	alpha-methylserotonin
35671	0.2846871103	porphyra-334
414409	0.2846680292	(3S,8aS)-3-(4-hydroxybenzyl)hexahydropyrrolo[1,2-a]pyrazine-1,4-dione
17938	0.2846648441	5alpha-ergosta-7,22-diene-3beta,5-diol
15513	0.2846215883	acryloyl-CoA
37594	0.2845877624	N-(2-chloroethyl)-N'-(6-chloro-2-methoxyacridin-9-yl)-N-ethylpropane-1,3-diamine
37100	0.2845573555	(S)-3-hydroxyoctanoic acid
36081	0.2845142701	kopsan
15471	0.2845046722	trans-dodec-2-enoyl-CoA
39485	0.2844656049	fkb-001
27947	0.2843836363	D-histidine
17846	0.2843827142	(S)-naringenin
50186	0.2843783745	pamoic acid
15488	0.2843442260	trans-3-methylglutaconyl-CoA
4511	0.2843035383	dicloxacillin
7798	0.2842639680	oseltamivir
15608	0.2842606583	(2S,3S)-2-hydroxytridecane-1,2,3-tricarboxylic acid
29023	0.2842595707	(-)-stercobilin
27754	0.2842570731	methacrylyl-CoA
43415	0.2841709799	dexibuprofen
27721	0.2841641848	trans-tetradec-2-enoyl-CoA
15509	0.2841517652	2-succinylbenzoyl-CoA
50246	0.2841122138	1-hydroxylimonen-2-one
48022	0.2840875356	3'-hydroxyflavanone
472164	0.2840865950	(4R,5R)-5-amino-1-[2-(1,3-benzodioxol-5-yl)ethyl]-4-(2,4,5-trifluorophenyl)piperidin-2-one
50682	0.2840316095	methotrexate monosodium
519197	0.2840051296	N-cyclopropyl-4-[4-(3,4-dichlorophenyl)-2-(1-methylpiperidin-4-yl)-1-propyl-1H-imidazol-5-yl]pyrimidin-2-amine
36337	0.2839906254	strychnidine
16029	0.2839885145	N(alpha),N(alpha)-dimethyl-L-histidine
8025	0.2839520096	perindopril erbumine
16641	0.2839388573	ethyl (R)-3-hydroxyhexanoate
26711	0.2839307466	sodium cholate
53111	0.2838877752	3-acetyl-7-beta-D-glucopyranosyloxycoumarin
15503	0.2838788963	2,3-didehydropimeloyl-CoA
1294	0.2838765693	(20R,22R)-20,22-dihydroxycholesterol
16050	0.2838699020	N-acetylisatin
48938	0.2838360474	(25S)-5beta-cholestane-3alpha,7alpha,12alpha,26-tetrol
48939	0.2838360474	(25R)-5beta-cholestane-3alpha,7alpha,12alpha,26-tetrol
39086	0.2837903814	linkable Ro 320-1195 analogue
27771	0.2837733780	16alpha-hydroxydehydroepiandrosterone
4814	0.2837493758	eprosartan
49156	0.2837478335	(6S)-vomifoliol
15474	0.2837452091	2-furoyl-CoA
438981	0.2837359077	(11S)-8-chloro-11-[1-(methylsulfonyl)piperidin-4-yl]-6-piperazin-1-yl-11H-benzo[5,6]cyclohepta[1,2-b]pyridine
36793	0.2837297458	(S)-bupropion
37371	0.2837287626	(S)-3-hydroxydecanoic acid
39084	0.2837273341	linkable gefitinib analogue
9536	0.2837141391	thiamylal
10329	0.2837061754	alpha-ribazole
50189	0.2836866785	deptropine
52423	0.2836692669	(S)-3-hydroxyhexacosanoic acid
51608	0.2836635621	yakima yellow phosphoramidite
35651	0.2836549164	cevane
16020	0.2836504536	1-methyladenosine
7931	0.2836439339	paricalcitol
37595	0.2835733535	quinacrine mustard
34361	0.2835631058	4'-hydroxyflavanone
34483	0.2835631058	7-hydroxyflavanone
28777	0.2835631058	liquiritigenin
34471	0.2835631058	6-hydroxyflavanone
27458	0.2835357720	3alpha,7alpha,12alpha,24-tetrahydroxy-5beta-cholestan-26-oyl-CoA
28557	0.2835335574	cyclohexane-1-carbonyl-CoA
49566	0.2835156943	cloxacillin
441648	0.2835049772	4-({5-[(4-aminocyclohexyl)amino][1,2,4]triazolo[1,5-a]pyrimidin-7-yl}amino)benzenesulfonamide
52975	0.2834961461	trans-hexacos-2-enoyl-CoA
28230	0.2834713354	hesperetin
46898	0.2834238072	cholesteryl oleate
46902	0.2834238072	cholesteryl elaidate
171072	0.2834209011	3-(5-amino-7-hydroxy-2H-[1,2,3]triazolo[4,5-d]pyrimidin-2-yl)-N-(2-{[2-(hydroxymethyl)phenyl]sulfanyl}benzyl)benzamide
8277	0.2834170369	podocarpic acid
53175	0.2833899335	13-apo-beta-carotenone
32725	0.2833572247	D-tryptophanyl radical residue
16630	0.2833514878	3-dehydroshikimate
48298	0.2833459939	(R)-alpha-methylserotonin
6682	0.2833084444	mangiferin
17319	0.2833044898	5'-deoxyadenosine
48023	0.2832569615	(2S)-3'-hydroxyflavanone
343703	0.2832325364	(4S)-1-[(4-butoxyphenyl)sulfonyl]-N-hydroxy-4-[(methylsulfonyl)amino]-D-prolinamide
15484	0.2832019056	3-hydroxybenzoyl-CoA
15500	0.2832019056	4-hydroxybenzoyl-CoA
28576	0.2831690423	2,6-dihydroxycyclohexane-1-carbonyl-CoA
39157	0.2831222334	trichostatic acid
15439	0.2830853757	coproporphyrinogen III
28607	0.2830853757	coproporphyrinogen I
52551	0.2830746525	stichloroside C1
30305	0.2830583195	N-methylanthraniloyl-CoA
32817	0.2830451737	keto-3-deoxy-D-manno-octulosonic acid
50275	0.2830270797	esomeprazol
8898	0.2830149240	rotenonone
53702	0.2829870067	benzylpenicilloyl group
783	0.2829731694	(20R)-17alpha,20-dihydroxycholesterol
50602	0.2829585691	precorrin-2
27017	0.2829571311	desmethyl tocotrienol
33270	0.2829571311	alpha-tocotrienol
33275	0.2829571311	beta-tocotrienol
33276	0.2829571311	delta-tocotrienol
33277	0.2829571311	gamma-tocotrienol
50106	0.2829528321	5beta-scymnol
15414	0.2829459954	S-adenosyl-L-methionine
429931	0.2829288979	N(7)-butyl-N(2)-(5-chloro-2-methylphenyl)-5-methyl[1,2,4]triazolo[1,5-a]pyrimidine-2,7-diamine
171408	0.2829070927	3-(5-amino-7-hydroxy-2H-[1,2,3]triazolo[4,5-d]pyrimidin-2-yl)benzoic acid
36210	0.2828905195	(S)-3-hydroxylauric acid
36215	0.2828905195	(S)-4-hydroxylauric acid
36926	0.2828448153	but-2-enoyl-CoA
28935	0.2828448153	(E)-hexadec-2-enoyl-CoA
38160	0.2828370011	3''-deamino-3''-oxonicotianamine
28356	0.2828281483	beta-santonin
15802	0.2828230503	alpha,beta-didehydrotryptophan
17290	0.2828016265	(S)-3-hydroxybutyric acid
8459	0.2827598862	promazine
28168	0.2827546789	6-oxocyclohex-1-ene-1-carbonyl-CoA
16817	0.2827251858	trans-4-hydroxycyclohexanecarboxylic acid
38504	0.2827011986	furathiocarb
10056	0.2827001824	xanomeline
16990	0.2826887107	bilirubin
25208	0.2826887107	mesobilirubin
29026	0.2826887107	urobilinogen
51461	0.2826448721	SYBR Green I
41965	0.2826158808	(2S)-4'-hydroxyflavanone
16415	0.2826150943	protopine
15479	0.2825939573	isobutyryl-CoA
542194	0.2825761360	(3R,4S)-1-[(4-amino-5H-pyrrolo[3,2-d]pyrimidin-7-yl)methyl]-4-[(methylsulfanyl)methyl]pyrrolidin-3-ol
48483	0.2825722626	methyl N-(tert-butoxycarbonyl)-3-(2-phenoxy-6-quinolyl)alaninate
2443	0.2825689625	actinidine
504070	0.2825302241	5'-O-[(R)-hydroxy({(S)-hydroxy[2-(4-hydroxy-6-methoxy-7-methyl-3-oxo-1,3-dihydro-2-benzofuran-5-yl)ethoxy]phosphoryl}methyl)phosphoryl]adenosine
32726	0.2825145095	D-tryptophanyl radical cation residue
51044	0.2824980296	tegaserod maleate
1890	0.2824377678	4-methoxyglucobrassicin
9445	0.2823872278	terazosin
16299	0.2823644289	dehydrocoformycin
48459	0.2823354843	N-(2,6-dichlorobenzoyl)-3-[2-(2,6-dichlorophenyl)-6-quinolyl]alanine
33440	0.2823193613	(R)-S-adenosyl-L-methionine
33442	0.2823193613	(S)-S-adenosyl-L-methionine
10650	0.2823171459	sumatriptan
16330	0.2823150030	17beta-hydroxy-5alpha-androstan-3-one
27487	0.2822995151	3-(imidazol-5-yl)lactic acid
32585	0.2822879346	4-hydroxynon-2-enal
17335	0.2822828806	4-O-beta-D-glucosyl-4-coumaric acid
15976	0.2822693391	3-indoleglycolaldehyde
18052	0.2822641147	loganate
34491	0.2822335867	8-(5-hexylfuran-2-yl)octanoic acid
15618	0.2822318943	(3Z)-phycoerythrobilin
15619	0.2822318943	(3Z)-phytochromobilin
53159	0.2822306519	(3R)-3-hydroxy-8'-apo-beta-carotenal
53652	0.2822193651	cefamandole(1-)
9943	0.2822175233	venlafaxine
15473	0.2822095723	crotonoyl-CoA
52607	0.2822059590	N'-(3,3-diphenylpropanoyl)-2-hydroxybenzohydrazide
32963	0.2821949898	amidinoproclavaminic acid
31780	0.2821855634	lofepramine hydrochloride
32521	0.2821400358	N(tele)-D-histidino group
4591	0.2821145565	dihydrotachysterol
28169	0.2821040684	2-hydroxycyclohexane-1-carbonyl-CoA
15607	0.2820787537	(2S,3R)-3-hydroxybutane-1,2,3-tricarboxylic acid
30836	0.2820787537	(2R,3S)-2-methylcitric acid
50948	0.2820787537	(2S,3S)-2-methylcitric acid
15499	0.2820734322	4-coumaroyl-CoA
404669	0.2820588696	(2S,3R)-2-(4-{2-[(3S,4S)-3,4-dimethylpyrrolidin-1-yl]ethoxy}phenyl)-3-(4-hydroxyphenyl)-2,3-dihydro-1,4-benzoxathiin-6-ol
404752	0.2820588696	(2S,3R)-2-(4-{2-[(3R,4R)-3,4-dimethylpyrrolidin-1-yl]ethoxy}phenyl)-3-(4-hydroxyphenyl)-2,3-dihydro-1,4-benzoxathiin-6-ol
3438	0.2820499182	carteolol hydrochloride
17748	0.2820466275	thymidine
50679	0.2820198667	methotrexate disodium
27524	0.2820177214	3-(6-hydroxyindol-3-yl)lactate
32197	0.2819950736	tetracenomycin A2
32199	0.2819950736	tetracenomycin B2
28674	0.2819697096	tetrahydrozoline
1865	0.2819512039	4-hydroxyglucobrassicin
16384	0.2819482520	trans-5-O-caffeoyl-D-quinic acid
36183	0.2819033044	ferriheme a
27408	0.2818908898	avenacin A-1
47992	0.2818823640	N-hydroxy-L-tryptophan
31981	0.2818636992	periciazine
23051	0.2818187934	castasterone
28195	0.2818066393	3alpha-hydroxy-5beta-androstan-17-one
231667	0.2818013925	{2-[4-(2-pyrrolidin-1-ylethoxy)phenyl]-1-benzothiophen-3-yl}[6-(2-pyrrolidin-1-ylethoxy)pyridin-3-yl]methanone
52799	0.2818004965	ATTO 590 meta-isomer(1+)
16324	0.2817515635	rifamycin O
267045	0.2817276466	beta-phenyl-D-phenylalanyl-N-(2,5-dichlorobenzyl)-L-prolinamide
9397	0.2817131751	tamoxifen citrate
16835	0.2817106327	3-hexaprenyl-4-hydroxy-5-methoxybenzoic acid
50776	0.2817106327	3-decaprenyl-4-hydroxy-5-methoxybenzoic acid
29489	0.2817091582	4-isopropenyl-2-oxocyclohexane-1-carbonyl-CoA
53600	0.2816993365	benzylpenicillanyl group
16741	0.2816870595	4-(beta-D-glucosyloxy)benzoic acid
48735	0.2816704113	3alpha,7alpha,12alpha,24-tetrahydroxy-5beta-cholestan-26-al
15423	0.2816691631	clavaminic acid
19609	0.2816679234	2-hydroxy-4-(2-oxo-1,3-dihydro-2H-inden-1-ylidene) but-2-enoic acid
31711	0.2816590067	iopamidol
17132	0.2816565053	diethyl (2R,3R)-2-hydroxy-3-methylsuccinate
51816	0.2816116831	ATTO 565 meta-isomer
52080	0.2815989176	fura red
15477	0.2815591351	2-methylbutanoyl-CoA
2673	0.2815022998	amobarbital
3228	0.2815022998	butabarbital
7983	0.2815022998	pentobarbital
50570	0.2814653652	trans-octadec-2-enoyl-CoA
15518	0.2814617205	caffeoyl-CoA
423258	0.2814532489	3-fluoro-N-(1H-indol-5-yl)-5-morpholin-4-ylbenzamide
16550	0.2814337171	xanthommatin
16664	0.2814084285	albendazole
16286	0.2814037369	3beta-hydroxy-4beta-methyl-5alpha-cholest-7-ene-4alpha-carbaldehyde
17747	0.2813971032	bis(2-ethylhexyl) phthalate
35459	0.2813971032	diisononyl phthalate
122	0.2813933610	(-)-usnic acid
36102	0.2813552172	(2R)-flavan
17248	0.2813550348	6-lactoyl-5,6,7,8-tetrahydropterin
16950	0.2813330982	2-dehydro-3-deoxy-L-fuconic acid
397480	0.2813282960	N-methyl-N-[3-(6-phenyl[1,2,4]triazolo[4,3-b]pyridazin-3-yl)phenyl]acetamide
7444	0.2813140344	nadolol
32716	0.2813102008	D-tryptophanate
49178	0.2812821180	2,3-dihydroxy-2,3-dihydrobenzoyl-CoA
37913	0.2812786879	5beta-cyprinol
16608	0.2811724991	5alpha-cholest-8-en-3beta-ol
50586	0.2811724991	9xi-episterol
17168	0.2811724991	5alpha-cholest-7-en-3beta-ol
17340	0.2811610635	cetraxate
51691	0.2811397611	apalcillin
30088	0.2810983283	gibberellin A12
9460	0.2810871110	testolactone
16032	0.2810855637	androsterone
38476	0.2810238718	carbosulfan
15510	0.2810039607	5-hydroxy-2-furoyl-CoA
36099	0.2808979211	neoflavan
52469	0.2808916675	precorrin-1
18446	0.2808857951	(+)-cucurbic acid
520985	0.2808853391	almotriptan
6566	0.2808824549	lunarine
9630	0.2808606779	tomatine
48069	0.2808147993	(R)-5-oxo-2,5-dihydro-2-furylacetic acid
17160	0.2808130862	17alpha-estradiol
464445	0.2808120143	3-{5-[(1R)-1-amino-1-methyl-2-phenylethyl]-1,3,4-oxadiazol-2-yl}-N-[(1R)-1-(4-fluorophenyl)ethyl]-5-[methyl(methylsulfonyl)amino]benzamide
52549	0.2807299530	sordarin
28818	0.2806491837	(24R)-24,25-dihydroxycalciol
47799	0.2806491837	calcitetrol
426841	0.2806482215	N-acetyl-L-phenylalanyl-4-[(5S)-1,1-dioxido-3-oxo-1,2-thiazolidin-5-yl]-L-phenylalaninamide
48288	0.2806417539	7,9-bis(4-bromophenyl)-8H-cyclopenta[a]acenaphthylen-8-one
48034	0.2806231936	cob(III)yrinic acid a,c diamide
27937	0.2806231936	cob(II)yrinic acid a,c diamide
51813	0.2806152362	ATTO 520-3
51909	0.2806040997	2-propionyl-6-dimethylaminonaphthalene
28001	0.2806017212	vancomycin
32978	0.2805673506	(R)-3-phenyllactic acid
15487	0.2805633820	3-isovaleryl-CoA
51341	0.2805633820	pristanoyl-CoA
52159	0.2805622387	N,N-bis(2,4,6-trimethylphenyl)-3,4:9,10-perylenebis(dicarboximide)
15538	0.2805330408	phytanoyl-CoA
5121	0.2805032927	flupenthixol
15658	0.2804986107	7(S),8(S)-DiHODE
9053	0.2804648267	sclareol
17531	0.2804626285	trans-beta-D-glucosyl-2-hydroxycinnamic acid
6925	0.2804241088	microcystin-LR
51941	0.2804199599	coumarin 343
53527	0.2803995651	alpha-tritiated thymidine
52140	0.2803783913	clemizole
15566	0.2803629930	(1S,3R,4S)-3,4-dihydroxycyclohexane-1-carboxylic acid
17157	0.2803245283	trans,trans-2,3,4,5-tetradehydroacyl-CoA
36486	0.2803144496	13-(beta-D-glucosyloxy)docosanoic acid
15604	0.2802872235	(3R)-beta-leucine
17038	0.2802650940	24-methylidene-5alpha-cholest-8-en-3beta-ol
16653	0.2802421851	cycloeucalenol
28317	0.2802411990	3-aminobutanoyl-CoA
32729	0.2802326475	tryptophanyl radical cation
28082	0.2802265726	5alpha-cholestane-3beta,5,6beta-triol
48523	0.2802034949	2-[(2,6-dichlorobenzoyl)oxy]-3-[2-(2,6-dichlorophenyl)-6-quinolyl]propanoic acid
28556	0.2801914778	biochanin A 7-O-(6-O-malonyl-beta-D-glucoside)
17692	0.2801787420	cis-4,5-dihydroxycyclohexa-2,6-diene-1,2-dicarboxylic acid
50111	0.2801743337	deoxycholoyl-CoA
32533	0.2800912801	N(pros)-histidino group
27677	0.2800677885	4-fluorobenzoyl-CoA
[truncated: 13,033 more rows]
