# Supplementary material for: Semantic Similarity for Automatic Classification of Chemical Compounds
Source: PLoS Comput Biol. 2010 Sep 23;6(9):e1000937. doi: 10.1371/journal.pcbi.1000937 (PMC2944781; doi:10.1371/journal.pcbi.1000937)
Supplement: Table S6 — Activity coefficient of every compound in the ChEBI ontology, when the dataset from the estrogen problem is used to train Chym. Only compounds with a structure were considered. (0.66 MB TXT) [file pcbi.1000937.s006.txt]

12256	0.2815767678	7-hydroxyisoflavone
27917	0.2767749345	luteone
27430	0.2750648782	7-O-methylluteone
5262	0.2744895476	galangin
50399	0.2743680820	3',4',7-trihydroxyisoflavone
16400	0.2734463637	gossypetin
2197	0.2725062983	6-hydroxyluteolin
5837	0.2725062983	hypolaetin
17793	0.2709768281	calycosin
27479	0.2691857437	2'-hydroxydaidzein
17678	0.2670309939	2'-hydroxyformononetin
16243	0.2669345947	quercetin
2382	0.2657303528	acerosin
5078	0.2655006300	flavonol
15864	0.2624423275	luteolin
42491	0.2603289710	flavone
2512	0.2599014144	agathisflavone
18016	0.2594751622	3',4',5-trihydroxy-3,6,7-trimethoxyflavone
18215	0.2592869432	syringetin
27767	0.2589688405	3',4',5,6-tetrahydroxy-3,7-dimethoxyflavone
18220	0.2572323902	isoflavone
12257	0.2556488962	7-methoxyisoflavone
18194	0.2556488962	4'-methoxyisoflavone
4630	0.2545949179	diosmetin
28018	0.2531777811	3,3',4',5,7-pentahydroxy-8-methoxyflavone
6099	0.2531192722	kaempferide
15335	0.2523496834	5,7-dihydroxy-4'-methoxyflavone
16514	0.2501945903	4',5,7-trihydroxy-3'-methoxyflavone
27825	0.2496485066	3',5-dihydroxy-3,4',7-trimethoxyflavone
9400	0.2489697671	tangeretin
3162	0.2475627824	bowdichione
18010	0.2467638061	3',4',5-trihydroxy-3,7-dimethoxyflavone
16860	0.2464760005	3',4',5,7-tetrahydroxy-3-methoxyflavone
28802	0.2440892383	flavonols
52267	0.2440892383	7-O-hydroxy-flavonol
2980	0.2435563299	5,6,7-trimethoxyflavone
16035	0.2336987329	2'-hydroxy-2,3-dihydrodaidzein
48022	0.2328422125	3'-hydroxyflavanone
48023	0.2328422125	(2S)-3'-hydroxyflavanone
15712	0.2326126699	2,3-dihydrobiochanin A
34367	0.2313155901	biphenyl-4,4'-diol
17043	0.2313155901	biphenyl-2-ol
28970	0.2313155901	biphenyl-2,2'-diol
34440	0.2296402069	4-nonylphenol
28955	0.2255902763	2-methoxy-17beta-estradiol
18330	0.2239085017	isovitexin
34361	0.2235155962	4'-hydroxyflavanone
41965	0.2235155962	(2S)-4'-hydroxyflavanone
15401	0.2232856379	(+)-dihydrokaempferol
496992	0.2232140592	2-(3,4-dihydroxyphenyl)-8-(1,1-dioxidoisothiazolidin-2-yl)-3-hydroxy-6-methyl-4H-chromen-4-one
34192	0.2222436690	2',5'-dichlorobiphenyl-3-ol
34223	0.2222436690	2,3,5,6-tetrachloro-1,1'-biphenyl-4,4'-diol
34267	0.2222436690	2-chloro-1,1'-biphenyl-4,4'-diol
28777	0.2220163257	liquiritigenin
114366	0.2202454042	2-(2-chlorophenyl)-5,7-dihydroxy-8-[(3S,4R)-3-hydroxy-1-methylpiperidin-4-yl]-4H-chromen-4-one
5202	0.2197424953	fustin
1110	0.2191286188	2-hexaprenylphenol
52069	0.2186586532	3,5-dihydroxybiphenyl
28086	0.2184355974	gossypetin 8-rhamnoside
28412	0.2184348246	eriodictyol
18200	0.2181866778	isoscoparin
16965	0.2177769702	2,3-dihydrogossypetin
48213	0.2173359265	amylmetacresol
16954	0.2173073576	vitexin
50202	0.2169462149	naringenin
28184	0.2169070081	7-ethoxycoumarin
25882	0.2154151365	dihydrotricetin
30200	0.2148878372	kaempferol 3-O-glucoside
50158	0.2143495431	chavicol
50774	0.2137432624	2-decaprenyl-6-methoxyphenol
17965	0.2129381228	isoorientin
6553	0.2129381228	lucenin-2
7781	0.2129381228	orientin
50201	0.2126791101	(R)-naringenin
2368	0.2126235618	abyssinone V
5679	0.2125685814	herniarin
28314	0.2121970896	6-methoxyluteolin 7-alpha-L-rhamnoside
50438	0.2120573722	phenprocoumon
48020	0.2118180098	(2R)-7-hydroxyflavanone
17558	0.2117851077	quercitrin
28591	0.2110878087	guaiacol
2760	0.2110878087	3,4,5-trimethoxyphenol
52126	0.2108383424	marina blue dye
50207	0.2105247582	sophoraflavanone B
8716	0.2097568116	quinestrol
4903	0.2097011942	17alpha-ethynylestradiol
52125	0.2094659932	(6,8-difluoro-7-hydroxy-4-methyl-2-oxo-2H-chromen-3-yl)acetic acid
4917	0.2094607731	eugenol
1189	0.2091366587	2-methoxyestrone
17488	0.2090296585	scopoletin
48026	0.2088683783	(2S)-dihydrotricetin
16557	0.2087856599	quercetin 3,3',7-trissulfate
17875	0.2087856599	quercetin 3,3'-bissulfate
18030	0.2087856599	quercetin 3,4'-bissulfate
28167	0.2087856599	quercetin 3,4',7-trissulfate
2082	0.2087311406	5-hydroxyxanthotoxin
34247	0.2086614761	2,6-di-tert-butyl-4-methylphenol
257152	0.2075767330	2-morpholin-4-yl-7-phenyl-4H-chromen-4-one
41888	0.2071864251	(2S)-7-hydroxyflavanone
28230	0.2070097188	hesperetin
50208	0.2069966192	leachianone G
17730	0.2064922457	quercetin 3-sulfate
31788	0.2061018746	luteolin 7-O-neohesperidoside
1107	0.2060568947	2-hexaprenyl-6-hydroxyphenol
2367	0.2060520060	abyssinone I
18174	0.2059586153	7-hydroxyisoflavone 7-O-beta-D-glucoside
23965	0.2054963888	estradiol
50209	0.2049065911	sophoraflavanone G
51940	0.2048922422	coumarin 504
36028	0.2048183960	4,4'-dihydroxy-alpha-methylstilbene
28927	0.2044711556	sakuranetin
51938	0.2044384367	coumarin 460
36664	0.2040562252	stilben-4-ol
50036	0.2034804086	(6aS,11aS)-4-dimethylallyl-3,6a,9-trihydroxypterocarpan
50118	0.2034804086	(6aS,11aS)-2-dimethylallyl-3,6a,9-trihydroxypterocarpan
33278	0.2023364927	didesmethyl tocotrienol
51660	0.2023258579	6,8-difluoro-7-hydroxy-4-methylcoumarin
38506	0.2018930893	2-isopropylphenol
28429	0.2018686456	(+)-dihydromyricetin
28529	0.2017051676	quercetin 7-O-beta-D-glucoside
16205	0.2014374587	biphenyl-2,3-diol
8898	0.2013255509	rotenonone
28751	0.2012253537	biochanin A 7-O-beta-D-glucoside
34368	0.2011157457	stilbene-4,4'-diol
31145	0.2003161954	8-O-methyltetrangulol
16784	0.2002997751	6beta-hydroxy-17beta-estradiol
28517	0.2002509582	biphenyl-2,2',3-triol
17313	0.2000307764	7,8-dihydroxycoumarin
39394	0.1999111754	4-(trimethylsilyl)phenol
50446	0.1999111754	3-(hydroxyamino)phenol
10033	0.1998361548	warfarin
16832	0.1995214690	kievitone
16786	0.1993646726	vestitone
28744	0.1992909440	2-hydroxy-17beta-estradiol
2981	0.1991929575	baicalin
51941	0.1988339483	coumarin 343
27607	0.1988180527	thymol
17948	0.1985145221	(+)-taxifolin
38547	0.1978320430	2-isopropoxyphenol
32198	0.1976937569	tetracenomycin B1
51666	0.1975227992	7-methoxycoumarin-4-acetic acid
15932	0.1972158054	apiin
27017	0.1971767541	desmethyl tocotrienol
33270	0.1971767541	alpha-tocotrienol
33275	0.1971767541	beta-tocotrienol
33276	0.1971767541	delta-tocotrienol
33277	0.1971767541	gamma-tocotrienol
17224	0.1969281282	4-methylumbelliferone
18224	0.1968274574	isoeugenol
50543	0.1968274574	cis-isoeugenol
50545	0.1968274574	trans-isoeugenol
46430	0.1968198447	(-)-alpha-tocopherol
28299	0.1968076140	quercetin 3-O-beta-D-glucoside
17529	0.1967063347	kievitone hydrate
18185	0.1965585876	gamma-tocopherol
47771	0.1965585876	beta-tocopherol
47772	0.1965585876	delta-tocopherol
17501	0.1962293034	3,3'-dimethoxystilbene-4,4'-diol
27881	0.1961163562	resveratrol
36011	0.1957999485	pinosylvin
9416	0.1957224713	(+)-taxifolin 3-O-acetate
1883	0.1951294949	4-hydroxystyrene
48027	0.1949928205	(-)-dihydromyricetin
3922	0.1949199775	cromolyn
49509	0.1948492071	2',6'-dichlorobiphenyl-2,3-diol
49512	0.1948492071	2'-chlorobiphenyl-2,3-diol
40407	0.1946953609	2-octaprenylphenol
44915	0.1946144246	propofol
27994	0.1938481350	luteolin 7-O-beta-D-glucoside
1109	0.1936439127	2-hexaprenyl-6-methoxyphenol
1235	0.1936439127	6-methoxy-2-octaprenylphenol
28054	0.1936019022	o-cresol
16778	0.1934034761	apigenin 7-O-beta-D-glucoside
16631	0.1928788144	vitexin 2''-O-beta-D-glucoside
51783	0.1926755660	ATTO 425-2
38620	0.1925561315	chlorferron
28596	0.1925197837	isoorientin 2''-O-rhamnoside
17379	0.1924104095	isovitexin 2''-O-beta-D-glucoside
51939	0.1923503062	coumarin 30
28556	0.1922622233	biochanin A 7-O-(6-O-malonyl-beta-D-glucoside)
27514	0.1919639207	genistein 7-O-beta-D-glucoside
38167	0.1919387156	physcion
52770	0.1915101516	succinyl-Leu-Leu-Val-Tyr-7-amino-4-methylcoumarin
405922	0.1914925742	2-(4-hydroxyphenyl)-1-benzofuran-5-ol
27510	0.1914390205	umbelliferone
5070	0.1912607162	flavanone
36105	0.1912607162	(2R)-flavanone
50100	0.1912416440	3-(ethoxycarbonyl)psoralen
51776	0.1911982532	coumarin 500
51777	0.1911982532	coumarin 481
51942	0.1911982532	coumarin 6
37386	0.1908047759	aurantio-obtusin
16200	0.1908047759	questin
18131	0.1905257811	licodione
36113	0.1904412935	3-hydroxy-2-phenylchromenylium
52144	0.1903312147	flavonol 7-O-beta-D-glucoside
51774	0.1902763110	coumarin 480
2120	0.1899632438	cardol
17231	0.1898607260	m-cresol
28201	0.1897831602	rotenone
51773	0.1897387252	coumarin 153
16252	0.1897326239	6-methoxymellein
51778	0.1896112714	coumarin 522
6579	0.1894822264	luteolin 7-O-(6-O-malonyl-beta-D-glucoside)
42202	0.1893799420	daidzein 7-O-beta-D-glucoside
17952	0.1893571897	flavonol 3-O-[alpha-L-rhamnosyl-(1->6)-beta-D-glucoside]s
955	0.1886927728	2,6-dimethoxyphenol
18145	0.1884420642	(+)-alpha-tocopherol
52678	0.1882688588	3-methoxyphenol
49080	0.1882057451	marmesin
49083	0.1882057451	(-)-marmesin
25863	0.1880384798	pelargonidin
3023	0.1877481547	benzbromarone
15606	0.1875920538	(2S)-flavanone
28678	0.1873843467	7-methoxy-9,10-dihydrophenanthrene-2,5-diol
27687	0.1872398792	flavonol 3-O-D-xylosyl-D-glucoside
28321	0.1872398792	flavonol 3-O-D-xylosyl-D-galactoside
31133	0.1869319828	5-hydroxybisphenol A
28853	0.1868628734	isopimpinellin
51771	0.1865447363	coumarin 120
52120	0.1865364418	3-(5-chlorobenzoxazol-2-yl)-7-diethylaminocoumarin
15789	0.1865343316	2'-O-methyllicodione
51772	0.1863532508	coumarin 151
51775	0.1863532508	coumarin 152
52028	0.1860626870	8-methoxyfurocoumarin
7775	0.1860013042	ononin
1233	0.1859575450	6-hydroxy-2-octaprenylphenol
28979	0.1857480958	4'-chlorobiphenyl-2,3-diol
222337	0.1857405080	4-(7-butyl-5H-pyrrolo[2,3-b]pyrazin-6-yl)phenol
39263	0.1856838068	3-phenoxyphenol
39264	0.1856838068	4-phenoxyphenol
39261	0.1856838068	2-phenoxyphenol
18128	0.1850553241	luteolin 7-O-beta-D-glucosiduronic acid
17763	0.1849691591	4-methylumbelliferyl acetate
41963	0.1849423637	(-)-taxifolin
9622	0.1849051576	tolterodine
51896	0.1848997366	C545T
15709	0.1846656928	xanthotoxol
6584	0.1846147369	luteolinidin
1156	0.1845078865	2-hydroxyestrone
52021	0.1844036281	6-decylubiquinol
41593	0.1843965547	(2R,3R,4S)-3-(4-hydroxyphenyl)-4-methyl-2-[4-(2-pyrrolidin-1-ylethoxy)phenyl]chroman-6-ol
31042	0.1843042164	4-(1-hydroxyethyl)phenol
8	0.1841595324	(+)-8-hydroxycalamenene
28794	0.1840845973	coumarin
18293	0.1840411313	5-methoxypsoralen
6695	0.1837500168	(+)-marmesin
52301	0.1837149332	HOxAsH-bis(1,2-ethanedithiol)
31035	0.1835885019	1,2-bis(4-hydroxyphenyl)propan-2-ol
4918	0.1834667051	O-methyleugenol
16658	0.1834610076	flavonol 3-O-[beta-D-xylosyl-(1->2)-beta-D-glycoside]s
52223	0.1834610076	flavonol 3-O-[beta-D-xylosyl-(1->2)-beta-D-glucoside]s
52224	0.1834610076	flavonol 3-O-[beta-D-xylosyl-(1->2)-beta-D-galactoside]s
14268	0.1832572039	flavonol 3-O-glycoside
53766	0.1826995874	acenocoumarol
53769	0.1826995874	(S)-acenocoumarol
51601	0.1826801083	2-dodecylresorufin
36099	0.1824373697	neoflavan
27843	0.1823978226	cyanidin
52061	0.1823521399	5-methoxyfurocoumarin
51936	0.1820743057	cellTracker violet BMQC
28436	0.1818977223	delphinidin
17377	0.1818439507	bergaptol
28709	0.1817680474	eriocitrin
15648	0.1817100180	(6aR,11aR)-3,9-dihydroxypterocarpan
53768	0.1815529725	(R)-acenocoumarol
15951	0.1811957145	3-methyl-1-(2,4,6-trihydroxyphenyl)butan-1-one
18358	0.1810168980	methoxsalen
36103	0.1809649507	(2S)-flavan
38691	0.1809649507	flavan
31741	0.1808388848	kaempferol 3-O-[6-(4-coumaroyl)-beta-D-glucosyl-(1->2)-beta-D-glucosyl-(1->2)-beta-D-glucoside]
51251	0.1805184660	5,11,17,23,29,35-hexa-tert-butylcalix[6]arene-37,38,39,40,41,42-hexol
19336	0.1805004339	2,4,6-trihydroxytoluene
52025	0.1799348947	8-hydroxyfurocoumarin
52058	0.1799348947	5-hydroxyfurocoumarin
37645	0.1798474508	luteolin 7-O-[(beta-D-glucosyluronic acid)-(1->2)-(beta-D-glucosiduronic acid)] 4'-O-beta-D-glucosiduronic acid
15718	0.1795265884	2,3',4,6-tetrahydroxybenzophenone
28183	0.1794542221	fustin 3-O-beta-D-galactoside
401972	0.1793401574	(2R,3R,4S)-5-fluoro-3-(4-hydroxyphenyl)-4-methyl-2-[4-(2-piperidin-1-ylethoxy)phenyl]-3,4-dihydro-2H-chromen-6-ol
38740	0.1790327886	isoflavan
36101	0.1790327886	(R)-isoflavan
46149	0.1788198214	picric acid
28433	0.1787840000	phyllohydroquinone
49211	0.1786040408	syringaresinol
32197	0.1785586268	tetracenomycin A2
32199	0.1785586268	tetracenomycin B2
32206	0.1781464491	tetracenomycin F1 methyl ester
16559	0.1780548889	luteolin 7-O-[(beta-D-glucosyluronic acid)-(1->2)-(beta-D-glucosiduronic acid)]
47	0.1779843965	(+)-syringaresinol
31080	0.1779804320	2-hydroxy-2,3-dihydrogenistein
31062	0.1778563935	19-hydroxy-8-O-methyltetrangulol
52047	0.1777307334	2,4',7-trihydroxyisoflavanone
51784	0.1776247724	ATTO 425-3
16816	0.1775781515	flavonol 3-O-beta-D-glucoside
38681	0.1773856101	4-(methylsulfanyl)-m-cresol
32212	0.1773816587	tetrangulol
38487	0.1772459702	2-[(ethylsulfanyl)methyl]phenol
28466	0.1769410636	(-)-epicatechin
52300	0.1769406944	CHOxAsH-bis(1,2-ethanedithiol)
48040	0.1769218194	2,3-dihydroflavon-3-ol
10836	0.1767997136	2',3,4,4',6'-pentahydroxychalcone
32201	0.1767725282	tetracenomycin D1
43572	0.1767582223	kojic acid
31063	0.1766821344	19-hydroxytetrangulol
36102	0.1766758003	(2R)-flavan
42255	0.1766197941	(-)-epigallocatechin
38570	0.1764344535	2,3,5-trimethylphenol
32205	0.1762723704	tetracenomycin F1
51420	0.1762078007	2,8,14,20-tetrapentylcalixresorc[4]arene
33217	0.1760405574	3,3',5,5'-tetrabromobisphenol A
33218	0.1760405574	3,3',5-tribromobisphenol A
33220	0.1760405574	3-monobromobisphenol A
15649	0.1759643700	(6aS,11aS)-3,6a,9-trihydroxypterocarpan
32200	0.1759374266	tetracenomycin B3
32204	0.1759374266	tetracenomycin E
39349	0.1759181162	4,6-dinitro-o-cresol
31461	0.1758875070	dehydrorabelomycin
36100	0.1758861421	(S)-isoflavan
32202	0.1758801103	tetracenomycin D3
38200	0.1754044627	astilbin
15600	0.1752432672	(+)-catechin
36666	0.1752035556	cis-stilben-4-ol
6066	0.1748489212	isothebaine
33219	0.1748237258	3,3'-dibromobisphenol A
35435	0.1747506957	4'-amino-biphenyl-4-ol
16572	0.1744825327	3-ethylcatechol
49212	0.1744214706	(-)-syringaresinol
9753	0.1742274148	troglitazone
38404	0.1741983136	flavonol 3-O-D-galactoside
17976	0.1740947338	ubiquinol
52970	0.1740947338	ubiquinol-6
3686	0.1740657818	chrysophanol-9-anthrone
36121	0.1737754158	flavylium
52142	0.1734323061	flavonol 3-O-beta-D-glucosyl-(1->2)-beta-D-glucoside
52143	0.1734323061	flavonol 3-O-beta-D-glucosyl-(1->2)-beta-D-glucosyl-(1->2)-beta-D-glucoside
4806	0.1734094580	(-)-epigallocatechin 3-gallate
2781	0.1733687927	apocynin
52108	0.1732863577	resorufin bis-arsenide
51199	0.1727201533	5,11,17,23-tetrakis(1,1,3,3-tetramethylbutyl)calix[4]arene-25,26,27,28-tetrol
32203	0.1726962640	tetracenomycin D3 methyl ester
38572	0.1725926997	3,5-xylenol
39839	0.1725926997	3,4-xylenol
2440	0.1725697898	acrovestone
36013	0.1722630760	cis-stilbene-4,4'-diol
2404	0.1720782711	acetosyringone
17343	0.1720759778	cis-3,4-leucopelargonidin
28329	0.1720748343	trioxsalen
18365	0.1720732722	naphthalene-1,3,6,8-tetrol
18393	0.1720732722	naphthalene-1,3,8-triol
28705	0.1720539578	narirutin
4868	0.1719730593	estramustine
791	0.1719726456	17beta-estradiol 17-glucosiduronic acid
38957	0.1719378707	4,4'-thiodiphenol
28032	0.1719169746	4'-hydroxyacetophenone
52512	0.1717792981	olivin
52119	0.1717507790	3-(benzothiazol-2-yl)-7-(diethylamino)-2-oxo-2H-1-benzopyran-4-carbonitrile
35101	0.1716338955	trans-stilben-4-ol
17155	0.1714893201	flavonol 3-O-(6-O-malonyl-beta-D-glucoside)s
18414	0.1713977595	2',4'-dihydroxyacetophenone
15758	0.1712513081	leucocyanidin
961	0.1709819051	2,8-dihydroxy-3,4,7-trimethoxydibenzofuran
1458	0.1708580804	(Z)-3-butylidene-7-hydroxyphthalide
52691	0.1708413222	2',7'-bis-(2-carboxyethyl)-6-carboxyfluorescein
36391	0.1707915715	3,3'-dimethoxy-cis-stilbene-4,4'-diol
16368	0.1706912042	6-hydroxymellein
52608	0.1706325267	2-hydroxy-N'-propionylbenzohydrazide
52670	0.1706325267	N'-hexanoyl-2-hydroxybenzohydrazide
262444	0.1704478499	(5R,6S)-6-phenyl-5-[4-(2-pyrrolidin-1-ylethoxy)phenyl]-5,6,7,8-tetrahydronaphthalen-2-ol
17556	0.1703889556	phaseollidin
42309	0.1702870199	equilin
52364	0.1699950898	2-acetylnaphthalene
17989	0.1699899159	daphnin
15882	0.1699282405	phenol
39358	0.1698963763	3,4-dinitrophenol
39360	0.1698963763	3,5-dinitrophenol
3687	0.1698835473	chrysophanol
42223	0.1698835473	emodin
28677	0.1698835473	1,4-dihydroxy-2-methylanthraquinone
15605	0.1697330650	(2S)-flavan-4-ol
33613	0.1696073727	2,2-bis(4-hydroxyphenyl)propan-1-ol
8368	0.1696000779	precocene I
35590	0.1696000779	precocene III
35606	0.1696000779	precocene II
7468	0.1695486215	nandrolone phenpropionate
414409	0.1695280720	(3S,8aS)-3-(4-hydroxybenzyl)hexahydropyrrolo[1,2-a]pyrazine-1,4-dione
31181	0.1694173360	aklavinone
44492	0.1693276455	(1,8-dihydroxy-9,10-dioxo-9,10-dihydroanthracen-2-yl)acetic acid
36012	0.1692650830	trans-stilbene-4,4'-diol
36010	0.1692650830	cis-pinosylvin
17465	0.1687973290	phaseollidin hydrate
16114	0.1687627375	medicarpin
48304	0.1686409496	1,3-diphenylcyclopenta[I]phenanthren-2-one
37510	0.1684145358	anthralin
5835	0.1680213202	hypericin
31084	0.1680023020	2-iodo-6-methoxyphenol
36390	0.1677935785	3,3'-dimethoxy-trans-stilbene-4,4'-diol
28928	0.1676487629	angelicin
26533	0.1676300614	reticuline
435764	0.1675195486	hinokiresinol
17129	0.1674329158	(S)-scoulerine
28152	0.1673733970	3-hydroxy-5-methoxy-6-prenylstilbene-2-carboxylic acid
2756	0.1673267307	anthracene-1,8,9-triol
37090	0.1673267307	1-anthrol
37091	0.1673267307	2-anthrol
40753	0.1673267307	9-anthrol
36002	0.1672636866	cis-resveratrol
45713	0.1672636866	trans-resveratrol
52605	0.1672269346	N'-acetyl-2-hydroxybenzohydrazide
2537	0.1672232476	alangimarine
164200	0.1672162245	triclosan
3641	0.1671855378	chlorotrianisene
11412	0.1671227196	(2R,3S,4S)-leucocyanidin
38703	0.1670655634	isopropyl salicylate
15413	0.1669902513	2',4,4',6'-tetrahydroxychalcone
19287	0.1668837358	2,2-bis(4-hydroxyphenyl)propanoic acid
17323	0.1667991848	trans-pinosylvin
16718	0.1667931014	(S)-reticuline
17772	0.1666193585	(S)-tetrahydrocolumbamine
168396	0.1664006660	mycophenolic acid
42040	0.1663906121	naphthalene-1,6-diol
31638	0.1662127011	fulvestrant
32207	0.1660605292	tetracenomycin F2
32208	0.1660555246	tetracenomycin M
17041	0.1660532123	(S)-N-methylcoclaurine
17048	0.1660498382	nororientaline
2534	0.1659859612	alamarine
42578	0.1658622867	4-(trifluoromethyl)phenol
42017	0.1657956347	2,4-dinitrophenol
39354	0.1657956347	2,3-dinitrophenol
39357	0.1657956347	2,6-dinitrophenol
40810	0.1657956347	2,5-dinitrophenol
51884	0.1657220940	tetrahydroasterriquinone
17185	0.1656247840	2,3,5-trihydroxytoluene
3533	0.1654195688	cephaeline
4866	0.1653835144	17beta-estradiol 3-sulfate
2535	0.1653012844	alangicine
19760	0.1652488507	2-phenanthrol
20184	0.1652488507	3-phenanthrol
20469	0.1652488507	4-phenanthrol
3157	0.1651982543	boschniakine
38509	0.1651796405	3,5-dimethyl-4-(methylsulfanyl)phenol
8772	0.1651365293	raloxifene
50186	0.1651214655	pamoic acid
53645	0.1649902474	sugiresinol
38688	0.1649393530	4-(methylsulfinyl)phenol
31085	0.1648798822	2-methylserotonin
52086	0.1648292558	glyceollin III
17637	0.1648112106	6-methylsalicylic acid
10319	0.1647102892	1-naphthol
44576	0.1645201793	2'-hydroxybiphenyl-2-sulfinic acid
27616	0.1644284580	psoralen
28775	0.1644191034	hesperidin
3682	0.1642887449	chrysazin
28877	0.1642887449	1-hydroxyanthraquinone
37479	0.1642887449	1,4,5,8-tetrahydroxyanthraquinone
37487	0.1642887449	quinizarin
37490	0.1642887449	1,4,5-trihydroxyanthraquinone
37491	0.1642887449	1,4,6-trihydroxyanthraquinone
37502	0.1642887449	xanthopurpurin
5764	0.1642368870	hordenine
18417	0.1641567490	(RS)-coclaurine
46816	0.1640339756	norreticuline
34063	0.1639242866	naphthalene-1,4-diol
7635	0.1637899261	2-hydroxychrysophanol
34346	0.1635639510	3-nitrophenol
15950	0.1633197890	(S)-coclaurine
15760	0.1632640518	tyramine
6714	0.1632621812	(+)-medicarpin
52611	0.1632183910	N'-(2-hydroxybenzoyl)-2,6-dimethoxybenzohydrazide
17458	0.1631558434	N-methyltyramine
28611	0.1631052858	(S)-norreticuline
51836	0.1630790692	3,3'-biflaviolin
51837	0.1630790692	3,8'-biflaviolin
30958	0.1630633906	Sudan I
27528	0.1630190193	1-phenanthrol
28820	0.1630190193	9-phenanthrol
38474	0.1629482505	2,2-dimethyl-2,3-dihydro-1-benzofuran-7-ol
100	0.1628872874	(-)-medicarpin
18227	0.1626569822	sterigmatocystin
17428	0.1625952171	(R)-reticuline
28819	0.1625098683	naringin
52607	0.1624565879	N'-(3,3-diphenylpropanoyl)-2-hydroxybenzohydrazide
27669	0.1624209548	neoastilbin
48967	0.1623905149	trans-2',3,4,4',6'-pentahydroxychalcone
486854	0.1622874416	6-[4-(methylsulfonyl)phenyl]-5-[4-(2-piperidin-1-ylethoxy)phenoxy]naphthalen-2-ol
37482	0.1622511545	2-hydroxyanthraquinone
37503	0.1622511545	isoanthraflavin
34480	0.1622210225	7-ethoxyresorufin
18162	0.1622091941	nonaprenyl 4-hydroxybenzoate
18149	0.1620690993	aureusidin
52606	0.1620532284	N'-(2-hydroxybenzoyl)biphenyl-4-carbohydrazide
1751	0.1619617467	chromotropic acid
9355	0.1618192973	sulfuretin
16387	0.1617592773	(R)-N-methylcoclaurine
28959	0.1616233292	1,1-dichloro-2-(4-chloro-2,3-dihydroxyphenyl)-2-(4-chlorophenyl)ethylene
29010	0.1616181325	2'-aminobiphenyl-2,3-diol
28594	0.1615848526	(S)-nororientaline
49809	0.1615561567	2,2',5,5'-tetrachloro-4,4'-bis(methylsulfonyl)biphenyl
51844	0.1614833232	2-chloro-3',4'-dihydroxyacetophenone
16159	0.1613210686	sulochrin
48845	0.1613183247	eseroline
52745	0.1612219575	5-(N-hexadecanoyl)aminofluorescin
2311	0.1612003086	Oplophorus luciferin
16531	0.1612003086	Renilla luciferin
15896	0.1611414449	3,4-dihydroxy-9,10-secoandrosta-1,3,5(10)-triene-9,17-dione
37501	0.1609693499	anthrarufin
32041	0.1609612065	pratosartan
48965	0.1608924265	trans-chalcone
48966	0.1608924265	cis-chalcone
38248	0.1607362577	scillarenin
48408	0.1605822230	ethyl vanillin
38136	0.1605201769	8-methylnaphthalene-1,2-diol
48202	0.1605049595	nanaomycin A
36812	0.1604815099	valerophenone
52107	0.1603687815	fluorescein bis-arsenide
52708	0.1603306442	5-carboxynaphthofluorescein
52709	0.1603306442	6-carboxynaphthofluorescein
36108	0.1603120499	1-hydroxy-2-naphthoic acid
27482	0.1602689118	(R)-coclaurine
3903	0.1602287960	coumaphos
15821	0.1602225775	5-hydroxy-6-methylpyridine-3-carboxylic acid
16836	0.1601758005	4-nitrophenol
20110	0.1599956090	3-methylsalicylaldehyde
36332	0.1599222481	hispidin
51883	0.1596644085	asterriquinone dimethyl ether
18094	0.1596571603	1,4-dihydroxy-2-naphthoic acid
51786	0.1596499062	ATTO 425-7
16914	0.1595619045	salicylic acid
53646	0.1595282239	hydroxysugiresinol
17079	0.1594980835	(S)-3'-hydroxy-N-methylcoclaurine
44241	0.1594961670	metyrapone
16260	0.1594632095	2-nitrophenol
855	0.1594234575	2,2'-(1-phenyl-1H-1,2,4-triazole-3,5-diyl)diphenol
51881	0.1593400299	asterriquinone
2369	0.1593097417	abyssinone VI
10432	0.1592658092	2-naphthol
28658	0.1592174487	(R)-norreticuline
38683	0.1591187271	4-nitro-m-cresol
34250	0.1589317595	anthraflavin
19333	0.1588430552	2,4,6-trichloroanisole
28814	0.1588263540	piceatannol
408574	0.1588219558	[5-hydroxy-2-(4-hydroxyphenyl)-1-benzofuran-7-yl]acetonitrile
48948	0.1588087483	demethylsulochrin
28327	0.1584959850	naringenin 7-O-beta-D-glucoside
16866	0.1583605536	alizarin
2755	0.1583605536	anthragallol
8645	0.1583605536	purpurin
37486	0.1583605536	anthrapurpurin
37489	0.1583605536	flavopurpurin
37495	0.1583605536	quinalizarin
37497	0.1583605536	1,2,5,6-tetrahydroxyanthraquinone
37498	0.1583605536	1,2,4,5,6,8-hexahydroxyanthraquinone
37500	0.1583605536	rufigallol
2373	0.1582392129	acamelin
87	0.1581388798	(-)-chimonanthine
38953	0.1581388798	(+)-chimonanthine
3332	0.1581388798	(+)-calycanthidine
38969	0.1581388798	(-)-calycanthidine
38971	0.1581388798	meso-chimonanthine
38972	0.1581388798	(-)-folicanthine
38973	0.1581388798	(+)-folicanthine
38450	0.1579678582	chromafenozide
48883	0.1578916305	physostigmine salicylate
3210	0.1577482343	bufotenin
32807	0.1575578457	o-orsellinic acid
15957	0.1575215411	stipitatic acid
19280	0.1574832561	2,2'-biphenyldimethanol
4331	0.1574494027	dauricine
18418	0.1573458731	(RS)-norcoclaurine
2448	0.1572806941	actinorhodin
52052	0.1572557225	phenylacetone
28770	0.1572230997	norlaudanosoline
51602	0.1571989438	resorufin
31116	0.1571822662	3-hexaprenyl-4-hydroxybenzoic acid
50116	0.1571822662	4-hydroxy-3-octaprenylbenzoic acid
50859	0.1571146037	bexarotene
15944	0.1570490048	6-O-methylnorlaudanosoline
16536	0.1570453716	orcinol
50336	0.1569401825	4-hydroxybenzyl group
50776	0.1568149264	3-decaprenyl-4-hydroxy-5-methoxybenzoic acid
48295	0.1566993802	alpha-methylserotonin
48298	0.1566993802	(R)-alpha-methylserotonin
38952	0.1566808683	2-tert-butylpyrimidin-5-ol
32973	0.1566689899	2-nitrobenzene-1,3,5-triol
14027	0.1566664260	corydaline
17474	0.1566156016	estrone 3-sulfate
35227	0.1566043728	4-nitrotoluene
39931	0.1566043728	3-nitrotoluene
9775	0.1565846722	tubulosine
16579	0.1565489320	anisole
17729	0.1565089131	(S)-norcoclaurine
51785	0.1564506342	ATTO 425-4
52036	0.1564352179	DRAQ5 dye
48558	0.1564189217	roxindole
28790	0.1563928451	serotonin
52681	0.1563849843	5-(pentadeca-8,11,14-trien-1-yl)resorcinol monomethyl ether
40863	0.1563366965	alizarin red
28651	0.1562944099	(S)-norlaudanosoline
48663	0.1562888974	biphenylyl carboxylate ester
14469	0.1562705715	isomethyleugenol
6877	0.1562705715	trans-isomethyleugenol
50550	0.1562705715	cis-isomethyleugenol
8647	0.1562197490	purpurogallin
37647	0.1561745499	xanthone
38344	0.1560772771	hellebrigenin
5568	0.1560334753	guattegaumerine
16835	0.1560166130	3-hexaprenyl-4-hydroxy-5-methoxybenzoic acid
34633	0.1559921929	cholesta-5,7-dien-3beta-ol benzoate
2663	0.1558910145	amiodarone
38678	0.1558467956	4-hydroxy-N,N-dimethylbenzenesulfonamide
36489	0.1557678229	17beta-estradiol 3-glucosiduronic acid
37504	0.1557615841	anthrarobin
46745	0.1557417244	2,3-dihydroxy-DDT
8613	0.1556488062	psilocin
38862	0.1555798009	4-(methylsulfanyl)phenol
2536	0.1555648363	alangimarckine
52268	0.1554932325	flavonol 3-O-[6-(4-coumaroyl)-beta-D-glucosyl-(1->2)-beta-D-glucosyl-(1->2)-beta-D-glucoside]s
8277	0.1554872864	podocarpic acid
28192	0.1554748132	2-demethylmenaquinone
48455	0.1554748132	2-demethylmenaquinone-8
51909	0.1554619761	2-propionyl-6-dimethylaminonaphthalene
34168	0.1554266324	16alpha,17alpha-dihydroxyprogesterone acetophenide
48294	0.1553928567	N-methylserotonin
209055	0.1553256672	(2S,3R)-3-(4-hydroxyphenyl)-2-[4-(2-piperidin-1-ylethoxy)phenyl]-2,3-dihydro-1,4-benzoxathiin-6-ol
18363	0.1553122819	reticulinylium
16151	0.1552705167	3,4-dihydrocoumarin
50204	0.1552118528	3,5-dihydroxybenzaldehyde
17642	0.1552011465	pentachlorophenol
53111	0.1550645347	3-acetyl-7-beta-D-glucopyranosyloxycoumarin
50198	0.1550061673	2,4-dihydroxybenzaldehyde
50206	0.1550061673	2,6-dihydroxybenzaldehyde
51507	0.1549380150	benzil
8273	0.1549360328	plumbagin
38135	0.1548254656	naphthalene-2,3-diol
17597	0.1547951060	4-hydroxybenzaldehyde
53292	0.1546834385	(R)-donepezil
16207	0.1545995626	3-hydroxybenzaldehyde
33224	0.1545427327	chromane
18344	0.1544997673	kynurenic acid
16008	0.1544901335	salicylaldehyde
27753	0.1544573167	1-methoxyphenanthrene
51295	0.1544378025	anthracene-9,10-dialdehyde
27460	0.1544160270	(S)-6-O-methylnorlaudanosoline
39359	0.1543966776	2-(4-hydroxyphenyl)-3-methylbutyric acid
53650	0.1543879225	guaiacylglycerol-beta-guaiacyl ether
28981	0.1543846426	gentianine
16458	0.1543328007	triacetate lactone
28508	0.1541812681	2,5-dihydroxybenzaldehyde
16777	0.1541771211	berbamunine
41308	0.1540973540	benzophenone
38319	0.1540777001	usnic acid
38320	0.1540777001	(+)-usnic acid
28510	0.1540682980	pelargonidin chloride
16792	0.1540600193	oxidized Photinus luciferin
45900	0.1539937620	5,6,7,8-tetrahydro-1-naphthol
36491	0.1538664734	2-methoxy-17beta-estradiol 3-glucosiduronic acid
27751	0.1538405496	(R)-norcoclaurine
27702	0.1537177762	(R)-norlaudanosoline
48297	0.1536794837	(S)-alpha-methylserotonin
122	0.1536739934	(-)-usnic acid
16395	0.1536185463	N-acetoxy-1,1'-biphenyl-4-amine
51293	0.1535339797	anthracene-2,3-dialdehyde
920	0.1534168888	2,4-dinitrotoluene
957	0.1534168888	2,6-dinitrotoluene
33098	0.1534168888	2-nitrotoluene
1879	0.1533376614	2-(4-hydroxyphenyl)ethanol
37648	0.1533309377	luteolinidin chloride
18346	0.1532155941	vanillin
4315	0.1531638759	danazol
35164	0.1529977592	2,4'-dihydroxyacetophenone
7466	0.1529576664	nandrolone
16945	0.1529453944	scytalone
46936	0.1529054276	nonivamide
18067	0.1528904445	phylloquinone
41983	0.1528297224	4'-epidoxorubicinium
52048	0.1528273129	2,3,5,6-tetrachlorophenol
17435	0.1527916935	naphthalene-1,2-diol
17978	0.1527842886	5-hydroxy-6-methylpyridine-3,4-dicarboxylic acid
53289	0.1526445088	donepezil
167256	0.1525796796	3-{[4-(2,4-dimethyl-1,3-thiazol-5-yl)pyrimidin-2-yl]amino}phenol
38813	0.1525793097	benzoximate
52604	0.1525774394	N'-formyl-2-hydroxybenzohydrazide
49087	0.1525534390	2,6-dihydroxynicotinic acid
53290	0.1525173101	(S)-donepezil
31292	0.1525070097	bismuth subgallate
29216	0.1525040790	3-hydroxy-2-methylquinolin-4(1H)-one
37417	0.1523667831	scillirosidin
3131	0.1523259174	bithionol
46477	0.1520815067	methyl vanillate
46932	0.1520361140	dihydrocapsaicin
17252	0.1519139787	17alpha-hydroxyprogesterone
2438	0.1518699806	acrophylline
16580	0.1518586706	N-hydroxy-4-aminobiphenyl
518413	0.1517642441	alverine
408809	0.1517230580	5-hydroxy-2-(4-hydroxyphenyl)-1-benzofuran-7-carbonitrile
42068	0.1516789416	idarubicin
6842	0.1515869907	methoxychlor
50775	0.1515306107	3-decaprenyl-4,5-dihydroxybenzoic acid
48201	0.1515275515	frenolicin B
41977	0.1515035509	daunorubicin
17189	0.1514904161	2,5-dihydroxybenzoic acid
23837	0.1514540021	diphenic acid
18298	0.1514135613	3-hydroxy-2-methyl-3-phytyl-2,3-dihydro-1,4-naphthoquinone
49327	0.1513529071	algestone acetophenide
15920	0.1511822194	columbamine
39669	0.1511099375	diflunisal
35455	0.1510928582	1-naphthyl isothiocyanate
53108	0.1510488630	aflatoxin B1 triol
44747	0.1510352080	homogentisic acid
798	0.1509493455	19-hydroxytestosterone
17026	0.1509314113	progesterone
18204	0.1509314113	16,17-didehydroprogesterone
27632	0.1509267981	acetophenone
16168	0.1508658562	6-hydroxynicotinic acid
2124	0.1507888768	5-pyridoxolactone
2444	0.1507776250	actinodaphnine
6682	0.1507756512	mangiferin
53107	0.1507647670	aflatoxin B1 dialdehyde
31597	0.1507220220	biphenyl-4-ylacetic acid
53074	0.1506887516	diphenylcyclopropenone
2022	0.1506519443	5-(heptadec-12-enyl)resorcinol
3104	0.1506519443	5-[(8Z)-pentadec-8-enyl]resorcinol
18081	0.1505427511	3-hexaprenyl-4,5-dihydroxybenzoic acid
42053	0.1505265405	nemorubicin
470	0.1505122632	1'-acetoxyeugenol acetate
32354	0.1504405096	4-hydroxybenzenesulfonic acid
51640	0.1503212762	benzeneboronic acid cyclic [(p-tolyloxy)methyl]ethylene ester
51646	0.1503212762	benzeneboronic acid cyclic [(m-tolyloxy)methyl]ethylene ester
47897	0.1502377460	4'-deoxy-4'-iododoxorubicin
9434	0.1502165139	telmisartan
17889	0.1501465357	isopyridoxal
2666	0.1500067952	amitriptyline
16667	0.1499376853	(4-hydroxyphenyl)acetonitrile
30763	0.1499156656	4-hydroxybenzoic acid
38452	0.1498989311	tebufenozide
16464	0.1498396107	salicyl alcohol
46053	0.1498310667	2,4,6-trinitrotoluene
28476	0.1497663412	m-tolualdehyde
28617	0.1497663412	p-tolualdehyde
30764	0.1497399755	3-hydroxybenzoic acid
32980	0.1497190759	phloretic acid
469	0.1496923567	1'-acetoxychavicol acetate
17069	0.1496858081	3-hydroxybenzyl alcohol
2436	0.1496390984	acronycidine
27590	0.1495767674	7-hydroxyflavanone 7-O-beta-D-glucoside
15826	0.1495428185	16alpha-hydroxyprogesterone
27953	0.1495369125	physostigmine
41919	0.1495276361	1-O-demethyl-6-deoxydoxorubicin
28748	0.1494824346	doxorubicin
47898	0.1494824346	4'-epidoxorubicin
52486	0.1494535554	dehydroabietadienol
17225	0.1494177284	salutaridine
36284	0.1494144116	lythranidine
48452	0.1494072153	pyrroloquinoline semiquinone
35632	0.1493756402	vincane
28649	0.1493725274	2-(hydroxymethyl)anthraquinone
35653	0.1493054872	corynan
18316	0.1492661212	4-ethylamino-6-isopropylamino-1,3,5-triazin-2-ol
50197	0.1492611908	2,3-dihydroxybenzaldehyde
17247	0.1490336192	N-isopropylammelide
27900	0.1490336192	N-ethylammelide
17508	0.1489844360	7,8-dihydroxykynurenic acid
38855	0.1489701327	3-chlorophenol
47083	0.1489701327	2-chlorophenol
15759	0.1488832252	2,3-epoxyphylloquinone
17697	0.1488773076	N-acetylserotonin
42037	0.1487980322	4'-deoxy-4'-iododoxorubicinium
16524	0.1486927456	testosterone acetate
4775	0.1486553971	ellagic acid
30816	0.1486132265	vanillic acid
16409	0.1485690088	5-pyridoxic acid
2437	0.1485221114	acronycine
52169	0.1485169139	nile red dye
53556	0.1485092214	toluene 2,4-diisocyanate
53557	0.1485092214	toluene 2,6-diisocyanate
53732	0.1485092214	4-tolyl isocyanate
16233	0.1485006442	(S)-cheilanthifoline
17416	0.1484761021	3,4-dihydroxyphthalic acid
53089	0.1484624644	4-bromo-1-hydroxyanthraquinone-2-carboxylic acid
36380	0.1484108591	emetan
28220	0.1483731840	1-(6-hydroxy-3-pyridyl)-4-(methylamino)butan-1-one
2971	0.1483367870	backebergine
51744	0.1483349844	Alexa Fluor 350
22899	0.1482304352	bisdechlorogeodin
15390	0.1482304352	(+)-bisdechlorogeodin
32209	0.1482100264	tetracenomycin X
53187	0.1482044892	(C5Me5)2U[=N-2,6-(i-Pr)2C6H3](SePh)
42492	0.1481910341	fluorescin
46958	0.1481630854	vanillylamine
17347	0.1481414078	testosterone
15871	0.1481094496	o-orsellinate depside
9463	0.1480807946	testosterone cypionate
38961	0.1480714514	1-phenylethenol
16445	0.1480484765	stipitatonic acid
404430	0.1480265468	(2S,3R)-3-(4-hydroxyphenyl)-2-(4-{[(2R)-2-pyrrolidin-1-ylpropyl]oxy}phenyl)-2,3-dihydro-1,4-benzothiin-6-ol
404532	0.1480265468	(2S,3R)-3-(4-hydroxyphenyl)-2-(4-{[(2S)-2-pyrrolidin-1-ylpropyl]oxy}phenyl)-2,3-dihydro-1,4-benzothiin-6-ol
17042	0.1480082408	tetrachlorohydroquinone
50692	0.1479453315	mifepristone
28371	0.1479349314	vitamin K epoxide
29571	0.1479320488	dehydroabietic acid
27986	0.1479024060	nitrosobenzene
5107	0.1478683868	Fluo-3
50659	0.1478177050	dronedarone
16725	0.1477686609	2,3-dihydroxy-p-cumic acid
17682	0.1477463248	benzoin
16569	0.1476331030	3-hydroxyquinolin-4(1H)-one
52467	0.1476330015	(C5Me5)2U[=N-2,6-(i-Pr)2C6H3](TePh)
7492	0.1476014016	nedocromil
50607	0.1474645295	dityrosine
17445	0.1474598827	3-hydroxyphenylacetic acid
30306	0.1474309298	1,3-dihydroxy-N-methylacridone
28719	0.1473340493	4-hydroxyphenylglyoxylic acid
18101	0.1473019432	4-hydroxyphenylacetic acid
38504	0.1472921802	furathiocarb
16104	0.1472873350	3-(2-hydroxyphenyl)propanoic acid
50205	0.1472692783	3,4-dihydroxybenzaldehyde
15822	0.1472335759	17alpha-estradiol 3-glucosiduronic acid
50182	0.1472276636	3,3'-diindolylmethane
4781	0.1472269780	emetine
28954	0.1472074205	fagaronine
50217	0.1472020550	selegiline
31599	0.1471877834	fenbufen
48681	0.1471147657	2,3-dihydroxycinnamic acid
2710	0.1471015665	androst-5-ene-3beta,17beta-diol
27178	0.1470766471	tyrosino group
28064	0.1470674787	cyanidin 3-O-rutinoside
2435	0.1470644170	acronidine
952	0.1470441560	(2,6-dihydroxyphenyl)acetic acid
1427	0.1470303661	3-(3-hydroxyphenyl)propanoic acid
27779	0.1469710434	griseofulvin
48285	0.1469520924	anilino group
48372	0.1469520924	anilinyl
9427	0.1468910386	2-methylanthraquinone
9470	0.1468515530	tetracenomycin C
2674	0.1468258837	amodiaquine
16738	0.1468107891	2,4-dichlorophenol
27929	0.1468107891	2,5-dichlorophenol
28457	0.1468107891	2,6-dichlorophenol
468691	0.1467846209	3-{[2-(1H-benzimidazol-1-yl)-6-{[2-(diethylamino)ethyl]amino}pyrimidin-4-yl]amino}-4-methylphenol
4780	0.1467025054	emetamine
18353	0.1466994551	vanillyl alcohol
38878	0.1466873748	1-(4-chlorophenyl)-1H-pyrazol-4-ol
15999	0.1466711100	(4-hydroxyphenyl)pyruvic acid
7454	0.1465961508	nalbuphine
52401	0.1465814109	2-phenoxyacetophenone
28078	0.1465651796	4-chlorophenol
28520	0.1465651796	2,4,5-trichlorophenol
28755	0.1465651796	2,4,6-trichlorophenol
12532	0.1465056181	N,N-dihydroxy-L-tyrosine
18243	0.1464883324	dopamine
29109	0.1464778926	(+-)-5-[3-(tert-butylamino)-2-hydroxypropoxy]-1,2,3,4-tetrahydro-1-naphthol
27434	0.1464755716	o-tolualdehyde
1784	0.1464679205	biphenyl-4-amine
32779	0.1463796619	D-tyrosino group
15391	0.1463750554	(-)-bisdechlorogeodin
37754	0.1463579982	6-hydroxypseudooxynicotine
18026	0.1462585307	2,3-dihydroxybenzoic acid
31856	0.1462538765	mithramycin
18236	0.1461491334	6-demethylsterigmatocystin
33678	0.1461010853	7-hydroxycoumarin O(7)-glucosiduronic acid
32789	0.1460362587	tyrosine residue
38229	0.1460247066	solanapyrone A
6443	0.1459562004	levonorgestrel
50777	0.1459562004	etonogestrel
34153	0.1459536683	12alpha-hydroxyprogesterone
239133	0.1459518710	salicylanilide
28780	0.1459203948	atherospermidine
38476	0.1458825165	carbosulfan
17147	0.1458643473	5-amino-4-chloro-2-(2,3-dihydroxyphenyl)pyridazin-3(2H)-one
34287	0.1458082598	2-hydroxydibenzofuran
36185	0.1457916946	ergotaman
21695	0.1457647324	N-cyclopropylammelide
39271	0.1457421607	1,4-diphenoxybenzene
39273	0.1457421607	1,3-diphenoxybenzene
28288	0.1457375418	5-chloro-3-methylcatechol
545959	0.1456434311	homovanillic acid
50609	0.1456148491	LL-dityrosine
50610	0.1456148491	DD-dityrosine
6775	0.1455950726	mesalamine
17136	0.1455534966	2,8-dihydroxy-1,4-naphthoquinone
51103	0.1455028951	Fluo-4
29976	0.1454790569	D-tyrosine residue
51409	0.1454691472	beta-decaethylcalix[5]furan
53685	0.1454225135	3,5-dichloro-4-hydroxybenzoic acid
28247	0.1453747140	11beta-hydroxyprogesterone
51215	0.1453664837	zinc octaethylporphyrin
16065	0.1453652445	scopolin
16563	0.1453582939	tetrahydropalmatine
36116	0.1453327744	3H-isochromene
27675	0.1453235780	chlorohydroquinone
17036	0.1452910553	dibenzo[1,4]dioxine-2,3-dione
4453	0.1452856604	desogestrel
18171	0.1452646925	7-O-methylsterigmatocystin
18356	0.1452624084	pyrroloquinoline quinol
5002	0.1452506806	fenoldopam
35601	0.1452281093	2H-chromene
29110	0.1452107740	(+-)-5-[3-(tert-butylamino)-2-hydroxypropoxy]-3,4-dihydronaphthalen-1(2H)-one
48480	0.1451118543	thermorubin A
16204	0.1450530028	phloroglucinol
38457	0.1449512590	N'-benzoyl-N-(tert-butyl)benzohydrazide
17594	0.1449464860	hydroquinone
16871	0.1448355427	4-pyridoxolactone
50187	0.1447917707	pamoate(2-)
9036	0.1447839195	sarpagine
52243	0.1447652919	platinum(II) octaethylporphyrin
429931	0.1447288075	N(7)-butyl-N(2)-(5-chloro-2-methylphenyl)-5-methyl[1,2,4]triazolo[1,5-a]pyrimidine-2,7-diamine
37452	0.1446254993	phenanthrene-1,2-diol
16076	0.1446202223	11alpha-hydroxyprogesterone
51510	0.1444843628	(S)-benzoin
53093	0.1442893953	1,3-di(p-tolyl)carbodiimide
28630	0.1442813312	3-hydroxypyridin-4(1H)-one
17747	0.1442263791	bis(2-ethylhexyl) phthalate
35459	0.1442263791	diisononyl phthalate
48723	0.1442255821	(-)-lobeline
167879	0.1442242269	4-({4-[4-methyl-2-(methylamino)-1,3-thiazol-5-yl]pyrimidin-2-yl}amino)phenol
2003	0.1442139113	5,6-dihydroxyindole-2-carboxylic acid
121459	0.1442131438	naltrexone
47564	0.1442034566	mometasone furoate
27598	0.1441975812	physcion 8-gentiobioside
4710	0.1440648821	doxepin
36691	0.1440648821	cis-doxepin
36692	0.1440648821	trans-doxepin
49005	0.1440355336	deferasirox
17199	0.1440086251	4,5-dihydroxyphthalic acid
16434	0.1439852783	N-hydroxy-4-acetylaminobiphenyl
27823	0.1439733332	(5-hydroxyindol-3-yl)acetic acid
3369	0.1439400925	capillin
28215	0.1439301469	cyanidin 3,3',5-tri-O-glucoside
28565	0.1439178957	1,2-dihydroxyfluorene
51227	0.1439132899	magnesium octaethylporphyrin
50157	0.1438451591	(5-hydroxyindol-3-yl)acetaldehyde
44460	0.1438312734	naphthalene-2,6-dicarboxylic acid
31523	0.1438123715	dromostanolone propionate
9437	0.1437987519	temoporfin
27810	0.1437976419	resorcinol
28919	0.1437571316	estrone 3-glucosiduronic acid
38240	0.1437468062	solanapyrone D
30846	0.1437336970	3-furoic acid
16596	0.1437183950	cyanidin 3-O-rutinoside 5-O-beta-D-glucoside
8066	0.1436755264	phenindione
38852	0.1436596363	4-bromo-2-chlorophenol
35644	0.1436572807	eburnamenine
27400	0.1436249468	glycyphyllin
53627	0.1435821492	agatharesinol
35817	0.1435309704	roxarsone
31128	0.1434946730	4-hydroxyphenyl acetate
35654	0.1433963407	corynoxan
156095	0.1433264543	lumefantrine
16760	0.1433195004	phenanthrene-3,4-diol
20814	0.1433195004	phenanthrene-9,10-diol
27565	0.1432777212	4-aminosalicylic acid
42646	0.1432402696	flaviolin
52167	0.1432237811	hydrabamine dihydrochloride
503442	0.1432194423	gallamine
34363	0.1432140507	biphenyl-4,4'-dithiol
27898	0.1432067435	cyanidin 3-O-(6-O-glucosyl-2-O-xylosylgalactoside)
36062	0.1431782553	4,5-dihydroxybenzoic acid
50951	0.1431705142	arsphenamine pentamer
50952	0.1431705142	arsphenamine trimer
53357	0.1431489325	poly[2-methoxy-5-(2'-ethyl-hexyloxy)-p-phenylenevinylene]
48211	0.1430644126	kinamycin C
3688	0.1430569804	chrysophanol 8-O-beta-D-glucoside
39330	0.1430082358	tetradifon
41941	0.1429939584	(3,4-dihydroxyphenyl)acetic acid
38811	0.1429689431	6-chloro-3-(hydroxymethyl)benzoxazolin-2-one
30778	0.1429467616	gallic acid
17098	0.1429046936	veratraldehyde
51509	0.1429033167	(R)-benzoin
51094	0.1428812509	tosyl group
17310	0.1428685349	pyridoxal
38449	0.1428008429	methoxyfenozide
48700	0.1427810851	5beta-cholestane-3alpha,7alpha,24-triol
51306	0.1427077473	anthracene-9,10-diol diacetate
33064	0.1426630818	inositol hexanicotinate
38486	0.1426564142	aspidospermidine
26600	0.1426441847	salutaridinol
1395	0.1426159316	3,5-dibromo-4-hydroxybenzoic acid
404669	0.1426111682	(2S,3R)-2-(4-{2-[(3S,4S)-3,4-dimethylpyrrolidin-1-yl]ethoxy}phenyl)-3-(4-hydroxyphenyl)-2,3-dihydro-1,4-benzoxathiin-6-ol
404752	0.1426111682	(2S,3R)-2-(4-{2-[(3R,4R)-3,4-dimethylpyrrolidin-1-yl]ethoxy}phenyl)-3-(4-hydroxyphenyl)-2,3-dihydro-1,4-benzoxathiin-6-ol
28268	0.1425730766	aurantio-obtusin beta-D-glucoside
37450	0.1425366746	2-methoxyestrone 3-glucosiduronic acid
11573	0.1425034301	2-(pentaprenyloxy)dihydrophenazine
53088	0.1424979256	alizarin complexone
48113	0.1424838256	1,3,5-trinitrobenzene
34053	0.1424838256	1,2-dinitrobenzene
48114	0.1424838256	1,2,3-trinitrobenzene
48115	0.1424838256	1,2,4-trinitrobenzene
51398	0.1424838256	1,4-dinitrobenzene
32184	0.1424512361	tazarotene
5853	0.1424486457	ibogamine
35917	0.1424486457	alstophyllan
44504	0.1424388159	nogalamycin
16050	0.1424261410	N-acetylisatin
40290	0.1424227548	DAS869
17254	0.1424094799	4-methylcatechol
18404	0.1424094799	3-methylcatechol
34507	0.1424036408	9-anthroic acid
38994	0.1424036408	1-anthroic acid
38995	0.1424036408	2-anthroic acid
48538	0.1423887245	apomorphine
52610	0.1423460440	2-(2-hydroxybenzoyl)hydrazinecarboxamide
53218	0.1423430335	diphenylmethane-4,4'-diisocyanate
38235	0.1422675476	solanapyrone B
38241	0.1422675476	solanapyrone E
34838	0.1422652769	metholone
51287	0.1422406222	tetracene-5,12-dione
32506	0.1422199399	4,4'-diaminodiphenylmethane
41576	0.1422191500	3'-deamino-3'-(3-cyanomorpholin-4-yl)doxorubicin
9086	0.1422070794	(-)-selegiline
188648	0.1421918196	3,3',4',5-tetrachlorosalicylanilide
16962	0.1421051945	cortisone
48212	0.1420933632	kinamycin A
27902	0.1420881489	tetracycline
17146	0.1420345710	anhydrotetracycline
28647	0.1420135743	3-O-methylgallic acid
51104	0.1420120637	Fluo-5F
51106	0.1420120637	Fluo-4FF
15363	0.1418830710	N-acetylindoxyl
17706	0.1417422323	Renilla luciferyl sulfate
37673	0.1417378616	ajmalan
48416	0.1417324769	olmesartan
34611	0.1417025902	carbofuran
34871	0.1416957135	N-hydroxynaphthalen-1-amine
38103	0.1416861084	(7R)-salutaridinol
122350	0.1416647959	3-[3-bromo-4-(pyrrolidin-1-ylmethyl)benzyl]-2-[4-(2-pyrrolidin-1-ylethoxy)phenyl]-1-benzothiophen-6-ol
19891	0.1416551831	3,4-dihydroxyphenylpyruvic acid
33835	0.1416463000	anthrone
9464	0.1416111510	testosterone enanthate
433309	0.1415851587	5-(2,5-dichlorophenyl)furan-2-carboxylic acid
52199	0.1415757545	palladium(II) octaethylporphyrinketone
52246	0.1415757545	platinum(II) octaethylporphyrin ketone
29118	0.1415582860	methanophenazine
50375	0.1415582860	dihydromethanophenazine
19024	0.1415229320	4-amino-3-hydroxynaphthalene-1-sulfonic acid
38236	0.1415180476	prosolanapyrone I
51071	0.1415064892	2-styrylquinoline
945	0.1414488305	2,6-dichloroindophenol
52972	0.1414458899	ergosta-5,7,24(28)-trien-3beta-ol
38537	0.1414393087	metolcarb
36799	0.1414390134	campestanol
20761	0.1414390134	6alpha-hydroxycampestanol
38955	0.1414296308	chimonanthine
38970	0.1414296308	calycanthidine
38974	0.1414296308	folicanthine
27758	0.1414219454	3,4-dihydroxybenzenesulfonic acid
50861	0.1413935800	treprostinil
7640	0.1413889787	nortriptyline
17405	0.1412767046	4-pyridoxic acid
52487	0.1412726926	dehydroabietadienal
38713	0.1412444138	5-phenylisoxazol-3-ol
387390	0.1412317745	(1-methyl-1H-imidazol-2-yl)(3-methyl-4-{3-[(pyridin-3-ylmethyl)amino]propoxy}-1-benzofuran-2-yl)methanone
17759	0.1412061278	cholesta-5,7-dien-3beta-ol
15940	0.1411932677	nicotinic acid
7459	0.1411867060	naloxone
28117	0.1411658304	(+)-catechin 7-O-beta-D-xyloside
15764	0.1411075277	anthocyanidin 3,5-diglucoside
34034	0.1411035213	tert-butyl benzoate
36814	0.1410599113	5-methoxyvalerophenone
52166	0.1410518999	hydrabamine
39350	0.1410202281	2-(4-ethoxyphenyl)-2-methylpropan-1-ol
51220	0.1409854502	zinc tetramesitylporphyrin
52680	0.1409840779	5-(pentadeca-8,11,14-trien-1-yl)resorcinol
51515	0.1409792737	N-butyrylbenzamide
34698	0.1409632837	diethyl phthalate
2679	0.1408121632	amphetamine
6809	0.1408121632	methamphetamine
42724	0.1408121632	(R)-amphetamine
36379	0.1407901665	tubulosan
38546	0.1407679608	2-(dimethylamino)-5,6-dimethylpyrimidin-4-ol
4470	0.1407519575	dextromethorphan
32692	0.1407346317	4-(N-nitrosomethylamino)-1-(3-pyridyl)butan-1-one
34206	0.1407173425	2,2',5,5'-tetrachlorobiphenyl
35445	0.1407173425	3,3',5,5'-tetrachlorobiphenyl
1367	0.1407173425	3,3',4,4'-tetrachlorobiphenyl
34197	0.1407173425	2,2',3,3',5,5'-hexachlorobiphenyl
34199	0.1407173425	2,2',3,3',6,6'-hexachlorobiphenyl
34202	0.1407173425	2,2',4,4',5,5'-hexachlorobiphenyl
34203	0.1407173425	2,2',4,4',6,6'-hexachlorobiphenyl
34204	0.1407173425	2,2',4,4'-tetrachlorobiphenyl
34205	0.1407173425	2,2',4,5-tetrachlorobiphenyl
34215	0.1407173425	2,3',5-trichlorobiphenyl
34216	0.1407173425	2,3,3',4,5-pentachlorobiphenyl
34218	0.1407173425	2,3,4,4'-tetrachlorobiphenyl
34219	0.1407173425	2,3,4,5,6-pentachlorobiphenyl
34221	0.1407173425	2,3,4,5-tetrachlorobiphenyl
34222	0.1407173425	2,3,4-trichlorobiphenyl
34224	0.1407173425	2,3,5,6-tetrachlorobiphenyl
34225	0.1407173425	2,3,6-trichlorobiphenyl
34233	0.1407173425	2,4,4',6-tetrachlorobiphenyl
34246	0.1407173425	2,5-dichlorobiphenyl
34249	0.1407173425	2,6-dichlorobiphenyl
34317	0.1407173425	3,3',4,4',5-pentachlorobiphenyl
34326	0.1407173425	3,5-dichlorobiphenyl
34364	0.1407173425	4,4'-dichlorobiphenyl
34666	0.1407173425	decachlorobiphenyl
27656	0.1406898699	camptothecin
18373	0.1406585248	(7S)-salutaridinol
3005	0.1406158046	belladine
39300	0.1405212608	propargite
1224	0.1405170335	2-nitrofluorene
8080	0.1404989948	phentermine
31542	0.1404833256	epidihydrocholesterin
46857	0.1404728562	L-tyrosino group
46858	0.1404728562	L-tyrosine residue
9509	0.1404674443	thalicarpine
17813	0.1404479391	4,4-dimethyl-5alpha-cholesta-8,14,24-trien-3beta-ol
38451	0.1404464637	halofenozide
50932	0.1404156070	(E)-chlorprothixene
35628	0.1404106843	(6-methoxy-2-naphthyl)acetic acid
585218	0.1403022476	[(4R)-4-(3-hydroxyphenyl)-1,6-dimethyl-2-thioxo-1,2,3,4-tetrahydropyrimidin-5-yl](phenyl)methanone
50742	0.1402310388	cyproterone
15808	0.1402073760	12-dehydrotetracycline
11173	0.1401976602	1,4-dihydroxy-2-naphthoate
52675	0.1401624035	2-naphthoyl group
16550	0.1401129243	xanthommatin
31751	0.1400980527	kinamycin D
37999	0.1400963473	dithiosalicylic acid
48728	0.1400929435	5beta-cholestane-3alpha,7alpha,12alpha,24-tetrol
52111	0.1400648089	DND-192 dye
50459	0.1400248843	2,5-diphenylfuran
50461	0.1400248843	2,4-diphenylfuran
3219	0.1400131989	bupropion
36794	0.1400131989	(R)-bupropion
16796	0.1399756796	melatonin
53644	0.1399221997	sequirin C
52676	0.1398971674	1-naphthoyl group
7853	0.1398959616	oxyacanthine
8886	0.1398959616	rodiasine
17959	0.1398546638	oxidized Renilla luciferin
41487	0.1398546638	oxidized Oplophorus luciferin
763	0.1398393092	algestone
9008	0.1398333072	salicyluric acid
28128	0.1398208555	3,5-dibromo-4-hydroxyphenylpyruvic acid
46195	0.1398037743	paracetamol
29117	0.1397735874	6-dehydrotestosterone
38592	0.1396779003	acequinocyl
28363	0.1396759241	4-amino-6-(ethylamino)-1,3,5-triazin-2-ol
15621	0.1396642476	(4-hydroxyphenyl)acetaldehyde
39073	0.1396277821	6-carboxyfluorescein
51617	0.1396277821	5-carboxyfluorescein
27802	0.1396174843	2,3-dihydroxybenzenesulfonic acid
34377	0.1396015888	4-(1-benzofuran-2-yl)pyridine
669	0.1395564636	1-phenylethanol
27910	0.1395476563	7-dehydrodesmosterol
17165	0.1395418025	Photinus luciferin
37753	0.1395186088	pseudooxynicotine
52307	0.1395078023	OG-514 dye
38660	0.1394418809	bifenazate
52012	0.1394338949	1,3-dichloro-7-hydroxy-9,9-dimethyl-9H-acridin-2-one
4850	0.1394327242	eschscholtzidine
32181	0.1393700338	tamibarotene
15716	0.1393587214	12-hydroxydihydrochelirubine
38593	0.1393274743	fenazaquin
51415	0.1393212047	calixresorc[4]arene
51418	0.1393212047	calixresorc[6]arene
17131	0.1392983512	(3,5-diiodo-4-hydroxyphenyl)pyruvic acid
48701	0.1392952770	7alpha,24-dihydroxycholest-4-en-3-one
23359	0.1392871692	colchicine
51074	0.1392871692	(R)-colchicine
184850	0.1392545549	N-{4-chloro-3-[(3-methylbut-2-en-1-yl)oxy]phenyl}-2-methylfuran-3-carbothioamide
50611	0.1392401836	N,N'-diformyldityrosine
17745	0.1392308952	coniferol
17390	0.1392268537	allocryptopine
48282	0.1392233328	5-methoxy-N,N-diisopropyltryptamine
6715	0.1392222780	medroxyprogesterone
18136	0.1392079242	3-(2,3-dihydroxyphenyl)propanoic acid
48400	0.1392079242	3-(3,4-dihydroxyphenyl)propanoic acid
50305	0.1391522185	podophyllotoxin
2086	0.1391254171	5-methoxy-N,N-dimethyltryptamine
26889	0.1391171752	tetrachlorocatechol
38629	0.1391020935	2-isopropyl-6-methylpyrimidin-4-ol
27990	0.1390987268	3-ethoxybenzoic acid
9588	0.1390932775	ticlopidine
16032	0.1390665973	androsterone
51164	0.1390647820	lisuride
38966	0.1390430267	1-phenyl-1H-1,2,4-triazol-3-ol
16422	0.1390397106	androst-4-ene-3,17-dione
53580	0.1390295517	4-(ethoxymethylene)-2-(2-furyl)oxazol-5-one
249982	0.1390271884	FPL64176
51846	0.1390094575	phenacyl bromide
48486	0.1389960529	2-phenoxyquinolin-6-ol
28111	0.1389424560	(4-hydroxy-3-methoxyphenyl)acetaldehyde
15992	0.1388375026	1-hydroxy-2-naphthoate
47727	0.1388173941	5-{5-[2-chloro-4-(4,5-dihydro-1,3-oxazol-2-yl)phenoxy]pentyl}-3-methylisoxazole
27849	0.1387872682	toluene-4-sulfonic acid
37665	0.1387842592	sarmentogenin
16709	0.1387838673	pyridoxine
2374	0.1386924095	acanthicifoline
18534	0.1386842922	campest-4-en-3-one
5001	0.1386785270	fenofibrate
44932	0.1386782613	acepromazine
432510	0.1386720143	1-(3-{6-[(cyclopropylmethyl)amino]imidazo[1,2-b]pyridazin-3-yl}phenyl)ethanone
48214	0.1386507767	kinamycin B
48216	0.1386507767	kinamycin E
37966	0.1386479663	4H-pyran-4-one
3753	0.1386418791	clomiphene citrate
18218	0.1386013744	2'-hydroxybiphenyl-2-sulfinate
127105	0.1385374829	tribromosalicylanilide
36090	0.1385367275	4-coumaric acid
28039	0.1385258812	4-hydroxy-3-iodophenylpyruvic acid
18311	0.1385219429	quinoline-4-carboxylic acid
18386	0.1385219429	quinaldic acid
17770	0.1385168720	1-hydroxy-2-(beta-D-glucosyloxy)-9,10-anthraquinone
49098	0.1385100876	(6R)-2-acetyl-6-(3-acetyl-2,4,6-trihydroxy-5-methylphenyl)-3-hydroxy-6-methylcyclohexa-2,4-dien-1-one
34890	0.1385036512	2-nitrofuran
27478	0.1385001736	deserpidine
52158	0.1384386537	monochlorobimane
32279	0.1384084851	urdamycin A
38227	0.1383953937	macrophomic acid
50743	0.1383785282	cyproterone acetate
425722	0.1383734261	2-(ethoxymethyl)-4-(4-fluorophenyl)-3-[2-(2-hydroxyphenoxy)pyrimidin-4-yl]isoxazol-5(2H)-one
18176	0.1383496698	2-coumaric acid
31967	0.1383415928	pelargonidin 3-O-beta-D-glucoside
34304	0.1383308032	fenobucarb
16068	0.1382980467	2-(3,4-dihydroxybenzoyloxy)-4,6-dihydroxybenzoic acid
30845	0.1382552577	2-furoic acid
47925	0.1382367903	3-coumaric acid
8491	0.1382227306	propiomazine
48698	0.1382177519	7alpha,24-dihydroxy-5beta-cholestan-3-one
31174	0.1382037090	adapalene
31699	0.1381853431	myo-inositol hexanicotinate
50729	0.1381840084	mitoxantrone
38475	0.1381735228	2,2-dimethyl-2,3-dihydrobenzofuran
32003	0.1381713280	pimobendan
34073	0.1381202991	Delta(1)-progesterone
16827	0.1381088751	corticosterone
28320	0.1381070101	tetrahydrocortisol
17099	0.1380696578	aspulvinone H
16116	0.1380569286	3-hydroxy-4-methylanthranilic acid
29107	0.1379952374	24-methylidenelophenol
33203	0.1379952374	(Z)-24-ethylidenelophenol
17650	0.1379647683	cortisol
28969	0.1379471756	N,N-dimethyltryptamine
38453	0.1379252157	1,2-dibenzoylhydrazine
38454	0.1379252157	benzohydrazide
202576	0.1379216800	6-{[3-(4-bromophenyl)-1-benzofuran-6-yl]oxy}-N-methyl-N-prop-2-en-1-ylhexan-1-amine
23736	0.1379212688	4,5-dihydrocortisone
16372	0.1379212688	4,5alpha-dihydrocortisone
18535	0.1379200208	campest-4-en-3beta-ol
36106	0.1379079268	2-naphthoic acid
50931	0.1378910639	(Z)-chlorprothixene
6807	0.1378499603	methadone
44588	0.1378443261	1-naphthyloxyacetic acid
48651	0.1378137086	2-(pent-4-enyl)toluene
16706	0.1378095527	2-iodophenol
33439	0.1378095527	3-iodophenol
43521	0.1378095527	4-iodophenol
171408	0.1377905997	3-(5-amino-7-hydroxy-2H-[1,2,3]triazolo[4,5-d]pyrimidin-2-yl)benzoic acid
10015	0.1377845891	vobasine
51934	0.1377797479	CBQCA reagent
53313	0.1377738931	poly[(6,6'-bibenzoxazole)-2,2'-diyl-1,4-phenylene]
37918	0.1377524722	fluorescein 5-isothiocyanate
37928	0.1377524722	fluorescein 6-isothiocyanate
28487	0.1377433040	reserpine
8113	0.1377050144	phlorizin
50727	0.1377000212	mitoxantrone dihydrochloride
8888	0.1376824478	ropinirole
27486	0.1376758198	16,17-didehydropregnenolone
16744	0.1376717375	pregna-4,9(11)-diene-3,20-dione
53228	0.1376674687	poly(3,4-ethylenedioxythiophene)
35304	0.1376654966	(2S,3R)-3-geranyl-2,3-dihydro-2,N(alpha)-cyclo-L-tryptophan
52950	0.1376654966	(2S,3R)-3-farnesyl-2,3-dihydro-2,N(alpha)-cyclo-L-tryptophan
36725	0.1375923223	pregn-4-en-3-one
36466	0.1375854800	1-naphthoic acid
52367	0.1375735596	1-naphthaldehyde
52368	0.1375735596	2-naphthaldehyde
9951	0.1375261773	veratramine
32245	0.1374631143	tolterodine tartrate
51950	0.1374464632	N,N'-bis(2,3-dihydroxybenzoyl)-N''-hexanoyltren
18405	0.1374444417	pyridoxal 5'-phosphate
48390	0.1374264085	cinacalcet
48391	0.1374264085	cinacalcet hydrochloride
53191	0.1374236325	(C5Me5)2U[=N-2,6-(i-Pr)2C6H3](SPh)
100885	0.1374194219	6-hydroxy-1,3-benzothiazole-2-sulfonamide
31527	0.1373824541	dydrogesterone
9519	0.1373743843	thebaine
50168	0.1373695838	3-hydroxypregnan-20-one
15979	0.1373400428	1-benzyl-2-methyl-1,2,3,4-tetrahydroisoquinoline
48352	0.1373400428	(S)-1-benzyl-2-methyl-1,2,3,4-tetrahydroisoquinoline
40448	0.1373027260	9,10-anthraquinone
27475	0.1373012925	cyanidin 3-O-beta-D-galactoside
9397	0.1372865960	tamoxifen citrate
50520	0.1372645172	benzamido group
36793	0.1372641636	(S)-bupropion
50885	0.1372558043	fludrocortisone
38980	0.1372516496	4-benzoylpyrazole
50140	0.1372492908	methadone hydrochloride
28047	0.1371514488	5beta-cholestane-3alpha,7alpha-diol
29133	0.1370993729	dextrorphan
35948	0.1370856972	curan
53076	0.1370759429	4-(ethoxymethylene)-2-phenyloxazol-5-one
51908	0.1370691989	dansyl group
18378	0.1370618084	4alpha-methyl-5alpha-cholest-7-en-3beta-ol
142075	0.1370310507	(3R,4R)-4-{4-[3-(benzyloxy)propoxy]phenyl}-3-(naphthalen-2-ylmethoxy)piperidine
6438	0.1370222421	levobunolol
16765	0.1369281994	tryptamine
49320	0.1369137022	algestone acetonide
48667	0.1368829210	ethyl 2-[5-hydroxy-4'-(trifluoromethyl)biphenyl-3-yl]pentanoate
47905	0.1368771904	coniferyl acetate
37454	0.1368669979	9,10-phenanthroquinone
18533	0.1368573265	5alpha-campestan-3-one
28432	0.1368216354	4alpha-methylcholest-8-en-3beta-ol
48215	0.1368059840	kinamycin F
31654	0.1367641750	gliclazide
30725	0.1367401971	aflatoxin B1 exo-8,9-epoxide
5779	0.1366985069	hydrocodone
50845	0.1366930316	doxycycline
3978	0.1366682294	cyanin
28426	0.1366682294	cyanidin 3-O-beta-D-glucoside
4469	0.1366052810	(S)-amphetamine
24809	0.1365940785	indole-3-carboxylic acid
52006	0.1365568288	DAF-FM dye
34584	0.1365477213	boldenone
24130	0.1365422418	furostan
20671	0.1365422418	5beta-furostan
35534	0.1365422418	5alpha-furostan
27615	0.1365250412	(2-naphthyl)methanol
38137	0.1365250412	(1-naphthyl)methanol
26775	0.1365201382	stilbene
518807	0.1365134641	ethyl (4S)-4-(3-hydroxyphenyl)-6-methyl-2-thioxo-1,2,3,4-tetrahydropyrimidine-5-carboxylate
38505	0.1364700392	isoprocarb
51619	0.1364683870	5(6)-carboxy-2',7'-dichlorofluorescein
36412	0.1364468183	19-norandrosterone
50542	0.1364347403	menthofuran
6750	0.1364347403	(+)-menthofuran
52511	0.1364303906	olivomycin A
28689	0.1363922999	3beta-hydroxyandrost-5-en-17-one
17735	0.1363434675	N,N-dimethylaniline N-oxide
53663	0.1363283230	guaiacylglycerol
18093	0.1362882399	17,21-dihydroxy-5beta-pregnane-3,11,20-trione
51673	0.1362843011	8-benzyloxy-5,7-diphenylquinoline
27882	0.1362822683	(S)-colchicine
48286	0.1362183123	N,N-diisopropyltryptamine
10589	0.1362150266	m-toluic acid
36635	0.1362150266	p-toluic acid
34269	0.1361989001	2-chlorobiphenyl
36716	0.1361989001	3-chlorobiphenyl
53770	0.1361836260	aceprometazine
53772	0.1361836260	(S)-aceprometazine
51644	0.1361775677	benzeneboronic acid cyclic [(m-chlorophenoxy)methyl]ethylene ester
51645	0.1361775677	benzeneboronic acid cyclic [(p-chlorophenoxy)methyl]ethylene ester
27999	0.1361512936	tolbutamide
28324	0.1360220316	11-deoxycortisol
8712	0.1360063567	quinalphos
26095	0.1360030244	phthaloyl group
16973	0.1359911339	11-deoxycorticosterone
38885	0.1359264288	6-hydroxy-2-phenylpyridazin-3-one
16129	0.1359098585	17alpha-(N-acetyl-D-glucosaminyl)estradiol 3-glucosiduronic acid
11909	0.1358930076	3beta-hydroxy-5alpha-pregnan-20-one
50169	0.1358930076	3alpha-hydroxy-5alpha-pregnan-20-one
10112	0.1358754315	zileuton
16184	0.1358731408	7-O-acetylsalutaridinol
24729	0.1358719374	6-hydroxynicotine
32687	0.1358418322	piperonyl butoxide
27831	0.1358415592	scillaren A
114916	0.1358059812	2-butyl-5,6-dihydro-1H-imidazo[4,5-d]pyridazine-4,7-dione
28462	0.1357596630	ajmaline
38105	0.1357528172	gitoxigenin
53617	0.1357181691	4-(2-hydroxy-5-methylphenylazo)acetanilide
16175	0.1357083157	cholest-4-en-3-one
16113	0.1356891175	cholesterol
19812	0.1356891175	24-methylenecholesterol
8357	0.1356601304	pramocaine
3347	0.1356566743	candesartan
27386	0.1356412334	cinnamic acid
2623	0.1356238199	amaryllisine
36658	0.1356086213	6-methylsalicylate
5790	0.1356020181	hydromorphone
20747	0.1355690196	6-oxocampestanol
28828	0.1355688154	ethyl N-acetyl-L-tyrosinate
48715	0.1355536768	7alpha,12alpha,24-trihydroxy-5beta-cholestan-3-one
8389	0.1355467998	estrone sodium sulfate
16162	0.1355337572	o-orsellinate
52361	0.1355257890	fecosterol
232821	0.1354669862	(1S,3R,7S,8S,8aR)-8-(2-{(4R,6R)-3-(4-hydroxy-3-methoxybenzyl)-4-[2-(methylamino)-2-oxoethyl]-2-oxo-1,3-oxazinan-6-yl}ethyl)-3,7-dimethyl-1,2,3,7,8,8a-hexahydronaphthalen-1-yl (2S)-2-methylbutanoate
50170	0.1354580986	3-hydroxy-5alpha-pregnan-20-one
36334	0.1354479539	naphthalene-1,3,5-trisulfonic acid
30890	0.1354479539	naphthalene-1,5-disulfonic acid
30891	0.1354479539	naphthalene-1,6-disulfonic acid
30895	0.1354479539	naphthalene-1-sulfonic acid
30898	0.1354479539	naphthalene-2,7-disulfonic acid
32916	0.1354479539	naphthalene-1,3,6-trisulfonic acid
41070	0.1354479539	naphthalene-2,6-disulfonic acid
44229	0.1354479539	naphthalene-2-sulfonic acid
17818	0.1354391453	N-feruloyltyramine
49662	0.1354273900	indomethacin
16746	0.1354206073	1,2,3,5-tetrahydroxybenzene
34491	0.1353502771	8-(5-hexylfuran-2-yl)octanoic acid
51052	0.1353086936	lucanthone
2611	0.1352610483	alprazolam
11807	0.1352341704	5-hydroxy-6-methylpyridine-3,4-dicarboxylate
52400	0.1352166599	2-methoxyacetophenone
406797	0.1352127722	1-{2-[(4-chlorophenyl)amino]-2-oxoethyl}-N-(1-isopropylpiperidin-4-yl)-1H-indole-2-carboxamide
16074	0.1352118098	5beta-cholestan-3-one
50544	0.1352086183	(-)-menthofuran
17874	0.1351942009	dihydrozeatin
42219	0.1351852734	digitoxigenin
9985	0.1351718161	vincamine
510192	0.1351598346	N-[(1R)-3-(4-hydroxyphenyl)-1-methylpropyl]-2-[2-phenyl-6-(2-piperidin-1-ylethoxy)-1H-indol-3-yl]acetamide
15938	0.1351527237	pregnan-21-ol
434571	0.1351077920	(5Z)-3-(4-chlorophenyl)-4-hydroxy-5-(naphthalen-1-ylmethylidene)furan-2(5H)-one
28089	0.1350982995	N-hydroxy-L-tyrosine
17737	0.1350906701	desmosterol
16455	0.1350906701	4,4-dimethyl-5alpha-cholest-7-en-3beta-ol
31121	0.1350706996	4'''-demalonylsalvianin
32115	0.1350706996	salvianin
51033	0.1350004687	myxopyronin A
17762	0.1349833204	5alpha-cholestan-3-one
48463	0.1349681477	N-(2,6-dichlorobenzoyl)-3-[6-(2,6-dimethoxyphenyl)-2-naphthyl]alanine
16485	0.1349554075	18-hydroxycorticosterone
17931	0.1349413885	N-hydroxy-2-acetamidofluorene
47943	0.1349387249	aniracetam
39393	0.1349159376	silafluofen
6970	0.1349102606	mometasone
507189	0.1349037730	6-[(5-chloro-3-methyl-1-benzofuran-2-yl)sulfonyl]pyridazin-3(2H)-one
42944	0.1348446939	galanthamine
28136	0.1348104473	N-methyltryptamine
16496	0.1348083292	5beta-cholestane-3alpha,7alpha,12alpha-triol
36632	0.1347929068	o-toluic acid
35048	0.1347840418	xylylcarb
38571	0.1347840418	XMC
30287	0.1347718737	(3,4-dihydroxyphenyl)(triphenyl)arsonium
17133	0.1347566660	deoxylimonoic acid
28122	0.1347262994	p-cumic acid
38493	0.1347255629	N'-(3-hydroxyphenyl)-N,N-dimethylformamidine
45616	0.1347080341	(R)-1-phenylethanol
36281	0.1346935058	caffeic acid
48825	0.1346309453	7alpha,26-dihydroxycholest-4-en-3-one
36728	0.1345913690	20-hydroxypregn-4-en-3-one
28052	0.1345823518	acetohexamide
53771	0.1345537862	(R)-aceprometazine
7621	0.1345448967	norajmaline
5120	0.1345393072	fluoxymesterone
3638	0.1345329863	chloroquine
48811	0.1345329863	(R)-chloroquine
18252	0.1345278383	zymosterol
16290	0.1345278383	5alpha-cholesta-7,24-dien-3beta-ol
37837	0.1345219978	2-naphthylacetic acid
31562	0.1345083671	estramustine sodium phosphate
17215	0.1344981743	methyl L-tyrosinate
53700	0.1344922080	quinoline yellow
50740	0.1344806103	raloxifene hydrochloride
28750	0.1344426886	17alpha-hydroxypregnenolone
8082	0.1344138858	phenyl acetate
36729	0.1344012197	(20R)-20-hydroxypregn-4-en-3-one
27715	0.1343756655	3-chlorocatechol
27772	0.1343756655	4-chlorocatechol
5722	0.1343749590	hinokinin
28582	0.1343657946	cupreine
6128	0.1343325048	ketoprofen
18226	0.1343291484	(R)-6-hydroxynicotine
52389	0.1343103164	zymosterol intermediate 1c
27982	0.1342669669	(2-methylphenyl)acetonitrile
17609	0.1342369120	cortisol 21-acetate
31676	0.1342369120	hydrocortisone caproate
3651	0.1342329147	chlorprothixene
9738	0.1342311053	trimipramine
50943	0.1342305381	mitorubrin
50945	0.1342305381	(-)-mitorubrin
28623	0.1341862470	campesterol
35603	0.1341725440	4H-chromene
48351	0.1341576284	(R)-1-benzyl-2-methyl-1,2,3,4-tetrahydroisoquinoline
36114	0.1341537844	chromenylium
16581	0.1341527731	pregnenolone
32701	0.1341516497	N-hydroxy-4-aminobiphenyl O-sulfate
28540	0.1341415948	5beta-cholestane-3alpha,7alpha,26-triol
48731	0.1341415948	5beta-cholestane-3alpha,7alpha,24,26-tetrol
406830	0.1340976221	N-(1-isopropylpiperidin-4-yl)-1-(3-methoxybenzyl)-1H-indole-2-carboxamide
38238	0.1340566692	prosolanapyrone II
48488	0.1340020370	6-(benzyloxy)-2-chloroquinoline
17791	0.1339974560	obtusifoliol
28082	0.1339489772	5alpha-cholestane-3beta,5,6beta-triol
17963	0.1339378731	1-methyl-4-phenyl-1,2,3,6-tetrahydropyridine
6794	0.1339121845	metaraminol
52045	0.1338915824	2-oxo-1,2-dihydroquinoline-4-carboxylic acid
48200	0.1338908510	griseusin B
15738	0.1338829820	staurosporine
48419	0.1338754478	5-biphenyl-2-yl-1H-tetrazole
3092	0.1338650729	bicuculline
18115	0.1338645925	4-hydroxymandelonitrile
51686	0.1338554118	haematoxylin
38095	0.1338525904	diginatigenin
50171	0.1338474130	3-hydroxy-5beta-pregnan-20-one
38010	0.1338415885	apazone
22584	0.1338213207	antimycin A
16083	0.1337998238	(S)-3-(indol-3-yl)-2-oxobutyric acid
1617	0.1337705505	4-hydroxy-3-octaprenylbenzoate
15854	0.1337653989	quinine
17685	0.1337653989	3-hydroxyquinine
16804	0.1336999329	(RS)-1-benzyl-1,2,3,4-tetrahydroisoquinoline
35859	0.1336840926	zomepirac
5533	0.1336757449	granaticin
27865	0.1336653214	fucosterol
51221	0.1336618847	zinc tetraphenylporphyrin
28346	0.1336601005	mescaline
39315	0.1335872520	clofentezine
55334	0.1335763087	delphinidin 3-O-(6''-O-malonyl)-beta-D-glucoside
17899	0.1335588795	7alpha-hydroxycholest-4-en-3-one
46865	0.1335467799	isocinchomeronic acid
46875	0.1335467799	dinicotinic acid
27798	0.1335243981	nitrobenzene
51911	0.1335219460	6-dimethylamino-2-naphthoyl group
16229	0.1335190558	3beta-hydroxy-5beta-pregnan-20-one
9642	0.1334750061	N-tosyl-L-phenylalanyl chloromethyl ketone
15794	0.1334664156	juglone
52654	0.1334552022	6-carboxy-4',5'-dichloro-2',7'-dimethoxyfluorescein
3170	0.1334076482	brazilin
5601	0.1334076482	(+)-haematoxylin
51684	0.1334076482	(-)-haematoxylin
19809	0.1334070130	24-epicampesterol
52308	0.1334051393	2',7'-difluorofluorescein DHPE
52717	0.1334044968	bortezomib
47831	0.1333654227	S,S-dimethyl-N-phenylsulfoximide
30814	0.1333487204	digallic acid
17134	0.1333479152	octopamine
48994	0.1333059580	quinolin-6-ol
47782	0.1333045471	lofepramine
51029	0.1332907204	nedocromil(2-)
38873	0.1332692276	prothiofos
17243	0.1332412315	mono(2-ethylhexyl) phthalate
27693	0.1332395080	sitosterol
231667	0.1332326822	{2-[4-(2-pyrrolidin-1-ylethoxy)phenyl]-1-benzothiophen-3-yl}[6-(2-pyrrolidin-1-ylethoxy)pyridin-3-yl]methanone
39254	0.1332289318	(S)-chloroquine
38405	0.1332278318	antiogenin
42098	0.1332278318	digoxigenin
51910	0.1332075636	2-acyl-6-dimethylaminonaphthalene
42989	0.1332072315	7beta-hydroxycholesterol
771	0.1332042392	16alpha-hydroxypregnenolone
50785	0.1331990374	ethynodiol
4876	0.1331882165	ethacrynic acid
15788	0.1331625653	3,5-dichlorocatechol
28318	0.1331625653	3,6-dichlorocatechol
32971	0.1331625653	3,4,6-trichlorocatechol
16875	0.1331478315	5,6-dihydroxyindole-2-carboxylate
1949	0.1331469877	4alpha-methylzymosterol
2443	0.1331335930	actinidine
10100	0.1330933614	zafirlukast
27415	0.1330532597	(+-)-2-(4'-isobutylphenyl)propionitrile
51616	0.1330484258	1,2'-dinaphthylmethane
28549	0.1330445325	3-(indol-3-yl)-2-oxobutyric acid
50782	0.1329971457	11-deoxycorticosterone pivalate
8871	0.1329809969	risperidone
30961	0.1329713549	pyridoxine hydrochloride
36305	0.1329535677	bilane
52183	0.1329391066	octaethylporphyrin
34638	0.1328974747	chromomycin A3
52819	0.1328705067	diOC18(3)(1+)
50756	0.1328552521	acridone
18329	0.1328423676	5alpha-androstane-3beta,17beta-diol
36715	0.1328423676	5beta-androstane-3beta,17beta-diol
5296	0.1328297736	gemfibrozil
963	0.1327440159	2-(2-chlorophenyl)-5-(5-methyl-2-thienyl)-1,3,4-oxadiazole
48949	0.1327007106	3-phenylcyclohexa-3,5-diene-1,2-diol
47147	0.1326488128	DAS645
50944	0.1326317922	(+)-mitorubrin
9948	0.1326147797	verapamil
16937	0.1325684398	5,6-dihydroxy-3-methylquinolin-2(1H)-one
48981	0.1325513814	quinolin-8-ol
42	0.1325478675	(+)-pronuciferine
27757	0.1325412679	4-chlorobiphenyl
28453	0.1325282001	(20S)-20-hydroxypregn-4-en-3-one
2290	0.1325240788	7alpha-hydroxy-5beta-cholestan-3-one
22733	0.1325057650	benzoyl group
28952	0.1324980228	5alpha-pregnane-3,20-dione
30154	0.1324980228	5beta-pregnane-3,20-dione
51912	0.1324959928	6-dimethylamino-2-naphthoic acid
18011	0.1324819391	androstane-3alpha,17beta-diol
36713	0.1324819391	5alpha-androstane-3alpha,17beta-diol
36714	0.1324819391	5beta-androstane-3alpha,17beta-diol
435404	0.1324772604	3-[(5E)-5-{[5-(4-chlorophenyl)furan-2-yl]methylidene}-4-oxo-2-thioxo-1,3-thiazolidin-3-yl]propanoic acid
34692	0.1324712914	dicofol
670	0.1324513026	1-phenylethylamine
35322	0.1324513026	(1R)-1-phenylethanamine
7510	0.1324120296	neopinone
20714	0.1323890186	6-deoxycathasterone
28283	0.1323857958	capsidiol
52276	0.1323810959	terrylendiimide
52916	0.1323808759	phenylsulfonyl group
46032	0.1323684635	benzene-1,3,5-tricarboxylic acid
287372	0.1323637783	N-[(1R)-1-(dihydroxyboranyl)-3-methylbutyl]-N(2)-(pyrazin-2-ylcarbonyl)-L-phenylalaninamide
31966	0.1323546055	pelargonidin 3-O-(6-O-caffeoyl-beta-D-glucoside) 5-O-beta-D-glucoside
48523	0.1323513947	2-[(2,6-dichlorobenzoyl)oxy]-3-[2-(2,6-dichlorophenyl)-6-quinolyl]propanoic acid
52002	0.1323467192	Cy3.5 dye
52003	0.1323467192	Cy5.5 dye
50900	0.1323414104	dexonorgestrel
15815	0.1323408322	quinolin-4-ol
48980	0.1323408322	quinolin-7-ol
48993	0.1323408322	quinolin-5-ol
6604	0.1323352802	lysergic acid
48714	0.1323238955	7alpha,12alpha,24-trihydroxycholest-4-en-3-one
15365	0.1323227182	acetylsalicylic acid
1895	0.1323050659	4-methylbenzyl alcohol
48778	0.1322799479	7alpha,26-dihydroxy-5beta-cholestan-3-one
28477	0.1322773326	7alpha,12alpha-dihydroxycholest-4-en-3-one
16675	0.1322737658	quinolinic acid
51099	0.1322549927	selegiline(1+)
5855	0.1322517154	ibuprofen
47835	0.1322517154	levibuprofen
17532	0.1322501751	(S)-6-hydroxynicotine
1301	0.1322283831	(22S)-22-hydroxycholesterol
19391	0.1322187474	2,6-dibromophenol
52171	0.1322166502	hydrabamine(2+)
51228	0.1322086909	magnesium tetraphenylporphyrin
7627	0.1322026146	norethisterone
7630	0.1321966945	norgestrel
6605	0.1321934708	lysergic acid diethylamide
17704	0.1321930625	aspulvinone E
34276	0.1321922200	1-ethyl-2-methylbenzene
44194	0.1321922200	butylbenzene
170963	0.1321792727	3-(5-amino-7-hydroxy-2H-[1,2,3]triazolo[4,5-d]pyrimidin-2-yl)-N-(3,5-dichlorobenzyl)benzamide
297751	0.1321728481	2-(3-methoxyphenyl)-3,4-dihydro-2H-thieno[3,2-e][1,2]thiazine-6-sulfonamide 1,1-dioxide
38243	0.1321363626	bipindogenin
17840	0.1321181355	indoxyl
16495	0.1320838462	4alpha-methyl-5alpha-cholest-7-en-3-one
52386	0.1320838462	zymosterol intermediate 2
39328	0.1320668812	(S,S)-hexythiazox
3962	0.1320474698	curcumin
17566	0.1320212171	indole-3-acetonitrile
1296	0.1320101416	20-hydroxycholesterol
42977	0.1320101416	25-hydroxycholesterol
16226	0.1319821762	limonin
50148	0.1319531317	fenpropimorph
163632	0.1319294090	ethyl 4-{2-[1-(6-methylpyridazin-3-yl)piperidin-4-yl]ethoxy}benzoate
7820	0.1319007775	oxandrolone
619590	0.1318855823	5-chloro-6-methyl-N-(2-phenylethyl)-2-pyridin-2-ylpyrimidin-4-amine
50515	0.1318754338	24-hydroxycholesterol
50516	0.1318754338	(24R)-24-hydroxycholesterol
46860	0.1318494404	cinchomeronic acid
48833	0.1318421616	7alpha,12alpha,26-trihydroxycholest-4-en-3-one
15665	0.1318410025	(4-hydroxyphenyl)acetaldehyde oxime
15666	0.1318410025	(E)-(4-hydroxyphenyl)acetaldehyde oxime
52127	0.1318382694	(-)-glyceollin II
39348	0.1318309370	etofenprox
3374	0.1318179758	capsaicin
55335	0.1318080064	ternatin C5
15667	0.1317963011	(Z)-(4-hydroxyphenyl)acetaldehyde oxime
4912	0.1317795529	etorphine
30268	0.1317706702	dihydrolevobunolol
48447	0.1317239532	N-[(2R)-3-hydroxy-2-(7-methoxy-1-naphthyl)propyl]propionamide
48732	0.1317218585	5beta-cholestane-3alpha,7alpha,12alpha,24,26-pentol
48445	0.1317167334	N-[3-hydroxy-2-(7-methoxy-1-naphthyl)propyl]propionamide
48446	0.1317167334	N-[(2S)-3-hydroxy-2-(7-methoxy-1-naphthyl)propyl]propionamide
40893	0.1316997527	2-L-alanyl-5-tert-butyl-1,3,4-oxadiazole
50694	0.1316584134	minocycline
35947	0.1316178931	evonimine
534093	0.1316174446	(5-tert-butyl-1,3,4-oxadiazol-2-yl)[(2R)-pyrrolidin-2-yl]methanone
36161	0.1315993724	hematin
16096	0.1315883161	palmatine
17872	0.1315459598	2-oxo-2H-pyran-4,6-dicarboxylic acid
48987	0.1315421406	7-hydroxyquinolin-2(1H)-one
48995	0.1315421406	5-hydroxyquinolin-2(1H)-one
15793	0.1315293477	3-hydroxyanthranilic acid
533342	0.1315212418	6,7-dimethoxy-4-[(3R)-3-(2-naphthyloxy)pyrrolidin-1-yl]quinazoline
31225	0.1315182572	antipyrine
15707	0.1314998720	2,6-dioxo-6-phenylhexanoic acid
2504	0.1314855571	aflatoxin B1
32918	0.1314495213	1-naphthylacetic acid
6722	0.1314349321	megestrol
41237	0.1314125979	benzyl benzoate
36726	0.1313939133	17,20-dihydroxypregn-4-en-3-one
36723	0.1313939133	(20R)-17,20-dihydroxypregn-4-en-3-one
28603	0.1313883506	(+)-syringaresinol beta-D-glucoside
48392	0.1313322719	cinacalcet carbamate
6009	0.1313057107	isofenphos
28883	0.1313051129	quinoline-4,8-diol
17693	0.1312714135	4-methoxy-1-methyl-2-oxo-1,2-dihydropyridine-3-carboxylic acid
27584	0.1312664923	aldosterone
7207	0.1312654056	N'-acetylisoniazid
16346	0.1312327198	(S)-1-phenylethanol
783	0.1311741471	(20R)-17alpha,20-dihydroxycholesterol
51105	0.1311584353	Fluo-5N
16425	0.1311275159	16-epivellosimine
18057	0.1311275159	vellosimine
27576	0.1311272877	19-hydroxyandrost-4-ene-3,17-dione
34938	0.1311256370	propoxur
23929	0.1311194722	episterol
17500	0.1310881946	7alpha-hydroxycholesterol
36665	0.1310844900	3-(6-hydroxyindol-3-yl)lactic acid
9123	0.1310830307	sertraline
16547	0.1310812644	coniferyl aldehyde
33237	0.1310744121	vitamin D4
18184	0.1310693569	3,5,3'-triiodothyropyruvic acid
35097	0.1310341448	sec-butylbenzene
39013	0.1310341448	(R)-sec-butylbenzene
43261	0.1310341448	isobutylbenzene
111762	0.1310301221	nordazepam
38704	0.1310300865	isocarbophos
27623	0.1310239559	4-{[(2-amino-4-hydroxypteridin-6-yl)methyl]amino}benzoic acid
28759	0.1310221637	3-oxo-3-phenylpropionic acid
48489	0.1309903640	2-chloroquinolin-6-ol
28271	0.1309431007	hellebrin
29750	0.1309384346	3-(indol-3-yl)pyruvic acid
6046	0.1309245761	isoproterenol
50593	0.1309177127	3-dehydro-4-methylzymosterol
48734	0.1309070789	3alpha,7alpha,24-trihydroxy-5beta-cholestan-26-al
34665	0.1308890556	debrisoquin
30802	0.1308820398	isophthalic acid
34310	0.1308505440	(24S)-24-hydroxycholesterol
49410	0.1308157606	3-chlorobenzoic acid
17233	0.1308148136	(3Z,5S)-3-(1-hydroxyethylidene)-5-{[4-(3-methylbut-2-en-1-yl)-1H-indol-3-yl]methyl}pyrrolidine-2,4-dione
16971	0.1308053157	benzene-1,2,4-triol
40332	0.1307692811	2-({2-[(3-hydroxyphenyl)amino]pyrimidin-4-yl}amino)benzamide
8768	0.1307652207	rabeprazole
49040	0.1307582172	ezetimibe
16791	0.1307549066	vinorine
49203	0.1307457081	torcetrapib
18399	0.1307414543	codeinone
16164	0.1307200542	pyrogallol
8240	0.1307137327	piperonal
16408	0.1307116294	vomilenine
53356	0.1307011592	poly[2,5-bis(cholestanoxy)-1,4-phenylenevinylene]
19390	0.1306968741	2,6-dibromohydroquinone
1403	0.1306724267	3,5-dihydroxyanthranilic acid
50010	0.1306476552	4,4'-bis({4-anilino-6-[bis(2-hydroxyethyl)amino]-1,3,5-triazin-2-yl}amino)stilbene-2,2'-disulfonic acid
16101	0.1306377346	ethylbenzene
33070	0.1306084867	indole-3-butyric acid
20661	0.1305960323	5beta-bufanolide
22934	0.1305960323	bufanolide
35542	0.1305960323	5beta-cardanolide
35543	0.1305960323	cardanolide
35540	0.1305960323	5alpha-bufanolide
35541	0.1305960323	5alpha-cardanolide
4814	0.1305748454	eprosartan
28410	0.1305738213	2,2-bis(4-chlorophenyl)ethanol
50145	0.1305499683	cis-fenpropimorph
50146	0.1305499683	(S)-cis-fenpropimorph
50147	0.1305499683	(R)-cis-fenpropimorph
50150	0.1305499683	(2R,6R)-fenpropimorph
50153	0.1305499683	(2S,6S)-fenpropimorph
3015	0.1305162386	benomyl
28813	0.1305158400	sinapyl alcohol
6343	0.1305075110	labetalol
17699	0.1305016650	16-hydroxytabersonine
16939	0.1304921127	3-amino-3-(4-hydroxyphenyl)propanoic acid
55336	0.1304900394	delphinidin 3-O-(6''-O-malonyl)-beta-D-glucoside-3'-O-beta-D-glucoside
50851	0.1304860218	hydrocortamate
33225	0.1304575327	isochromane
15692	0.1304480038	3'-demethylstaurosporine
28386	0.1304285996	4-hydroxycinnamyl alcohol
48988	0.1304114727	8-hydroxyquinolin-2(1H)-one
48996	0.1304114727	6-hydroxyquinolin-2(1H)-one
52506	0.1304082237	3-bromopyran-4-one
17169	0.1303416520	benzaldehyde
44788	0.1303341630	2-succinylbenzoic acid
28940	0.1303310527	calciol
15717	0.1303143816	4beta-(hydroxymethyl)-4alpha-methyl-5alpha-cholest-7-en-3beta-ol
44808	0.1303077499	(S)-octopamine
31205	0.1303074489	amlexanox
43415	0.1302974915	dexibuprofen
16487	0.1302870228	benzyl cetraxate
30746	0.1302767258	benzoic acid
16606	0.1302712506	N-benzoyl-4-hydroxyanthranilic acid
37623	0.1302661142	7alpha,25-dihydroxycholesterol
385581	0.1302578727	2-(3-hydroxyphenyl)-3-(morpholin-4-ylmethyl)-2H-thieno[3,2-e][1,2]thiazine-6-sulfonamide 1,1-dioxide
17934	0.1302517952	pregnan-21-al
283155	0.1302504877	6-(2,6-dichlorophenyl)-2-{[3-(hydroxymethyl)phenyl]amino}-8-methylpyrido[2,3-d]pyrimidin-7(8H)-one
39280	0.1302350343	bioresmethrin
2288	0.1302176610	7alpha,12alpha-dihydroxy-5beta-cholestan-3-one
36285	0.1301903285	nupharidine
50517	0.1301589088	7alpha,24-dihydroxycholesterol
50518	0.1301589088	(24R)-7alpha,24-dihydroxycholesterol
17890	0.1301402793	tryptophol
18135	0.1301357468	catechol
51855	0.1301324361	benzoylacetonitrile
30762	0.1301319579	salicylate
50865	0.1301268183	cortisol 17-valerate
101915	0.1301071731	6-(2,5-dimethoxybenzyl)-5-methylpyrido[2,3-d]pyrimidine-2,4-diamine
39392	0.1300742929	kadethrin
8499	0.1300643205	propranolol
16726	0.1300622917	cyanidin 3-O-rutinoside chloride
27832	0.1300321147	17alpha,21-dihydroxypregnenolone
17922	0.1300116689	fluoren-9-one
22450	0.1299932928	(6aR,11aS,11bR)-10-acetyl-11-hydroxy-7,7-dimethyl-2,6,6a,7,11a,11b-hexahydro-9H-pyrrolo[1',2':2,3]isoindolo[4,5,6-cd]indol-9-one
415381	0.1299898837	N-({4'-[(1-benzofuran-2-ylcarbonyl)amino]biphenyl-4-yl}sulfonyl)-L-valine
43927	0.1299636509	5-O-[8-(cis-2,6-dimethylmorpholino)octylcarbamoyl]eseroline
17356	0.1299348465	2-acetamidofluorene
5130	0.1298990077	flurbiprofen
38666	0.1298990077	(R)-flurbiprofen
37898	0.1298975449	tyrosyl group
32356	0.1298723698	2,3-dihydroxy-trans-cinnamic acid
7823	0.1298494508	oxazepam
39505	0.1298311990	1-(1-phenylcyclopentyl)methylamine
30747	0.1298197157	4-chlorobenzoic acid
52861	0.1298159384	pyranine(3-)
22998	0.1297997963	canadine
36319	0.1297828354	dipyrromethane
17933	0.1297548107	calcidiol
28902	0.1297319562	N-phenylhydroxylamine
28835	0.1297151202	testosterone 3-glucosiduronic acid
8121	0.1297137971	phosalone
255900	0.1296994052	2-isobutyl-3-methoxypyrazine
47214	0.1296988405	(23S)-23,25-dihydroxycalciol
47824	0.1296988405	(1S)-1-hydroxy-23,24-didehydro-25,26,27-trinorcalciol
2089	0.1296752704	O-methylserotonin
52236	0.1296474722	POPOP
35933	0.1296213094	cinchonan
17520	0.1296195523	phenylthioacetohydroximic acid
17660	0.1296160660	N(6)-dimethylallyladenine
46615	0.1296042322	adonitoxigenin
34764	0.1296022936	flumethasone
36633	0.1295925219	acetic benzoic anhydride
50189	0.1295879854	deptropine
48834	0.1295752667	7alpha,12alpha,26-trihydroxy-5beta-cholestan-3-one
1712	0.1295693211	3alpha-hydroxy-5beta-pregnan-20-one
9674	0.1295655021	triazolam
1391	0.1295596303	3,4-methylenedioxymethamphetamine
222728	0.1295442572	1-[2-(4-{3-[4-(2-pyrrolidin-1-ylethoxy)benzyl]-1-benzothiophen-2-yl}phenoxy)ethyl]pyrrolidine
52805	0.1295378184	C5-oxacyanine cation
52812	0.1295378184	C3-oxacyanine cation
52814	0.1295378184	C7-oxacyanine cation
29081	0.1295263334	synephrine
16418	0.1295208936	(20S)-17,20-dihydroxypregn-4-en-3-one
3205	0.1295148666	buclizine
17154	0.1294807213	nicotinamide
10365	0.1294760389	(5S)-3-acetyl-4-hydroxy-5-{[4-(3-methylbut-2-en-1-yl)-1H-indol-3-yl]methyl}-1,5-dihydro-2H-pyrrol-2-one
34325	0.1294256897	3,4-diphenyltetrahydrofuran
7772	0.1294073742	omeprazole
38054	0.1294055758	1,3,4,6,7,9,9b-heptaazaphenalene-2,5,8-triol
134778	0.1293726772	N,N'-Bis(2-(dimethylamino)ethyl)-9,10-anthracenebis(methylamine)
318251	0.1293557439	8-chloro-3-methyl-11-[1-(4-pyridylacetyl)piperidin-4-ylidene]-6,11-dihydro-5H-benzo[5,6]cyclohepta[1,2-b]pyridine
530668	0.1293399417	[2-(3-dibenzo[b,d]furan-4-ylphenyl)-1-hydroxyethane-1,1-diyl]bis(phosphonic acid)
3207	0.1293399382	budesonide
37640	0.1293365644	(24S)-7alpha,24-dihydroxycholesterol
18315	0.1293363134	pyrroloquinoline quinone
48526	0.1293284617	hydratropic acid
16315	0.1293173714	morphinone
4885	0.1292886224	ethionamide
29069	0.1292737945	phthalic acid
27451	0.1292681031	N-3,5-dichloro-4-hydroxyphenyl-1,4-benzoquinone imine
19290	0.1292525008	2,22,25-trideoxyecdysone
19566	0.1292525008	2-deoxyecdysone
799	0.1292518325	3,17-dioxoandrost-4-en-19-al
31674	0.1292247400	cortisol 17-butyrate
52993	0.1292087736	lormetazepam
51853	0.1292031172	benzoyl cyanide
17823	0.1291979515	calcitriol
15702	0.1291568767	terephthalic acid
16060	0.1291562501	10-deoxysarpagine
5280	0.1291373431	gatifloxacin
53562	0.1291373431	(S)-gatifloxacin
36647	0.1291207267	2,3-dihydroxy-p-cumate
52262	0.1291171554	sodium-binding benzofuran isophthalate
50953	0.1291120125	4,4'-diarsene-1,2-diylbis(2-aminophenol)
48288	0.1291068606	7,9-bis(4-bromophenyl)-8H-cyclopenta[a]acenaphthylen-8-one
8382	0.1291017687	prednisone
584020	0.1290948662	methysergide
48625	0.1290773762	2,6-dichlorobenzoyl group
2549	0.1290765635	albuterol
17404	0.1290612738	indan-1-one
207496	0.1290550598	furfuryl alcohol
38148	0.1290293674	cannogenin
38178	0.1290293674	strophanthidin
31780	0.1290213888	lofepramine hydrochloride
420429	0.1289965352	5-(4-methoxybiphenyl-3-yl)-1,2,5-thiadiazolidin-3-one 1,1-dioxide
52388	0.1289742673	zymosterol intermediate 1a
16470	0.1289264108	glyceollin
44715	0.1289261158	(R)-octopamine
3077	0.1289233951	betamethasone
50397	0.1289214034	2-naphthyloxyacetic acid
16411	0.1289002334	indole-3-acetic acid
16592	0.1288967275	(S)-canadine
8378	0.1288609744	prednisolone
50366	0.1288609744	6-methylprednisolone
37828	0.1287756102	benzenesulfinamidine
28416	0.1287732331	5-hydroxyimidazole-4-acetic acid
48459	0.1287722575	N-(2,6-dichlorobenzoyl)-3-[2-(2,6-dichlorophenyl)-6-quinolyl]alanine
52836	0.1287294161	eosin YS(2-)
52115	0.1287226876	DND-22 dye
6888	0.1287015909	6alpha-methylprednisolone
28747	0.1286990678	picolinic acid
8736	0.1286921967	(R)-(+)-propranolol
50275	0.1286528288	esomeprazol
38239	0.1286379983	solanapyrone C
27406	0.1286184995	indole-5,6-quinone
27727	0.1286119628	androstane-3,17-diol
16608	0.1285892279	5alpha-cholest-8-en-3beta-ol
50586	0.1285892279	9xi-episterol
17168	0.1285892279	5alpha-cholest-7-en-3beta-ol
51696	0.1285888863	N-(2-benzoyl-1-methylvinyl)acetamide
51698	0.1285888863	N-[(Z)-2-benzoyl-1-methylvinyl]acetamide
15690	0.1285825790	20-hydroxy-3-oxopregn-4-en-21-al
105666	0.1285284885	1-(1-phenylcyclohexyl)piperidine
43035	0.1285275108	(R)-hydratropic acid
50350	0.1285126089	(-)-selegiline(1+)
40836	0.1285103082	5alpha-androstane-3beta,17alpha-diol
8455	0.1285041320	proguanil
7493	0.1285029684	nedocromil sodium
51030	0.1285029684	nedocromil calcium
27496	0.1284857062	simazine
38067	0.1284857062	propazine
17484	0.1284836614	benzyl isothiocyanate
7444	0.1284660718	nadolol
39260	0.1284612114	pyriproxyfen
40813	0.1284476070	4-methoxybenzoic acid
44737	0.1284353152	lutidinic acid
42446	0.1284349560	(S)-flurbiprofen
28869	0.1284139317	menadione
17346	0.1284048088	4-chlorophenylacetonitrile
7719	0.1283902452	ochratoxin A
31988	0.1283893179	phenethyl acetate
30264	0.1283755468	simeton
253342	0.1283662245	alosetron
48370	0.1283597927	8a-butyl-3,3,6,6-tetramethyltetrahydro-1,8-dioxa-4a-azanaphthalene
530577	0.1283510252	(S)-2-methyl-1-(4-methylisoquinoline-5-sulfonyl)-1,4-diazepane
16286	0.1283432433	3beta-hydroxy-4beta-methyl-5alpha-cholest-7-ene-4alpha-carbaldehyde
38598	0.1283137177	chlorfenvinfos
51560	0.1283131895	3-phenyl-2,1-benzoxazole-5-sulfonamide
52795	0.1283101277	ATTO 520-2(1+)
31580	0.1283035538	ethynodiol diacetate
16521	0.1283005442	lanosterol
41928	0.1282953216	3,4-dihydro-5-methylisoquinolinone
20251	0.1282950406	4-(L-tryptophan-2-yl)-L-tryptophyl quinone group
50108	0.1282840086	5alpha-cholane-3alpha,7alpha,12alpha,24-tetrol
52278	0.1282818161	tetramesitylporphyrin
17097	0.1282742507	biphenyl
28362	0.1282721051	2-heptyl-4-hydroxyquinoline N-oxide
53560	0.1282712173	(R)-gatifloxacin
52289	0.1282628114	wortmannin
18043	0.1282554312	ricinine
9943	0.1282450795	venlafaxine
19544	0.1281865877	2-dehydroecdysone
47813	0.1281646319	(1S)-1,23,25-trihydroxy-24-oxocalciol
50393	0.1281559062	warfarin(1-)
38587	0.1281445154	azinphos-ethyl
27783	0.1281407496	11beta,17alpha,21-trihydroxypregnenolone
49000	0.1281401861	2-phenylethanol
147608	0.1281172640	(4R,5S,6S,7R)-4,7-dibenzyl-5,6-dihydroxy-1,3-bis(2-naphthylmethyl)-1,3-diazepan-2-one
48472	0.1281115861	methyl N-(2,6-dichlorobenzoyl)-3-[2-(2,6-dichlorophenyl)-6-quinolyl]alaninate
51913	0.1281016940	Goe 6976
23057	0.1280965116	cathasterone
50922	0.1280907596	eletriptan
31680	0.1280636285	hydroxyzine pamoate
39014	0.1280609344	(S)-sec-butylbenzene
15930	0.1280484993	atrazine
34760	0.1280453344	fensulfothion
1294	0.1280405824	(20R,22R)-20,22-dihydroxycholesterol
34934	0.1280160655	prometon
25986	0.1280136222	phenylalanino group
28036	0.1280076452	N-4-hydroxyphenylacetylglutamic acid
8811	0.1279949654	resmethrin
48623	0.1279547022	2,6-dichlorobenzoic acid
32764	0.1279503136	L-tyrosyl group
37946	0.1279382064	dopamine 3-O-sulfate
6257	0.1279374446	L-isoprenaline
4638	0.1279368760	diphenidol
6704	0.1278952678	mebendazole
16685	0.1278907431	5-(3-carboxy-3-oxopropenyl)-4,6-dihydroxypyridine-2-carboxylic acid
50508	0.1278835467	phentermine(1+)
30876	0.1278335648	3-oxalobenzoic acid
52653	0.1278279973	6-carboxy-2',4,4',5'7,7'-hexachlorofluorescein succinimidyl ester
52658	0.1278279973	6-carboxy-2',4,7,7'-tetrachlorofluorescein succinimiyl ester
3014	0.1278177823	benfuracarb
35934	0.1277891616	evonine
8461	0.1277849368	promethazine
7852	0.1277814521	oxycodone
160246	0.1277063163	aminophenazone
17109	0.1276884232	7,8-dihydro-7,8-dihydroxykynurenic acid
50421	0.1276844342	cyprinol
50422	0.1276844342	5alpha-cyprinol
17058	0.1276444935	3-dehydroecdysone
35440	0.1276281269	(1R,2S)-3-phenylcyclohexa-3,5-diene-1,2-diol
51024	0.1276071522	metixene
35720	0.1275764568	enrofloxacin
18364	0.1275719166	14-demethyllanosterol
28113	0.1275719166	24,25-dihydrolanosterol
30745	0.1275701079	phenylacetic acid
5959	0.1275628864	irbesartan
37987	0.1275182379	Cy3 dye
37989	0.1275182379	Cy5 dye
35321	0.1274816078	(1S)-1-phenylethanamine
17038	0.1274798036	24-methylidene-5alpha-cholest-8-en-3beta-ol
6716	0.1274586476	medroxyprogesterone acetate
8448	0.1274551688	procyclidine
48520	0.1274537974	xaliproden
17212	0.1274333016	dibenzothiophene-1,2-diol
50580	0.1274161280	arbutamine
16959	0.1273843368	albendazole S-oxide
40763	0.1273843368	(R)-albendazole S-oxide
39082	0.1273746687	linkable staurosporine analogue
4819	0.1273738905	lysergamide
34435	0.1273599211	toluene-4-sulfonamide
53782	0.1273599211	N-chlorotoluene-p-sulfonamide
18146	0.1273190390	(R)-canadine
48736	0.1273163326	3alpha,7alpha,24-trihydroxy-5beta-cholestan-26-oic acid
18249	0.1272912655	ergosta-5,7,22,24(28)-tetraen-3beta-ol
30109	0.1272912655	4alpha-methyl-5alpha-ergosta-8,14,24(28)-trien-3beta-ol
20716	0.1272909457	6-deoxoteasterone
41879	0.1272703915	dexamethasone
37994	0.1272681675	1,1'-diethyl-2,2'-cyanine
38002	0.1272681675	(E)-1,1'-diethyl-2,2'-cyanine
52110	0.1272209746	DND-167 dye
52159	0.1272139451	N,N-bis(2,4,6-trimethylphenyl)-3,4:9,10-perylenebis(dicarboximide)
32503	0.1272017604	phenylalanine residue
52768	0.1271157467	hycanthone
352108	0.1271136217	(2S,3R)-3-ethyl-1-[(4-methylphenyl)sulfonyl]-4-oxoazetidine-2-carboxylic acid
20339	0.1271106578	4-chloroindole-3-acetic acid
6032	0.1271098104	isonicotinic acid
18723	0.1271094675	nicotine
40083	0.1270908421	(2R)-N-hydroxy-2-[(3S)-3-methyl-3-{4-[(2-methylquinolin-4-yl)methoxy]phenyl}-2-oxopyrrolidin-1-yl]propanamide
139781	0.1270699840	3-{3,5-dimethyl-4-[3-(3-methylisoxazol-5-yl)propoxy]phenyl}-5-trifluoromethyl-1,2,4-oxadiazole
[truncated: 13,046 more rows]
